# Supplementary material for: Measuring mass: variation among 3,161 species of Canadian Coleoptera and the prospects of a mass registry for all insects
Source: PeerJ. 2022 Jan 21;10:e12799. doi: 10.7717/peerj.12799 (PMC8785658; doi:10.7717/peerj.12799)
Supplement: Supplemental Information 1 — Raw mass measurements for each specimen in the dataset; Mass data summarized by BIN cluster; Mass variation within BINs; Interquartile range by genus; Mass measurements repeated in 2014 and 2018; Daily variation in specimen mass over 4 days; Fresh vs dry mass in 73 specimens of Coleoptera. [file peerj-10-12799-s001.xlsx]

## Sheet: Mass Data by specimen
BIN URI 13-Oct-2021	BOLD Sample ID	Mass (mg)	Order	Family	Subfamily	Genus	Species	Subspecies
BOLD:AAO0480	BIOUG22058-A04	0.158	Coleoptera	Aderidae		Aderus	Aderus populneus
BOLD:ACY8427	BIOUG34967-H02	0.396	Coleoptera	Aderidae		Elonus	Elonus basalis
BOLD:ADF7265	BIOUG34211-H05	0.434	Coleoptera	Aderidae		Elonus	Elonus gruberi
BOLD:ADF7265	BIOUG34547-C03	0.374	Coleoptera	Aderidae		Elonus	Elonus gruberi
BOLD:ADF7265	BIOUG35589-A01	0.56	Coleoptera	Aderidae		Elonus	Elonus gruberi
BOLD:ACC3231	BIOUG35171-A06	0.263	Coleoptera	Aderidae		Elonus	Elonus nebulosus
BOLD:ACY7628	BIOUG34211-E03	0.112	Coleoptera	Aderidae		Vanonus	Vanonus calvescens
BOLD:ACL9634	BIOUG34509-C03	0.0739	Coleoptera	Aderidae		Vanonus	Vanonus huronicus
BOLD:AAM7646	BIOUG07527-C09	0.0613	Coleoptera	Aderidae		Vanonus	Vanonus vigilans
BOLD:ACM5881	BIOUG12791-G05	0.122	Coleoptera	Aderidae		Vanonus	Vanonus wickhami
BOLD:ACY8313	BIOUG34206-A04	0.187	Coleoptera	Aderidae		Zonantes	Zonantes fasciatus
BOLD:AAN5907	BIOUG33011-G02	0.149	Coleoptera	Aderidae		Zonantes	Zonantes pallidus
BOLD:ACU8018	BIOUG09415-C08	0.65	Coleoptera	Agyrtidae	Agyrtinae	Ipelates	Ipelates latus
BOLD:ACL2746	BIOUG18365-E06	13.7	Coleoptera	Agyrtidae	Necrophilinae	Necrophilus	Necrophilus hydrophiloides
BOLD:ACL2587	BIOUG35535-C07	0.204	Coleoptera	Anamorphidae		Symbiotes	Symbiotes duryi
BOLD:ACA8446	BIOUG34212-B11	0.126	Coleoptera	Anamorphidae		Symbiotes	Symbiotes gibberosus
BOLD:ADH7835	BIOUG34351-A07	0.185	Coleoptera	Anamorphidae		Symbiotes
BOLD:AAH2753	BIOUG05595-C06	0.254	Coleoptera	Anthicidae	Anthicinae	Anthicus	Anthicus cervinus
BOLD:AAP7097	10PCCOL-0606	0.498	Coleoptera	Anthicidae	Anthicinae	Anthicus	Anthicus coracinus
BOLD:ABX0569	BIOUG02275-H08	0.388	Coleoptera	Anthicidae	Anthicinae	Anthicus	Anthicus hastatus
BOLD:ABX2506	BIOUG02278-E05	0.182	Coleoptera	Anthicidae	Anthicinae	Anthicus	Anthicus nanus
BOLD:ACL9877	BARS_2016_24_182	0.243	Coleoptera	Anthicidae	Anthicinae	Ischyropalpus	Ischyropalpus nitidulus
BOLD:ACF8552	BIOUG31020-F10	0.354	Coleoptera	Anthicidae	Anthicinae	Malporus	Malporus formicarius
BOLD:AAN6206	BIOUG00993-D07	0.558	Coleoptera	Anthicidae	Anthicinae	Omonadus	Omonadus floralis
BOLD:ABY0699	BARS_2016_42_187	0.378	Coleoptera	Anthicidae	Anthicinae	Omonadus	Omonadus formicarius
BOLD:ABX1668	BIOUG31097-E08	0.261	Coleoptera	Anthicidae	Anthicinae	Sapintus	Sapintus fulvipes
BOLD:ACJ7221	BIOUG33358-F12	0.276	Coleoptera	Anthicidae	Anthicinae	Sapintus	Sapintus pubescens
BOLD:ABA9086	BIOUG34783-B06	0.227	Coleoptera	Anthicidae	Anthicinae	Sapintus	Sapintus pusillus
BOLD:AAQ1028	BIOUG22867-A01	0.191	Coleoptera	Anthicidae	Anthicinae	Stricticollis	Stricticollis tobias
BOLD:AAQ0043	10PCCOL-1074	6.05	Coleoptera	Anthicidae	Eurygeniinae	Pergetus	Pergetus campanulatus
BOLD:ABW9925	BIOUG02913-G12	3.44	Coleoptera	Anthicidae	Eurygeniinae	Stereopalpus	Stereopalpus vestitus
BOLD:ABW9925	BIOUG03375-A09	2.65	Coleoptera	Anthicidae	Eurygeniinae	Stereopalpus	Stereopalpus vestitus
BOLD:ABY1165	BARS_2015_24_370	0.808	Coleoptera	Anthicidae	Notoxinae	Notoxus	Notoxus anchora
BOLD:ABX0657	BIOUG35767-C09	0.408	Coleoptera	Anthicidae	Notoxinae	Notoxus	Notoxus desertus
BOLD:AAP7869	BIOUG08062-G09	0.392	Coleoptera	Anthicidae	Notoxinae	Notoxus	Notoxus pictus
BOLD:AAP7006	BIOUG00669-C10	0.468	Coleoptera	Anthicidae	Notoxinae	Notoxus	Notoxus subtilis
BOLD:AAO1339	BIOUG31792-A05	1.42	Coleoptera	Anthribidae	Anthribinae	Anthribus	Anthribus nebulosus
BOLD:AAG5219	08SOCOL-0249	4.75	Coleoptera	Anthribidae	Anthribinae	Euparius	Euparius marmoreus
BOLD:AAG5219	BIOUG34060-A11	10.6	Coleoptera	Anthribidae	Anthribinae	Euparius	Euparius marmoreus
BOLD:ACC7975	BIOUG02913-H09	2.22	Coleoptera	Anthribidae	Anthribinae	Euparius	Euparius paganus
BOLD:ACA9173	BIOUG02945-F01	14.7	Coleoptera	Anthribidae	Anthribinae	Eurymycter	Eurymycter tricarinatus
BOLD:ACA9173	BIOUG32491-E03	17.6	Coleoptera	Anthribidae	Anthribinae	Eurymycter	Eurymycter tricarinatus
BOLD:ACA9173	BIOUG35866-F09	21.9	Coleoptera	Anthribidae	Anthribinae	Eurymycter	Eurymycter tricarinatus
BOLD:ACI3616	BIOUG07362-F01	0.659	Coleoptera	Anthribidae	Anthribinae	Eusphyrus	Eusphyrus walshii
BOLD:ACG9499	BIOUG34211-G01	0.226	Coleoptera	Anthribidae	Anthribinae	Ormiscus	Ormiscus saltator
BOLD:AAU7341	BIOUG34211-H04	0.579	Coleoptera	Anthribidae	Anthribinae	Ormiscus	Ormiscus walshii
BOLD:ACK1937	BIOUG08801-H07	1.1	Coleoptera	Anthribidae	Anthribinae	Trigonorhinus	Trigonorhinus alternatus
BOLD:AAH0210	BIOUG22950-F09	1.3	Coleoptera	Anthribidae	Choraginae	Araecerus	Araecerus fasciculatus
BOLD:ACB1036	BIOUG34211-F10	0.0966	Coleoptera	Anthribidae	Choraginae	Choragus	Choragus sayi
BOLD:ACL7771	BIOUG35371-A07	0.441	Coleoptera	Anthribidae	Choraginae	Choragus	Choragus sayi
BOLD:ACR2675	BIOUG35661-C02	0.108	Coleoptera	Anthribidae	Choraginae	Choragus
BOLD:ADJ4567	BIOUG35925-H05	0.322	Coleoptera	Anthribidae	Choraginae	Choragus
BOLD:ACB0792	BIOUG35359-G09	0.274	Coleoptera	Anthribidae	Choraginae	Euxenus	Euxenus punctatus
BOLD:ABX7626	BIOUG35529-H02	0.811	Coleoptera	Artematopodidae	Artematopodinae	Eurypogon	Eurypogon harrisii
BOLD:AAH0191	08BBCOL-0578	2.95	Coleoptera	Artematopodidae	Artematopodinae	Macropogon	Macropogon piceus
BOLD:AAQ0033	10PCCOL-0961	4.23	Coleoptera	Artematopodidae	Artematopodinae	Macropogon	Macropogon piceus
BOLD:AAQ0033	10PCCOL-1069	3.23	Coleoptera	Artematopodidae	Artematopodinae	Macropogon	Macropogon piceus
BOLD:AAQ0033	10PCCOL-1239	2.04	Coleoptera	Artematopodidae	Artematopodinae	Macropogon	Macropogon piceus
BOLD:AAY3200	BIOUG34211-C04	2.3	Coleoptera	Attelabidae	Rhynchitinae	Eugnamptus	Eugnamptus angustatus
BOLD:AAI1400	08BBCOL-0248	10.5	Coleoptera	Attelabidae	Rhynchitinae	Merhynchites	Merhynchites bicolor
BOLD:AAI1400	08BBCOL-0249	7.01	Coleoptera	Attelabidae	Rhynchitinae	Merhynchites	Merhynchites bicolor
BOLD:AAP7859	10PCCOL-0509	6.41	Coleoptera	Attelabidae	Rhynchitinae	Merhynchites	Merhynchites wickhami
BOLD:AAP7860	10PCCOL-0510	8.78	Coleoptera	Attelabidae	Rhynchitinae	Merhynchites	Merhynchites wickhami
BOLD:AAP7860	10PCCOL-0986	7.16	Coleoptera	Attelabidae	Rhynchitinae	Merhynchites	Merhynchites wickhami
BOLD:AAQ0035	10PCCOL-0985	8.62	Coleoptera	Attelabidae	Rhynchitinae	Merhynchites	Merhynchites wickhami
BOLD:ACG4592	BIOUG05356-B05	0.622	Coleoptera	Attelabidae	Rhynchitinae	Temnocerus	Temnocerus cyanellus
BOLD:AAH0433	09BBCOL-1080	17.6	Coleoptera	Bostrichidae	Bostrichinae	Amphicerus	Amphicerus bicaudatus
BOLD:AAH0433	10BBCOL-0969	10.3	Coleoptera	Bostrichidae	Bostrichinae	Amphicerus	Amphicerus bicaudatus
BOLD:ABW9910	09BBCOL-1082	11.5	Coleoptera	Bostrichidae	Bostrichinae	Lichenophanes	Lichenophanes bicornis
BOLD:ABW9910	BIOUG02060-C09	23.7	Coleoptera	Bostrichidae	Bostrichinae	Lichenophanes	Lichenophanes bicornis
BOLD:AAU7129	BIOUG00671-F07	1.87	Coleoptera	Bostrichidae	Bostrichinae	Xylobiops	Xylobiops basilaris
BOLD:ACB4329	MASGI-0244	0.303	Coleoptera	Bostrichidae	Dinoderinae	Rhyzopertha	Rhyzopertha dominica
BOLD:ADJ0581	BIOUG34207-B05	0.754	Coleoptera	Bostrichidae	Lyctinae	Lyctus	Lyctus opaculus
BOLD:AAH0161	BIOUG30955-F07	64.3	Coleoptera	Bostrichidae	Polycaoninae	Polycaon	Polycaon stoutii
BOLD:AAH0161	HLC-17237	50.7	Coleoptera	Bostrichidae	Polycaoninae	Polycaon	Polycaon stoutii
BOLD:AAH0161	HLC-17239	124	Coleoptera	Bostrichidae	Polycaoninae	Polycaon	Polycaon stoutii
BOLD:ABV5339	BIOUG33456-H01	0.298	Coleoptera	Brentidae	Apioninae	Alocentron	Alocentron attenuatum
BOLD:ABV4007	BIOUG20477-G03	0.335	Coleoptera	Brentidae	Apioninae	Apion	Apion extensum
BOLD:AAU7326	BIOUG01430-B06	0.274	Coleoptera	Brentidae	Apioninae	Betulapion	Betulapion simile
BOLD:AAP7015	10PCCOL-0026	0.415	Coleoptera	Brentidae	Apioninae	Eutrichapion	Eutrichapion cavifrons
BOLD:ABX0646	BIOUG05524-A01	0.319	Coleoptera	Brentidae	Apioninae	Fallapion	Fallapion melanarium
BOLD:AAN6210	BIOUG16015-F11	0.354	Coleoptera	Brentidae	Apioninae	Ischnopterapion	Ischnopterapion virens
BOLD:ABW2856	BIOUG01641-F01	0.481	Coleoptera	Brentidae	Apioninae	Ischnopterapion	Ischnopterapion virens
BOLD:AAG5247	BIOUG00971-G01	0.279	Coleoptera	Brentidae	Apioninae	Perapion	Perapion curtirostre
BOLD:AAZ3710	BIOUG22012-F11	0.298	Coleoptera	Brentidae	Apioninae	Perapion	Perapion punctinasum
BOLD:AAN9253	BIOUG34212-F02	0.534	Coleoptera	Brentidae	Apioninae	Stenopterapion	Stenopterapion meliloti
BOLD:ACC2680	BIOUG32596-B06	0.603	Coleoptera	Brentidae	Apioninae	Stenopterapion	Stenopterapion meliloti
BOLD:AAP7009	10PCCOL-0202	0.602	Coleoptera	Brentidae	Apioninae	Trichapion	Trichapion centrale
BOLD:ABV4427	BIOUG06167-C03	1.11	Coleoptera	Brentidae	Apioninae	Trichapion	Trichapion commodum
BOLD:AAZ3525	BIOUG25030-D02	0.693	Coleoptera	Brentidae	Apioninae	Trichapion	Trichapion nigrum
BOLD:ABA0247	BIOUG34207-F06	0.331	Coleoptera	Brentidae	Apioninae	Trichapion	Trichapion porcatum
BOLD:ABX1672	BIOUG21857-B08	0.525	Coleoptera	Brentidae	Apioninae	Trichapion
BOLD:ADI6792	BIOUG35108-F05	0.312	Coleoptera	Brentidae	Apioninae	Trichapion
BOLD:AAF8687	08SOCOL-0148	22.6	Coleoptera	Brentidae	Brentinae	Arrhenodes	Arrhenodes minutus
BOLD:AAF8687	09BBCOL-0207	23.9	Coleoptera	Brentidae	Brentinae	Arrhenodes	Arrhenodes minutus
BOLD:AAF8687	BIOUG03086-B11	9.87	Coleoptera	Brentidae	Brentinae	Arrhenodes	Arrhenodes minutus
BOLD:AAF8687	BIOUG12127-G04	8.49	Coleoptera	Brentidae	Brentinae	Arrhenodes	Arrhenodes minutus
BOLD:AAF8687	PCPP10-0074	13.4	Coleoptera	Brentidae	Brentinae	Arrhenodes	Arrhenodes minutus
BOLD:ABV5744	BIOUG05861-H11	0.143	Coleoptera	Brentidae	Nanophyinae	Microon	Microon canadensis
BOLD:AAO4782	BIOUG00971-H07	0.256	Coleoptera	Brentidae	Nanophyinae	Nanophyes	Nanophyes marmoratus
BOLD:AAD6459	09BBCOL-0426	10	Coleoptera	Buprestidae	Agrilinae	Agrilus	Agrilus bilineatus
BOLD:AAD6459	09BBCOL-0427	7.78	Coleoptera	Buprestidae	Agrilinae	Agrilus	Agrilus bilineatus
BOLD:AAM7748	BIOUG27554-B12	1.07	Coleoptera	Buprestidae	Agrilinae	Agrilus	Agrilus celti
BOLD:AAM7611	09BBCOL-1025	2.24	Coleoptera	Buprestidae	Agrilinae	Agrilus	Agrilus cephalicus
BOLD:AAM7611	BIOUG34207-G12	1.22	Coleoptera	Buprestidae	Agrilinae	Agrilus	Agrilus cephalicus
BOLD:AAF7292	BIOUG00972-H05	2.21	Coleoptera	Buprestidae	Agrilinae	Agrilus	Agrilus cuprescens	Agrilus cuprescens cuprescens
BOLD:AAF7300	BIOUG14259-F05	2.66	Coleoptera	Buprestidae	Agrilinae	Agrilus	Agrilus cyanescens
BOLD:ACA2976	BIOUG02913-H01	2.15	Coleoptera	Buprestidae	Agrilinae	Agrilus	Agrilus fallax
BOLD:AAC7478	08BBCOL-0287	10.7	Coleoptera	Buprestidae	Agrilinae	Agrilus	Agrilus granulatus	Agrilus granulatus liragus
BOLD:AAC7478	08BBCOL-0548	10.3	Coleoptera	Buprestidae	Agrilinae	Agrilus	Agrilus granulatus	Agrilus granulatus liragus
BOLD:AAJ1540	BIOUG00670-E08	2.05	Coleoptera	Buprestidae	Agrilinae	Agrilus	Agrilus lecontei
BOLD:AAU7325	BIOUG00818-D11	2.24	Coleoptera	Buprestidae	Agrilinae	Agrilus	Agrilus masculinus
BOLD:ACA4489	BIOUG34208-B05	4.95	Coleoptera	Buprestidae	Agrilinae	Agrilus	Agrilus pensus
BOLD:ACK2378	BIOUG04559-F03	3.67	Coleoptera	Buprestidae	Agrilinae	Agrilus	Agrilus pensus
BOLD:AAE6821	BIOUG35506-D09	16.3	Coleoptera	Buprestidae	Agrilinae	Agrilus	Agrilus planipennis
BOLD:AAE6821	PCPP10-0073	15	Coleoptera	Buprestidae	Agrilinae	Agrilus	Agrilus planipennis
BOLD:AAE6828	08BBCOL-0735	1.83	Coleoptera	Buprestidae	Agrilinae	Agrilus	Agrilus politus
BOLD:ACK2288	08BBCOL-0625	2.45	Coleoptera	Buprestidae	Agrilinae	Agrilus	Agrilus politus
BOLD:ACA2912	BIOUG34211-D12	0.671	Coleoptera	Buprestidae	Agrilinae	Agrilus	Agrilus putillus
BOLD:ACA2920	BIOUG34207-G01	0.753	Coleoptera	Buprestidae	Agrilinae	Agrilus	Agrilus subcinctus
BOLD:AAD4506	BIOUG34060-H11	13	Coleoptera	Buprestidae	Agrilinae	Agrilus	Agrilus vittaticollis
BOLD:AAG3483	BIOUG02031-A10	6.03	Coleoptera	Buprestidae	Agrilinae	Brachys	Brachys ovatus
BOLD:AAG3483	Hcmisc-045	5.33	Coleoptera	Buprestidae	Agrilinae	Brachys	Brachys ovatus
BOLD:AAM7621	09BBCOL-1317	0.708	Coleoptera	Buprestidae	Agrilinae	Taphrocerus
BOLD:AAG3480	08BBCOL-0445	3.55	Coleoptera	Buprestidae	Buprestinae	Anthaxia	Anthaxia inornata
BOLD:AAG3480	Cp 2007 - 68	3.53	Coleoptera	Buprestidae	Buprestinae	Anthaxia	Anthaxia inornata
BOLD:AAG3480	Cp 2007 - 92	4.25	Coleoptera	Buprestidae	Buprestinae	Anthaxia	Anthaxia inornata
BOLD:ACA2064	JMCA-1081	70.5	Coleoptera	Buprestidae	Buprestinae	Buprestis	Buprestis aurulenta
BOLD:AAE8565	09BBECO-0065	69.5	Coleoptera	Buprestidae	Buprestinae	Buprestis	Buprestis maculativentris
BOLD:AAE8565	09BBECO-0066	38.4	Coleoptera	Buprestidae	Buprestinae	Buprestis	Buprestis maculativentris
BOLD:AAG3504	09BBECO-0064	115	Coleoptera	Buprestidae	Buprestinae	Buprestis	Buprestis nutalli
BOLD:AAG3482	08MZPP-098	67	Coleoptera	Buprestidae	Buprestinae	Buprestis	Buprestis striata
BOLD:ACL4321	BIOUG36718-G05	84.7	Coleoptera	Buprestidae	Buprestinae	Buprestis
BOLD:AAG3475	10PCCOL-0695	8.49	Coleoptera	Buprestidae	Buprestinae	Phaenops	Phaenops drummondi
BOLD:AAG3475	10PCCOL-0696	5.21	Coleoptera	Buprestidae	Buprestinae	Phaenops	Phaenops drummondi
BOLD:AAE9027	08BBCOL-0468	9.33	Coleoptera	Buprestidae	Buprestinae	Phaenops	Phaenops fulvoguttata
BOLD:AAE9033	BIOUG34208-B10	12.3	Coleoptera	Buprestidae	Buprestinae	Phaenops	Phaenops fulvoguttata
BOLD:AAE9033	Hcmisc-044	11	Coleoptera	Buprestidae	Buprestinae	Phaenops	Phaenops fulvoguttata
BOLD:AAG3481	08MZPP-063	19.6	Coleoptera	Buprestidae	Buprestinae	Spectralia	Spectralia gracilipes
BOLD:ACA2253	BIOUG34673-D06	30.8	Coleoptera	Buprestidae	Chrysochroinae	Chrysobothris	Chrysobothris adelpha
BOLD:ABX0918	CCDB-22964-G04	27.3	Coleoptera	Buprestidae	Chrysochroinae	Chrysobothris	Chrysobothris cribraria
BOLD:AAE2094	10PCCOL-0693	35.4	Coleoptera	Buprestidae	Chrysochroinae	Chrysobothris	Chrysobothris femorata
BOLD:AAE2094	BIOUG00990-F11	15.9	Coleoptera	Buprestidae	Chrysochroinae	Chrysobothris	Chrysobothris femorata
BOLD:ACA6042	BIOUG02913-D04	14.5	Coleoptera	Buprestidae	Chrysochroinae	Chrysobothris	Chrysobothris rugosiceps
BOLD:ACA6042	BIOUG34208-F06	23.3	Coleoptera	Buprestidae	Chrysochroinae	Chrysobothris	Chrysobothris rugosiceps
BOLD:AAF2731	BIOUG34208-D09	9.34	Coleoptera	Buprestidae	Chrysochroinae	Chrysobothris	Chrysobothris sexsignata
BOLD:AAC3543	HLC-17771	102	Coleoptera	Buprestidae	Chrysochroinae	Dicerca	Dicerca callosa	Dicerca callosa callosa
BOLD:AAC3543	BIOUG22570-B12	128	Coleoptera	Buprestidae	Chrysochroinae	Dicerca	Dicerca divaricata
BOLD:AAC3543	BIOUG22572-C11	118	Coleoptera	Buprestidae	Chrysochroinae	Dicerca	Dicerca divaricata
BOLD:AAF5689	BIOUG02030-H08	72.1	Coleoptera	Buprestidae	Chrysochroinae	Dicerca	Dicerca lurida
BOLD:AAC3543	10PCCOL-0688	96.9	Coleoptera	Buprestidae	Chrysochroinae	Dicerca	Dicerca tenebrica
BOLD:AAC3543	BIOUG03602-C08	79	Coleoptera	Buprestidae	Chrysochroinae	Dicerca	Dicerca tenebrica
BOLD:AAC3543	BIOUG05929-C06	75.2	Coleoptera	Buprestidae	Chrysochroinae	Dicerca	Dicerca tenebrica
BOLD:AAC3543	BIOUG05929-C07	82.3	Coleoptera	Buprestidae	Chrysochroinae	Dicerca	Dicerca tenebrica
BOLD:AAC3543	BIOUG05929-C12	74.3	Coleoptera	Buprestidae	Chrysochroinae	Dicerca	Dicerca tenebrica
BOLD:AAE7502	BIOUG02742-G02	67.8	Coleoptera	Buprestidae	Chrysochroinae	Dicerca	Dicerca tuberculata
BOLD:AAE7372	08BBCOL-0531	40.9	Coleoptera	Buprestidae	Chrysochroinae	Poecilonota	Poecilonota cyanipes
BOLD:AAE7372	10PCCOL-0690	58.4	Coleoptera	Buprestidae	Chrysochroinae	Poecilonota	Poecilonota cyanipes
BOLD:AAE7372	10PCCOL-0692	40.9	Coleoptera	Buprestidae	Chrysochroinae	Poecilonota	Poecilonota cyanipes
BOLD:AAG3478	08BBCOL-0133	5.95	Coleoptera	Buprestidae	Polycestinae	Acmaeodera	Acmaeodera pulchella
BOLD:AAG3478	08BBCOL-0154	5.05	Coleoptera	Buprestidae	Polycestinae	Acmaeodera	Acmaeodera pulchella
BOLD:AAG3479	09BBCOL-0305	12.4	Coleoptera	Buprestidae	Polycestinae	Acmaeodera
BOLD:AAG3479	09BBCOL-0344	10.6	Coleoptera	Buprestidae	Polycestinae	Acmaeodera
BOLD:ACG6546	BIOUG04341-F05	2.48	Coleoptera	Byrrhidae	Byrrhinae	Arctobyrrhus	Arctobyrrhus subcanus
BOLD:AAQ0066	10PCCOL-1213	9.45	Coleoptera	Byrrhidae	Byrrhinae	Byrrhus	Byrrhus eximius
BOLD:AAG1804	10PCCOL-0846	16.7	Coleoptera	Byrrhidae	Byrrhinae	Byrrhus	Byrrhus kirbyi
BOLD:AAG1804	10PCCOL-1212	13.7	Coleoptera	Byrrhidae	Byrrhinae	Byrrhus	Byrrhus kirbyi
BOLD:ACG4339	BIOUG21932-E10	7.4	Coleoptera	Byrrhidae	Byrrhinae	Cytilus
BOLD:ACW4567	BIOUG22854-B09	3.62	Coleoptera	Byrrhidae	Byrrhinae	Listemus	Listemus acuminatus
BOLD:ABW1696	BIOUG08685-A03	0.815	Coleoptera	Byrrhidae	Byrrhinae	Simplocaria	Simplocaria semistriata
BOLD:ADW1802	BIOUG02654-B12	0.806	Coleoptera	Byrrhidae	Byrrhinae	Simplocaria
BOLD:ACJ7719	BIOUG06687-C11	0.694	Coleoptera	Byrrhidae	Syncalyptinae	Curimopsis	Curimopsis echinata
BOLD:AAP7064	BIOUG32559-A06	0.45	Coleoptera	Byturidae	Byturinae	Byturus	Byturus unicolor
BOLD:AAP7064	BIOUG32559-A08	0.47	Coleoptera	Byturidae	Byturinae	Byturus	Byturus unicolor
BOLD:AAH0915	08OEC-010	3.65	Coleoptera	Cantharidae	Cantharinae	Atalantycha	Atalantycha bilineata
BOLD:AAH0915	08OEC-111	2.85	Coleoptera	Cantharidae	Cantharinae	Atalantycha	Atalantycha bilineata
BOLD:AAH0915	BIOUG00874-H04	2.44	Coleoptera	Cantharidae	Cantharinae	Atalantycha	Atalantycha bilineata
BOLD:ACX7753	BIOUG34720-C04	5.62	Coleoptera	Cantharidae	Cantharinae	Atalantycha	Atalantycha dentigera
BOLD:AAH7310	09BBCOL-0683	7.63	Coleoptera	Cantharidae	Cantharinae	Atalantycha	Atalantycha neglecta
BOLD:AAH7310	BIOUG35264-H04	6.21	Coleoptera	Cantharidae	Cantharinae	Atalantycha	Atalantycha neglecta
BOLD:AAH7311	09BBCOL-0684	12.3	Coleoptera	Cantharidae	Cantharinae	Atalantycha	Atalantycha neglecta
BOLD:AAH7311	09BBCOL-0685	6.55	Coleoptera	Cantharidae	Cantharinae	Atalantycha	Atalantycha neglecta
BOLD:AAH7311	09BBCOL-0686	12	Coleoptera	Cantharidae	Cantharinae	Atalantycha	Atalantycha neglecta
BOLD:AAH7311	BIOUG00824-G07	11.5	Coleoptera	Cantharidae	Cantharinae	Atalantycha	Atalantycha neglecta
BOLD:AAH0152	BIOUG33069-B01	13.4	Coleoptera	Cantharidae	Cantharinae	Cantharis	Cantharis rufa
BOLD:AAH0921	BIOUG34783-A11	1.5	Coleoptera	Cantharidae	Cantharinae	Cantharis	Cantharis tuberculata
BOLD:AAP7785	10PCCOL-0290	1.25	Coleoptera	Cantharidae	Cantharinae	Dichelotarsus	Dichelotarsus cavicollis	Dichelotarsus cavicollis cavicollis
BOLD:AAP7791	BIOUG17753-F08	1.47	Coleoptera	Cantharidae	Cantharinae	Dichelotarsus	Dichelotarsus cavicollis	Dichelotarsus cavicollis cavicollis
BOLD:AAH0914	10PCCOL-0242	1.42	Coleoptera	Cantharidae	Cantharinae	Dichelotarsus	Dichelotarsus deceptus
BOLD:AAH0929	08BBCOL-0380	7.85	Coleoptera	Cantharidae	Cantharinae	Dichelotarsus	Dichelotarsus excursus
BOLD:AAH0929	08BBCOL-0390	7.35	Coleoptera	Cantharidae	Cantharinae	Dichelotarsus	Dichelotarsus excursus
BOLD:AAH0929	10PCCOL-1219	5.13	Coleoptera	Cantharidae	Cantharinae	Dichelotarsus	Dichelotarsus excursus
BOLD:ACB2222	BIOUG19029-H02	1.76	Coleoptera	Cantharidae	Cantharinae	Dichelotarsus	Dichelotarsus extremus
BOLD:AAH0913	TWCOL-2092	1.24	Coleoptera	Cantharidae	Cantharinae	Dichelotarsus	Dichelotarsus heteronychus
BOLD:AAH0248	10PCCOL-0247	2.1	Coleoptera	Cantharidae	Cantharinae	Dichelotarsus	Dichelotarsus laevicollis
BOLD:AAH7079	BIOUG12623-F08	1.04	Coleoptera	Cantharidae	Cantharinae	Dichelotarsus	Dichelotarsus laevicollis
BOLD:ABX5103	10PCCOL-0636	2.43	Coleoptera	Cantharidae	Cantharinae	Dichelotarsus	Dichelotarsus laevicollis
BOLD:ACD1483	BIOUG16993-B12	3.18	Coleoptera	Cantharidae	Cantharinae	Dichelotarsus	Dichelotarsus lapponicus
BOLD:ACD1483	BIOUG16993-C05	3.83	Coleoptera	Cantharidae	Cantharinae	Dichelotarsus	Dichelotarsus lapponicus
BOLD:ACM2123	BIOUG10574-D12	3.42	Coleoptera	Cantharidae	Cantharinae	Dichelotarsus	Dichelotarsus limbellus
BOLD:ACD1281	BIOUG04122-C11	2.39	Coleoptera	Cantharidae	Cantharinae	Dichelotarsus	Dichelotarsus lygarius
BOLD:ACD1281	BIOUG04122-D12	2.01	Coleoptera	Cantharidae	Cantharinae	Dichelotarsus	Dichelotarsus lygarius
BOLD:AAH0918	08SOCOL-0299	4.07	Coleoptera	Cantharidae	Cantharinae	Dichelotarsus	Dichelotarsus nr. fumiganus
BOLD:AAH0918	08SOCOL-0331	8.84	Coleoptera	Cantharidae	Cantharinae	Dichelotarsus	Dichelotarsus nr. fumiganus
BOLD:AAH0918	08SOCOL-0416	5.39	Coleoptera	Cantharidae	Cantharinae	Dichelotarsus	Dichelotarsus nr. fumiganus
BOLD:AAH0918	BIOUG10834-A06	6.91	Coleoptera	Cantharidae	Cantharinae	Dichelotarsus	Dichelotarsus nr. fumiganus
BOLD:AAH0927	BIOUG25809-E11	2.06	Coleoptera	Cantharidae	Cantharinae	Dichelotarsus	Dichelotarsus obscurevittatus
BOLD:AAH0933	BIOUG03086-H06	1.25	Coleoptera	Cantharidae	Cantharinae	Dichelotarsus	Dichelotarsus piniphilus
BOLD:AAH0933	BIOUG03601-A02	1.05	Coleoptera	Cantharidae	Cantharinae	Dichelotarsus	Dichelotarsus piniphilus
BOLD:AAH0933	BIOUG03601-A03	1.15	Coleoptera	Cantharidae	Cantharinae	Dichelotarsus	Dichelotarsus piniphilus
BOLD:AAH0933	BIOUG20983-F04	1.66	Coleoptera	Cantharidae	Cantharinae	Dichelotarsus	Dichelotarsus piniphilus
BOLD:AAP7080	BIOUG03086-E07	1.85	Coleoptera	Cantharidae	Cantharinae	Dichelotarsus	Dichelotarsus piniphilus
BOLD:AAP7080	BIOUG03086-E08	1.65	Coleoptera	Cantharidae	Cantharinae	Dichelotarsus	Dichelotarsus piniphilus
BOLD:AAP7080	BIOUG03086-E09	1.75	Coleoptera	Cantharidae	Cantharinae	Dichelotarsus	Dichelotarsus piniphilus
BOLD:AAP7080	BIOUG20983-E11	1.59	Coleoptera	Cantharidae	Cantharinae	Dichelotarsus	Dichelotarsus piniphilus
BOLD:AAH0465	PROBE-TW0475	2.73	Coleoptera	Cantharidae	Cantharinae	Dichelotarsus	Dichelotarsus puberulus
BOLD:AAH0925	08BBCOL-0105	4.55	Coleoptera	Cantharidae	Cantharinae	Dichelotarsus	Dichelotarsus puncticollis
BOLD:AAH0925	BIOUG03642-A08	4.45	Coleoptera	Cantharidae	Cantharinae	Dichelotarsus	Dichelotarsus puncticollis
BOLD:AAQ0045	10PCCOL-1080	12.6	Coleoptera	Cantharidae	Cantharinae	Dichelotarsus	Dichelotarsus scaber
BOLD:AAQ0045	10PCCOL-1081	6.81	Coleoptera	Cantharidae	Cantharinae	Dichelotarsus	Dichelotarsus scaber
BOLD:AAQ0045	10PCCOL-1082	9.84	Coleoptera	Cantharidae	Cantharinae	Dichelotarsus	Dichelotarsus scaber
BOLD:AAQ0045	10PCCOL-1083	7.68	Coleoptera	Cantharidae	Cantharinae	Dichelotarsus	Dichelotarsus scaber
BOLD:AAH7080	BIOUG18095-D09	2.58	Coleoptera	Cantharidae	Cantharinae	Dichelotarsus
BOLD:ACB2253	BIOUG08774-C04	10.2	Coleoptera	Cantharidae	Cantharinae	Pacificanthia	Pacificanthia curtisi
BOLD:AAH0934	09BBECO-0212	13.1	Coleoptera	Cantharidae	Cantharinae	Pacificanthia	Pacificanthia rotundicollis
BOLD:AAH0934	BIOUG35056-E02	11	Coleoptera	Cantharidae	Cantharinae	Pacificanthia	Pacificanthia rotundicollis
BOLD:ACB3691	BIOUG34060-C06	8.96	Coleoptera	Cantharidae	Cantharinae	Podabrus	Podabrus brevicollis
BOLD:AAH0922	08BBCOL-0080	6.95	Coleoptera	Cantharidae	Cantharinae	Podabrus	Podabrus diadema
BOLD:AAH0922	08SOCOL-0378	5.25	Coleoptera	Cantharidae	Cantharinae	Podabrus	Podabrus diadema
BOLD:AAH0922	08SOCOL-0380	5.75	Coleoptera	Cantharidae	Cantharinae	Podabrus	Podabrus diadema
BOLD:AAH0930	08BBCOL-0442	8.85	Coleoptera	Cantharidae	Cantharinae	Podabrus	Podabrus falli
BOLD:AAH0138	05-CTATBI-0692	6.8	Coleoptera	Cantharidae	Cantharinae	Podabrus	Podabrus flavicollis
BOLD:AAH0138	05-CTATBI-0693	9.6	Coleoptera	Cantharidae	Cantharinae	Podabrus	Podabrus flavicollis
BOLD:AAH0138	BIOUG35080-D08	6.85	Coleoptera	Cantharidae	Cantharinae	Podabrus	Podabrus flavicollis
BOLD:AAH0138	COLP 0061.02	8.75	Coleoptera	Cantharidae	Cantharinae	Podabrus	Podabrus flavicollis
BOLD:ADI6476	BIOUG35109-C04	2.62	Coleoptera	Cantharidae	Cantharinae	Podabrus	Podabrus frater
BOLD:AAH0318	08SOCOL-0076	6.45	Coleoptera	Cantharidae	Cantharinae	Podabrus	Podabrus intrusus
BOLD:AAH0318	08SOCOL-0077	9.25	Coleoptera	Cantharidae	Cantharinae	Podabrus	Podabrus intrusus
BOLD:AAH0318	08SOCOL-0088	7.54	Coleoptera	Cantharidae	Cantharinae	Podabrus	Podabrus intrusus
BOLD:AAH0148	BIOUG35263-G11	12.2	Coleoptera	Cantharidae	Cantharinae	Podabrus	Podabrus modestus
BOLD:AAH0928	08BBCOL-0331	19.2	Coleoptera	Cantharidae	Cantharinae	Podabrus	Podabrus pruinosus
BOLD:AAH0928	08BBCOL-0333	16.9	Coleoptera	Cantharidae	Cantharinae	Podabrus	Podabrus pruinosus
BOLD:AAH0928	08BBCOL-0336	9.03	Coleoptera	Cantharidae	Cantharinae	Podabrus	Podabrus pruinosus
BOLD:AAH0928	08BBCOL-0346	13.9	Coleoptera	Cantharidae	Cantharinae	Podabrus	Podabrus pruinosus
BOLD:AAQ0044	10PCCOL-1076	16.4	Coleoptera	Cantharidae	Cantharinae	Podabrus	Podabrus pruinosus
BOLD:AAQ0044	10PCCOL-1077	14.6	Coleoptera	Cantharidae	Cantharinae	Podabrus	Podabrus pruinosus
BOLD:AAQ0044	10PCCOL-1078	9.99	Coleoptera	Cantharidae	Cantharinae	Podabrus	Podabrus pruinosus
BOLD:AAQ0044	10PCCOL-1079	8.03	Coleoptera	Cantharidae	Cantharinae	Podabrus	Podabrus pruinosus
BOLD:ABX5183	09BBCOL-0725	2.45	Coleoptera	Cantharidae	Cantharinae	Podabrus	Podabrus rugosulus
BOLD:ABX5183	BIOUG03375-A07	6.55	Coleoptera	Cantharidae	Cantharinae	Podabrus	Podabrus rugosulus
BOLD:ABX5183	BIOUG33064-B01	4.3	Coleoptera	Cantharidae	Cantharinae	Podabrus	Podabrus rugosulus
BOLD:AAH0304	09BBCOL-0487	8.55	Coleoptera	Cantharidae	Cantharinae	Podabrus	Podabrus tomentosus
BOLD:AAH0304	PCPP10-0023	8.08	Coleoptera	Cantharidae	Cantharinae	Podabrus	Podabrus tomentosus
BOLD:ACI5613	BIOUG21005-A05	18.4	Coleoptera	Cantharidae	Cantharinae	Podabrus	Podabrus tricostatus
BOLD:AAH0919	08SOCOL-0300	10.1	Coleoptera	Cantharidae	Cantharinae	Podabrus
BOLD:AAH0919	08SOCOL-0301	5.56	Coleoptera	Cantharidae	Cantharinae	Podabrus
BOLD:AAH0919	08SOCOL-0302	3.65	Coleoptera	Cantharidae	Cantharinae	Podabrus
BOLD:AAH0919	08SOCOL-0408	3.88	Coleoptera	Cantharidae	Cantharinae	Podabrus
BOLD:AAH0321	09BBCOL-0730	0.915	Coleoptera	Cantharidae	Cantharinae	Rhagonycha	Rhagonycha excavata
BOLD:AAL1297	BIOUG00990-C07	5.8	Coleoptera	Cantharidae	Cantharinae	Rhagonycha	Rhagonycha fulva
BOLD:AAU7319	BIOUG00818-B04	0.854	Coleoptera	Cantharidae	Cantharinae	Rhagonycha	Rhagonycha imbecillis
BOLD:AAH0320	09BBCOL-1216	1.89	Coleoptera	Cantharidae	Cantharinae	Rhagonycha	Rhagonycha lineola
BOLD:AAH0912	10PCCOL-0156	1.28	Coleoptera	Cantharidae	Cantharinae	Rhagonycha	Rhagonycha mandibularis
BOLD:AAD5623	09BBECO-0110	0.808	Coleoptera	Cantharidae	Cantharinae	Rhagonycha	Rhagonycha mollis
BOLD:AAH0935	09BBECO-0323	0.393	Coleoptera	Cantharidae	Cantharinae	Rhagonycha	Rhagonycha nanula
BOLD:AAN6106	10BBCOL-0750	2.44	Coleoptera	Cantharidae	Cantharinae	Rhagonycha	Rhagonycha oriflava
BOLD:AAN6106	10BBCOL-0751	1.44	Coleoptera	Cantharidae	Cantharinae	Rhagonycha	Rhagonycha oriflava
BOLD:AAN6106	10BBCOL-0752	0.94	Coleoptera	Cantharidae	Cantharinae	Rhagonycha	Rhagonycha oriflava
BOLD:AAN6106	BIOUG34207-G03	1.29	Coleoptera	Cantharidae	Cantharinae	Rhagonycha	Rhagonycha oriflava
BOLD:ABY1306	BIOUG32934-E12	0.468	Coleoptera	Cantharidae	Cantharinae	Rhagonycha	Rhagonycha parvicollis
BOLD:AAH0920	10PCCOL-0185	0.978	Coleoptera	Cantharidae	Cantharinae	Rhagonycha	Rhagonycha recta
BOLD:ADG4808	BIOUG34019-A03	1.27	Coleoptera	Cantharidae	Cantharinae	Rhagonycha	Rhagonycha septentrionis
BOLD:ACB2194	BIOUG34800-A12	0.63	Coleoptera	Cantharidae	Cantharinae	Rhagonycha	Rhagonycha sylvatica
BOLD:AAH0187	08SOCOL-0349	1.21	Coleoptera	Cantharidae	Cantharinae	Rhagonycha
BOLD:AAH0926	10PCCOL-0206	1.59	Coleoptera	Cantharidae	Cantharinae	Rhagonycha
BOLD:AAH0917	08SOCOL-0047	12.9	Coleoptera	Cantharidae	Cantharinae	Rhaxonycha	Rhaxonycha bilobata
BOLD:AAH0917	08SOCOL-0048	14.5	Coleoptera	Cantharidae	Cantharinae	Rhaxonycha	Rhaxonycha bilobata
BOLD:AAH0917	08SOCOL-0108	7.25	Coleoptera	Cantharidae	Cantharinae	Rhaxonycha	Rhaxonycha bilobata
BOLD:AAH0917	08SOCOL-0109	8.6	Coleoptera	Cantharidae	Cantharinae	Rhaxonycha	Rhaxonycha bilobata
BOLD:ACU3483	BIOUG33069-C12	9.4	Coleoptera	Cantharidae	Cantharinae	Rhaxonycha	Rhaxonycha carolina
BOLD:AAH0916	COLP 0183.02	9.4	Coleoptera	Cantharidae	Chauliognathinae	Chauliognathus	Chauliognathus pensylvanicus
BOLD:AAH0916	COLP 0184.02	8.35	Coleoptera	Cantharidae	Chauliognathinae	Chauliognathus	Chauliognathus pensylvanicus
BOLD:AAP7784	10PCCOL-0276	0.262	Coleoptera	Cantharidae	Malthininae	Malthodes	Malthodes acuticauda
BOLD:AAL8070	10PCCOL-0464	0.308	Coleoptera	Cantharidae	Malthininae	Malthodes	Malthodes canadensis
BOLD:AAP7858	10PCCOL-0508	0.199	Coleoptera	Cantharidae	Malthininae	Malthodes	Malthodes canadensis
BOLD:ACA6654	BIOUG06002-C07	0.222	Coleoptera	Cantharidae	Malthininae	Malthodes	Malthodes columbiensis
BOLD:ACC7426	BIOUG03417-E09	0.124	Coleoptera	Cantharidae	Malthininae	Malthodes	Malthodes fragilis
BOLD:ACL8343	BIOUG10579-D09	0.283	Coleoptera	Cantharidae	Malthininae	Malthodes	Malthodes fuliginosus
BOLD:ACC6577	BIOUG03377-B04	0.227	Coleoptera	Cantharidae	Malthininae	Malthodes	Malthodes intricatus
BOLD:ACA6655	BIOUG11911-B07	0.208	Coleoptera	Cantharidae	Malthininae	Malthodes	Malthodes niger
BOLD:ACC2945	BIOUG03100-D07	0.0762	Coleoptera	Cantharidae	Malthininae	Malthodes	Malthodes oregonus
BOLD:ACM1969	BIOUG35474-B11	0.0405	Coleoptera	Cantharidae	Malthininae	Malthodes	Malthodes parvulus
BOLD:AAP7843	BIOUG00971-G12	0.0141	Coleoptera	Cantharidae	Malthininae	Malthodes	Malthodes pumilus
BOLD:AAH0472	09BBECO-0327	0.307	Coleoptera	Cantharidae	Malthininae	Malthodes	Malthodes similis
BOLD:AAP7094	BIOUG20210-A09	0.16	Coleoptera	Cantharidae	Malthininae	Malthodes	Malthodes stacesmithi
BOLD:ACT6113	BIOUG20153-B12	0.203	Coleoptera	Cantharidae	Malthininae	Malthodes	Malthodes stacesmithi
BOLD:ABX8613	BIOUG10580-G08	0.283	Coleoptera	Cantharidae	Malthininae	Malthodes
BOLD:ACA6651	BIOUG20153-C10	0.137	Coleoptera	Cantharidae	Malthininae	Malthodes
BOLD:ACF9615	BIOUG04352-A01	0.0604	Coleoptera	Cantharidae	Malthininae	Malthodes
BOLD:ADI7150	BIOUG35579-A07	0.102	Coleoptera	Cantharidae	Malthininae	Malthodes
BOLD:ACU5505	BIOUG21839-B01	1.63	Coleoptera	Cantharidae	Silinae	Polemius	Polemius canadensis
BOLD:AAM7749	10BBCOL-0056	3.47	Coleoptera	Cantharidae	Silinae	Polemius	Polemius laticornis
BOLD:AAH0924	10PCCOL-0153	1.51	Coleoptera	Cantharidae	Silinae	Silis	Silis difficilis	Silis difficilis difficilis
BOLD:AAP7800	BIOUG03600-A07	1.17	Coleoptera	Cantharidae	Silinae	Silis	Silis lutea
BOLD:AAY6535	BIOUG00824-D08	1.81	Coleoptera	Cantharidae	Silinae	Silis	Silis percomis
BOLD:ACA6492	BIOUG32934-E03	0.91	Coleoptera	Cantharidae	Silinae	Silis	Silis percomis
BOLD:ADH2754	BIOUG20856-B02	1.29	Coleoptera	Cantharidae	Silinae	Silis	Silis percomis
BOLD:AAZ0126	BIOUG34060-A08	12.6	Coleoptera	Carabidae	Brachininae	Brachinus	Brachinus cyanipennis
BOLD:AAZ0127	BIOUG34060-A09	13.2	Coleoptera	Carabidae	Brachininae	Brachinus	Brachinus cyanochroaticus
BOLD:AAY9343	BIOUG21800-A09	68.6	Coleoptera	Carabidae	Broscinae	Zacotus	Zacotus matthewsii
BOLD:AAK1720	10PCCOL-1102	131	Coleoptera	Carabidae	Carabinae	Calosoma	Calosoma frigidum
BOLD:AAH2759	08SOCOL-0052	315	Coleoptera	Carabidae	Carabinae	Calosoma	Calosoma scrutator
BOLD:AAW7990	08SOCOL-0039	91.3	Coleoptera	Carabidae	Carabinae	Calosoma	Calosoma wilcoxi
BOLD:AAC0942	07PROBE-04857	53.7	Coleoptera	Carabidae	Carabinae	Carabus	Carabus chamissonis
BOLD:AAH2755	HLC-17796	120	Coleoptera	Carabidae	Carabinae	Carabus	Carabus granulatus
BOLD:AAC6348	BIOUG18157-E08	64.9	Coleoptera	Carabidae	Carabinae	Carabus	Carabus maeander
BOLD:AAH2826	09BBECO-0166	194	Coleoptera	Carabidae	Carabinae	Carabus	Carabus nemoralis
BOLD:AAY8099	BIOUG35412-B01	144	Coleoptera	Carabidae	Carabinae	Carabus	Carabus sylvosus
BOLD:AAA1254	10PCCOL-1105	144	Coleoptera	Carabidae	Carabinae	Carabus	Carabus taedatus
BOLD:AAI9511	BIOUG22155-B05	184	Coleoptera	Carabidae	Carabinae	Cychrus	Cychrus tuberculatus
BOLD:AAY7541	BIOUG21643-H01	54.3	Coleoptera	Carabidae	Carabinae	Scaphinotus	Scaphinotus angulatus
BOLD:AAI0665	BIOUG26554-B05	69.7	Coleoptera	Carabidae	Carabinae	Scaphinotus	Scaphinotus angusticollis
BOLD:AAP7848	10PCCOL-1109	32.2	Coleoptera	Carabidae	Carabinae	Scaphinotus	Scaphinotus marginatus
BOLD:AAY5623	BIOUG26554-B10	107	Coleoptera	Carabidae	Carabinae	Scaphinotus	Scaphinotus relictus
BOLD:AAO3882	BIOUG16544-G06	24.9	Coleoptera	Carabidae	Carabinae	Sphaeroderus	Sphaeroderus canadensis
BOLD:AAH2828	09BBECO-0128	30	Coleoptera	Carabidae	Carabinae	Sphaeroderus	Sphaeroderus nitidicollis	Sphaeroderus nitidicollis brevoorti
BOLD:AAI0146	BIOUG12662-D07	42.3	Coleoptera	Carabidae	Carabinae	Sphaeroderus	Sphaeroderus stenostomus
BOLD:AAC2412	08SOCOL-0338	28.4	Coleoptera	Carabidae	Cicindelinae	Cicindela	Cicindela duodecimguttata
BOLD:AAC0156	08SOCOL-0004	30.1	Coleoptera	Carabidae	Cicindelinae	Cicindela	Cicindela hirticollis
BOLD:AAQ0091	10PCCOL-0775	46.5	Coleoptera	Carabidae	Cicindelinae	Cicindela	Cicindela limbalis
BOLD:AAC0162	10PCCOL-0783	49.3	Coleoptera	Carabidae	Cicindelinae	Cicindela	Cicindela nebraskana
BOLD:AAQ0092	10PCCOL-0787	35.3	Coleoptera	Carabidae	Cicindelinae	Cicindela	Cicindela oregona
BOLD:AAD4676	AY165729	17.4	Coleoptera	Carabidae	Cicindelinae	Cicindela	Cicindela punctulata
BOLD:ACZ1748	08MZPP-001	15	Coleoptera	Carabidae	Cicindelinae	Cicindela	Cicindela punctulata	Cicindela punctulata punctulata
BOLD:AAE2697	08SOCOL-0310	42.1	Coleoptera	Carabidae	Cicindelinae	Cicindela	Cicindela purpurea
BOLD:AAD4677	PCPP10-0014	26.8	Coleoptera	Carabidae	Cicindelinae	Cicindela	Cicindela repanda
BOLD:AAB3401	08SOCOL-0387	26.2	Coleoptera	Carabidae	Cicindelinae	Cicindela	Cicindela sexguttata
BOLD:ACY9749	BIOUG24584-E11	17.4	Coleoptera	Carabidae	Cicindelinae	Cylindera	Cylindera terricola
BOLD:ACL4794	BIOUG22852-A01	140	Coleoptera	Carabidae	Cicindelinae	Omus	Omus dejeanii
BOLD:AAZ0964	BIOUG25126-A01	51.7	Coleoptera	Carabidae	Elaphrinae	Blethisa	Blethisa quadricollis
BOLD:AAM6032	09PROBE-CV055	3.82	Coleoptera	Carabidae	Elaphrinae	Diacheila	Diacheila arctica
BOLD:AAN5414	JSYKB-149	6.27	Coleoptera	Carabidae	Elaphrinae	Diacheila	Diacheila polita
BOLD:AAB8479	CHU-MXC-087	7.41	Coleoptera	Carabidae	Elaphrinae	Elaphrus	Elaphrus americanus	Elaphrus americanus americanus
BOLD:AAI6148	CHU-MXC-047	8.1	Coleoptera	Carabidae	Elaphrinae	Elaphrus	Elaphrus clairvillei
BOLD:AAD0385	BIOUG27551-B08	9.78	Coleoptera	Carabidae	Elaphrinae	Elaphrus	Elaphrus lapponicus
BOLD:AAQ0093	10PCCOL-0795	11.4	Coleoptera	Carabidae	Elaphrinae	Elaphrus	Elaphrus lecontei
BOLD:AAZ1247	BIOUG13437-D04	4.98	Coleoptera	Carabidae	Elaphrinae	Elaphrus	Elaphrus olivaceus
BOLD:ACJ1709	BIOUG32597-F09	0.307	Coleoptera	Carabidae	Harpalinae	Acupalpus	Acupalpus carus
BOLD:AAV9904	BIOUG35590-E05	0.699	Coleoptera	Carabidae	Harpalinae	Acupalpus	Acupalpus indistinctus
BOLD:ACN5724	BIOUG24684-D12	0.208	Coleoptera	Carabidae	Harpalinae	Acupalpus	Acupalpus nanellus
BOLD:AAM7659	BARS_2015_26_617	0.42	Coleoptera	Carabidae	Harpalinae	Acupalpus	Acupalpus pauperculus
BOLD:AAU7165	BIOUG00669-A06	0.156	Coleoptera	Carabidae	Harpalinae	Acupalpus	Acupalpus pumilus
BOLD:AAE9008	BIOUG00993-H09	0.851	Coleoptera	Carabidae	Harpalinae	Agonoleptus	Agonoleptus conjunctus
BOLD:AAH2768	08SOCOL-0171	2.51	Coleoptera	Carabidae	Harpalinae	Agonum	Agonum aeruginosum
BOLD:AAJ6739	BIOUG07203-A10	8.3	Coleoptera	Carabidae	Harpalinae	Agonum	Agonum affine
BOLD:AAQ0063	10PCCOL-1193	2.41	Coleoptera	Carabidae	Harpalinae	Agonum	Agonum consimile
BOLD:AAZ2477	BIOUG34060-H05	5.83	Coleoptera	Carabidae	Harpalinae	Agonum	Agonum crenistriatum
BOLD:AAC7290	BIOUG22001-F06	13.1	Coleoptera	Carabidae	Harpalinae	Agonum	Agonum cupreum
BOLD:AAH2758	08SOCOL-0159	7.49	Coleoptera	Carabidae	Harpalinae	Agonum	Agonum decorum
BOLD:AAY5528	BIOUG35449-E11	7.14	Coleoptera	Carabidae	Harpalinae	Agonum	Agonum extensicolle
BOLD:ADJ5115	BIOUG35449-F04	6.49	Coleoptera	Carabidae	Harpalinae	Agonum	Agonum ferreum
BOLD:AAP7861	10PCCOL-0512	1.38	Coleoptera	Carabidae	Harpalinae	Agonum	Agonum ferruginosum
BOLD:AAF9269	BIOUG05929-H05	4.6	Coleoptera	Carabidae	Harpalinae	Agonum	Agonum gratiosum
BOLD:AAH2803	PCPP10-0030	2.29	Coleoptera	Carabidae	Harpalinae	Agonum	Agonum lutulentum
BOLD:AAH0143	08SOCOL-0205	8.96	Coleoptera	Carabidae	Harpalinae	Agonum	Agonum moerens
BOLD:AAH2774	08SOCOL-0459	11.8	Coleoptera	Carabidae	Harpalinae	Agonum	Agonum muelleri
BOLD:AAT9880	BIOUG24546-F01	10.8	Coleoptera	Carabidae	Harpalinae	Agonum	Agonum mutatum
BOLD:AAY6641	BIOUG01006-G10	1.86	Coleoptera	Carabidae	Harpalinae	Agonum	Agonum nigriceps
BOLD:AAZ1942	BIOUG08003-D01	3.29	Coleoptera	Carabidae	Harpalinae	Agonum	Agonum palustre
BOLD:AAZ2480	BIOUG24582-B07	3.54	Coleoptera	Carabidae	Harpalinae	Agonum	Agonum piceolum
BOLD:AAC7304	BIOUG08109-A06	7.91	Coleoptera	Carabidae	Harpalinae	Agonum	Agonum placidum
BOLD:AAH8527	BIOUG02742-B02	2.99	Coleoptera	Carabidae	Harpalinae	Agonum	Agonum propinquum
BOLD:AAH2831	09BBECO-0254	4.36	Coleoptera	Carabidae	Harpalinae	Agonum	Agonum retractum
BOLD:AAH0099	08SOCOL-0263	12	Coleoptera	Carabidae	Harpalinae	Agonum	Agonum tenue
BOLD:AAH2765	08SOCOL-0163	4.84	Coleoptera	Carabidae	Harpalinae	Agonum	Agonum thoreyi
BOLD:AAP8587	BIOUG18950-F05	2.08	Coleoptera	Carabidae	Harpalinae	Agonum
BOLD:AAC4902	BIOUG35765-D09	9.17	Coleoptera	Carabidae	Harpalinae	Amara	Amara aenea
BOLD:AAB7975	07PROBE-04825	18.2	Coleoptera	Carabidae	Harpalinae	Amara	Amara alpina
BOLD:AAH2780	08BBCOL-0567	11	Coleoptera	Carabidae	Harpalinae	Amara	Amara apricaria
BOLD:AAP8857	BIOUG27394-A06	37.8	Coleoptera	Carabidae	Harpalinae	Amara	Amara aulica
BOLD:AAY7578	BIOUG23520-H08	13.7	Coleoptera	Carabidae	Harpalinae	Amara	Amara conflata
BOLD:AAI4535	08BBCOL-0268	10.3	Coleoptera	Carabidae	Harpalinae	Amara	Amara confusa
BOLD:AAR3700	BIOUG25380-B04	9.31	Coleoptera	Carabidae	Harpalinae	Amara	Amara glacialis
BOLD:AAF3610	07PROBE-05013	18.9	Coleoptera	Carabidae	Harpalinae	Amara	Amara hyperborea
BOLD:AAQ0060	10PCCOL-1166	23.2	Coleoptera	Carabidae	Harpalinae	Amara	Amara lacustris
BOLD:AAH0443	10PCCOL-1161	18.4	Coleoptera	Carabidae	Harpalinae	Amara	Amara latior
BOLD:ACT4273	BIOUG18514-B09	6.8	Coleoptera	Carabidae	Harpalinae	Amara	Amara lindrothi
BOLD:AAC6859	10PCCOL-1064	17.4	Coleoptera	Carabidae	Harpalinae	Amara	Amara littoralis
BOLD:AAO3880	BIOUG03888-C04	9.53	Coleoptera	Carabidae	Harpalinae	Amara	Amara lunicollis
BOLD:AAC6413	10PCCOL-1164	22.6	Coleoptera	Carabidae	Harpalinae	Amara	Amara obesa
BOLD:AAJ5377	BIOUG13934-E10	14.2	Coleoptera	Carabidae	Harpalinae	Amara	Amara ovata
BOLD:AAB2273	07PROBE-04999	7.76	Coleoptera	Carabidae	Harpalinae	Amara	Amara quenseli
BOLD:AAY7566	BIOUG08043-E03	6.01	Coleoptera	Carabidae	Harpalinae	Amara	Amara rubrica
BOLD:AAC4903	10PCCOL-1067	8.59	Coleoptera	Carabidae	Harpalinae	Amara	Amara sinuosa
BOLD:AAC6361	10PCCOL-1066	7.95	Coleoptera	Carabidae	Harpalinae	Amara	Amara tenax
BOLD:AAH2757	08SOCOL-0116	15.7	Coleoptera	Carabidae	Harpalinae	Amphasia	Amphasia sericea
BOLD:AAR3472	BIOUG25680-C07	56	Coleoptera	Carabidae	Harpalinae	Anisodactylus	Anisodactylus agricola
BOLD:AAJ2627	BIOUG24079-A07	28.4	Coleoptera	Carabidae	Harpalinae	Anisodactylus	Anisodactylus binotatus
BOLD:AAH0145	08BBCOL-0864	24.5	Coleoptera	Carabidae	Harpalinae	Anisodactylus	Anisodactylus discoideus
BOLD:AAQ0059	10PCCOL-1165	13.3	Coleoptera	Carabidae	Harpalinae	Anisodactylus	Anisodactylus nigrita
BOLD:AAH0087	08OEC-105	11.4	Coleoptera	Carabidae	Harpalinae	Anisodactylus	Anisodactylus rusticus
BOLD:AAM7615	BIOUG03260-B10	0.265	Coleoptera	Carabidae	Harpalinae	Axinopalpus	Axinopalpus biplagiatus
BOLD:AAG4434	PCPP10-0032	3.42	Coleoptera	Carabidae	Harpalinae	Badister	Badister neopulchellus
BOLD:ADI1150	BIOUG32567-F11	0.775	Coleoptera	Carabidae	Harpalinae	Badister	Badister notatus
BOLD:ADJ2804	BIOUG34208-D11	2.99	Coleoptera	Carabidae	Harpalinae	Bradycellus	Bradycellus kirbyi
BOLD:ACA9920	BIOUG03399-H04	1.31	Coleoptera	Carabidae	Harpalinae	Bradycellus	Bradycellus lecontei
BOLD:AAZ1528	BIOUG13498-E06	1.96	Coleoptera	Carabidae	Harpalinae	Bradycellus	Bradycellus nigrinus
BOLD:AAE3092	BIOUG32551-F10	0.663	Coleoptera	Carabidae	Harpalinae	Bradycellus	Bradycellus rupestris
BOLD:AAW8321	BIOUG04122-G09	9.28	Coleoptera	Carabidae	Harpalinae	Calathus	Calathus advena
BOLD:AAO4635	10PCCOL-0595	19.4	Coleoptera	Carabidae	Harpalinae	Calathus	Calathus fuscipes
BOLD:ADI5357	PCPP10-0029	7.57	Coleoptera	Carabidae	Harpalinae	Calathus	Calathus gregarius
BOLD:AAC4547	10PCCOL-1175	8.61	Coleoptera	Carabidae	Harpalinae	Calathus	Calathus ingratus
BOLD:AAQ2465	BIOUG08060-F12	38.4	Coleoptera	Carabidae	Harpalinae	Chlaenius	Chlaenius brevilabris
BOLD:AAJ0149	BIOUG34952-C02	51.1	Coleoptera	Carabidae	Harpalinae	Chlaenius	Chlaenius emarginatus
BOLD:AAY9984	BIOUG02555-B09	42.8	Coleoptera	Carabidae	Harpalinae	Chlaenius	Chlaenius impunctifrons
BOLD:AAY9984	BIOUG34060-G09	32	Coleoptera	Carabidae	Harpalinae	Chlaenius	Chlaenius impunctifrons
BOLD:AAQ2465	BIOUG21981-H05	22.5	Coleoptera	Carabidae	Harpalinae	Chlaenius	Chlaenius nebraskensis
BOLD:AAH0213	08SOCOL-0046	26.4	Coleoptera	Carabidae	Harpalinae	Chlaenius	Chlaenius niger
BOLD:AAI4267	08SOCOL-0226	28.3	Coleoptera	Carabidae	Harpalinae	Chlaenius	Chlaenius pennsylvanicus
BOLD:AAH2764	08SOCOL-0129	63.6	Coleoptera	Carabidae	Harpalinae	Chlaenius	Chlaenius sericeus
BOLD:AAH0357	08SOCOL-0130	22.8	Coleoptera	Carabidae	Harpalinae	Chlaenius	Chlaenius tricolor
BOLD:ACM6793	BIOUG35436-C03	11.7	Coleoptera	Carabidae	Harpalinae	Cymindis	Cymindis americana
BOLD:AAF7755	10PCCOL-1173	15.2	Coleoptera	Carabidae	Harpalinae	Cymindis	Cymindis cribricollis
BOLD:AAH0342	BIOUG06825-F10	5.88	Coleoptera	Carabidae	Harpalinae	Cymindis	Cymindis limbata
BOLD:AAO3881	BIOUG13564-B06	3.48	Coleoptera	Carabidae	Harpalinae	Cymindis	Cymindis neglecta
BOLD:AAC6213	BIOUG03138-C04	18.5	Coleoptera	Carabidae	Harpalinae	Cymindis	Cymindis planipennis
BOLD:AAZ1504	BIOUG35468-C06	13.2	Coleoptera	Carabidae	Harpalinae	Cymindis	Cymindis platicollis
BOLD:ADH3834	BIOUG25734-C06	7.14	Coleoptera	Carabidae	Harpalinae	Cymindis	Cymindis platicollis
BOLD:AAE7896	10PCCOL-1187	8.13	Coleoptera	Carabidae	Harpalinae	Cymindis	Cymindis unicolor
BOLD:ACL6252	BIOUG32550-B11	29.8	Coleoptera	Carabidae	Harpalinae	Dicaelus	Dicaelus politus
BOLD:AAV5222	TWCOL-2003	0.942	Coleoptera	Carabidae	Harpalinae	Dicheirotrichus	Dicheirotrichus cognatus
BOLD:AAX9545	08SOCOL-0125	98	Coleoptera	Carabidae	Harpalinae	Diplocheila	Diplocheila major
BOLD:AAX9544	BIOUG24151-G05	17.8	Coleoptera	Carabidae	Harpalinae	Diplocheila	Diplocheila obtusa
BOLD:AAX9540	08SOCOL-0128	48.7	Coleoptera	Carabidae	Harpalinae	Diplocheila	Diplocheila striatopunctata
BOLD:AAH2807	BIOUG05670-E07	2.48	Coleoptera	Carabidae	Harpalinae	Dromius	Dromius piceus
BOLD:AAH2760	08SOCOL-0060	57.5	Coleoptera	Carabidae	Harpalinae	Galerita	Galerita janus
BOLD:AAM7674	BIOUG35596-A07	9.93	Coleoptera	Carabidae	Harpalinae	Gastrellarius	Gastrellarius honestus
BOLD:AAH2775	08SOCOL-0460	17.4	Coleoptera	Carabidae	Harpalinae	Harpalus	Harpalus affinis
BOLD:ACF1198	BIOUG12532-B11	11.9	Coleoptera	Carabidae	Harpalinae	Harpalus	Harpalus amputatus
BOLD:AAK5199	BIOUG05929-H04	14.6	Coleoptera	Carabidae	Harpalinae	Harpalus	Harpalus fulvilabris
BOLD:AAC1928	08BBCOL-0290	11.2	Coleoptera	Carabidae	Harpalinae	Harpalus	Harpalus herbivagus
BOLD:AAQ0058	10PCCOL-1163	22.1	Coleoptera	Carabidae	Harpalinae	Harpalus	Harpalus laevipes
BOLD:AAF1757	07PROBE-05025	10.8	Coleoptera	Carabidae	Harpalinae	Harpalus	Harpalus nigritarsis
BOLD:AAC3054	08MZPP-131	46	Coleoptera	Carabidae	Harpalinae	Harpalus	Harpalus pensylvanicus
BOLD:AAI2023	08BBCOL-0324	39.1	Coleoptera	Carabidae	Harpalinae	Harpalus	Harpalus reversus
BOLD:AAI2024	09BBECO-0257	15.7	Coleoptera	Carabidae	Harpalinae	Harpalus	Harpalus rubripes
BOLD:AAE5160	09BBECO-0086	50.5	Coleoptera	Carabidae	Harpalinae	Harpalus	Harpalus rufipes
BOLD:AAC1928	08BBCOL-0043	11.7	Coleoptera	Carabidae	Harpalinae	Harpalus	Harpalus somnulentus
BOLD:AAH2811	BIOUG04181-F06	9.84	Coleoptera	Carabidae	Harpalinae	Harpalus	Harpalus ventralis
BOLD:AAV6870	BIOUG35596-D11	30.6	Coleoptera	Carabidae	Harpalinae	Harpalus
BOLD:AAY9896	BIOUG00874-F02	12.4	Coleoptera	Carabidae	Harpalinae	Lachnocrepis	Lachnocrepis parallela
BOLD:AAY7736	BIOUG11059-A12	1.32	Coleoptera	Carabidae	Harpalinae	Laemostenus	Laemostenus complanatus
BOLD:AAX0112	08SOCOL-0215	2.61	Coleoptera	Carabidae	Harpalinae	Lebia	Lebia analis
BOLD:AAH2796	08SOCOL-0326	3.99	Coleoptera	Carabidae	Harpalinae	Lebia	Lebia atriventris
BOLD:AAH0212	08MZPP-022	5.52	Coleoptera	Carabidae	Harpalinae	Lebia	Lebia fuscata
BOLD:AAE5031	08SOCOL-0325	10.4	Coleoptera	Carabidae	Harpalinae	Lebia	Lebia grandis
BOLD:ABA6349	BIOUG01807-E05	0.418	Coleoptera	Carabidae	Harpalinae	Lebia	Lebia ornata
BOLD:ABA6349	BIOUG02948-C04	0.733	Coleoptera	Carabidae	Harpalinae	Lebia	Lebia ornata
BOLD:AAH2832	10PCCOL-0009	0.204	Coleoptera	Carabidae	Harpalinae	Lebia	Lebia pumila
BOLD:AAH2769	08SOCOL-0210	2.52	Coleoptera	Carabidae	Harpalinae	Lebia	Lebia solea
BOLD:ABA6369	BIOUG25509-B02	7.29	Coleoptera	Carabidae	Harpalinae	Lebia	Lebia tricolor
BOLD:AAX0100	08SOCOL-0168	2.03	Coleoptera	Carabidae	Harpalinae	Lebia	Lebia viridipennis
BOLD:AAH0141	PCPP10-0033	2.47	Coleoptera	Carabidae	Harpalinae	Lebia	Lebia viridis
BOLD:AAP7012	BIOUG21579-H04	2.01	Coleoptera	Carabidae	Harpalinae	Lebia	Lebia vittata
BOLD:AAH0385	BIOUG08566-D11	2.95	Coleoptera	Carabidae	Harpalinae	Leptotrachelus	Leptotrachelus dorsalis
BOLD:AAY5099	BIOUG32550-B09	49.8	Coleoptera	Carabidae	Harpalinae	Myas	Myas cyanescens
BOLD:AAH2752	COLP 0029.02	11.6	Coleoptera	Carabidae	Harpalinae	Notiobia	Notiobia terminata
BOLD:AAH2766	08SOCOL-0167	9.34	Coleoptera	Carabidae	Harpalinae	Notiobia	Notiobia terminata
BOLD:ACM3766	BIOUG25734-B03	3.8	Coleoptera	Carabidae	Harpalinae	Olisthopus	Olisthopus parmatus
BOLD:AAX0467	08SOCOL-0068	33.2	Coleoptera	Carabidae	Harpalinae	Oodes	Oodes fluvialis
BOLD:AAP8666	BIOUG35765-D01	3.33	Coleoptera	Carabidae	Harpalinae	Ophonus	Ophonus puncticeps
BOLD:AAO0719	BIOUG34213-E08	0.145	Coleoptera	Carabidae	Harpalinae	Perigona	Perigona nigriceps
BOLD:AAZ0909	BIOUG26978-H07	0.263	Coleoptera	Carabidae	Harpalinae	Philodes	Philodes rectangulus
BOLD:AAD5465	08BBCOL-0102	8.37	Coleoptera	Carabidae	Harpalinae	Philophuga	Philophuga viridis	Philophuga viridis amoena
BOLD:AAO4818	BIOUG16094-G03	0.217	Coleoptera	Carabidae	Harpalinae	Philorhizus	Philorhizus melanocephalus
BOLD:AAY5403	BIOUG05876-D07	13.3	Coleoptera	Carabidae	Harpalinae	Piosoma	Piosoma setosum
BOLD:AAI2719	08SOCOL-0020	11.1	Coleoptera	Carabidae	Harpalinae	Platynus	Platynus cincticollis
BOLD:AAH2778	10PCCOL-1157	31.2	Coleoptera	Carabidae	Harpalinae	Platynus	Platynus decentis
BOLD:AAY4533	08SOCOL-0463	22.9	Coleoptera	Carabidae	Harpalinae	Platynus	Platynus hypolithos
BOLD:AAF0989	06-PROBE-0233	20.6	Coleoptera	Carabidae	Harpalinae	Platynus	Platynus mannerheimii
BOLD:ADG9848	BIOUG32546-E01	13.5	Coleoptera	Carabidae	Harpalinae	Platynus	Platynus opaculus
BOLD:AAC6682	08SOCOL-0009	25.9	Coleoptera	Carabidae	Harpalinae	Poecilus	Poecilus chalcites
BOLD:AAC3361	08SOCOL-0131	28.6	Coleoptera	Carabidae	Harpalinae	Poecilus	Poecilus lucublandus
BOLD:AAH2785	09BBECO-0084	15	Coleoptera	Carabidae	Harpalinae	Pterostichus	Pterostichus adoxus
BOLD:AAH1018	10PCCOL-1152	19.9	Coleoptera	Carabidae	Harpalinae	Pterostichus	Pterostichus adstrictus
BOLD:AAQ0070	10PCCOL-1268	24.8	Coleoptera	Carabidae	Harpalinae	Pterostichus	Pterostichus algidus
BOLD:AAQ0056	10PCCOL-1143	26.4	Coleoptera	Carabidae	Harpalinae	Pterostichus	Pterostichus amethystinus
BOLD:AAN5416	08WOLVES-00414	4.17	Coleoptera	Carabidae	Harpalinae	Pterostichus	Pterostichus barryorum
BOLD:AAC0671	07PROBE-05019	3.14	Coleoptera	Carabidae	Harpalinae	Pterostichus	Pterostichus brevicornis	Pterostichus brevicornis brevicornis
BOLD:AAY5605	BIOUG34060-B03	10.5	Coleoptera	Carabidae	Harpalinae	Pterostichus	Pterostichus commutabilis
BOLD:AAG3640	09BBECO-0281	57.6	Coleoptera	Carabidae	Harpalinae	Pterostichus	Pterostichus coracinus
BOLD:AAY5601	BIOUG34208-G12	39.2	Coleoptera	Carabidae	Harpalinae	Pterostichus	Pterostichus corvinus
BOLD:AAQ0055	10PCCOL-1134	106	Coleoptera	Carabidae	Harpalinae	Pterostichus	Pterostichus crenicollis
BOLD:AAY8415	BIOUG05448-H10	21.1	Coleoptera	Carabidae	Harpalinae	Pterostichus	Pterostichus ecarinatus
BOLD:AAY8414	BIOUG23104-H02	46.6	Coleoptera	Carabidae	Harpalinae	Pterostichus	Pterostichus herculaneus
BOLD:AAY7527	BIOUG21643-G12	153	Coleoptera	Carabidae	Harpalinae	Pterostichus	Pterostichus lama
BOLD:ACE5143	BIOUG13504-H07	10.7	Coleoptera	Carabidae	Harpalinae	Pterostichus	Pterostichus luctuosus
BOLD:AAC0661	10PCCOL-1138	53.3	Coleoptera	Carabidae	Harpalinae	Pterostichus	Pterostichus melanarius
BOLD:AAD9157	AY165644	21.7	Coleoptera	Carabidae	Harpalinae	Pterostichus	Pterostichus mutus
BOLD:AAH2805	10PCCOL-1142	30	Coleoptera	Carabidae	Harpalinae	Pterostichus	Pterostichus neobrunneus
BOLD:ABY1969	BIOUG34060-B02	2.91	Coleoptera	Carabidae	Harpalinae	Pterostichus	Pterostichus patruelis
BOLD:AAD9158	10PCCOL-1261	27.7	Coleoptera	Carabidae	Harpalinae	Pterostichus	Pterostichus pensylvanicus
BOLD:AAH2805	10PCCOL-1141	39.3	Coleoptera	Carabidae	Harpalinae	Pterostichus	Pterostichus protractus
BOLD:AAY7519	BIOUG21643-H07	13.1	Coleoptera	Carabidae	Harpalinae	Pterostichus	Pterostichus pumilus
BOLD:AAB2547	07PROBE-05038	61.3	Coleoptera	Carabidae	Harpalinae	Pterostichus	Pterostichus punctatissimus
BOLD:AAP7087	10PCCOL-1188	8.78	Coleoptera	Carabidae	Harpalinae	Pterostichus	Pterostichus riparius
BOLD:AAY8422	BIOUG04043-G05	14.8	Coleoptera	Carabidae	Harpalinae	Pterostichus	Pterostichus sphodrinus
BOLD:AAX7608	HLC-17793	44.5	Coleoptera	Carabidae	Harpalinae	Pterostichus	Pterostichus stygicus
BOLD:AAH2771	08SOCOL-0237	11.7	Coleoptera	Carabidae	Harpalinae	Pterostichus	Pterostichus tenuis
BOLD:AAN6180	BIOUG12960-F03	37.3	Coleoptera	Carabidae	Harpalinae	Pterostichus	Pterostichus tristis
BOLD:AAH2761	08SOCOL-0165	12.6	Coleoptera	Carabidae	Harpalinae	Selenophorus	Selenophorus opalinus
BOLD:AAH2827	10PCCOL-1192	3.09	Coleoptera	Carabidae	Harpalinae	Sericoda	Sericoda obsoleta
BOLD:AAH2829	09BBECO-0228	1.15	Coleoptera	Carabidae	Harpalinae	Sericoda	Sericoda quadripunctata
BOLD:AAE9009	BIOUG31741-B03	3.77	Coleoptera	Carabidae	Harpalinae	Stenolophus	Stenolophus comma
BOLD:AAV8867	BIOUG22001-F08	3.03	Coleoptera	Carabidae	Harpalinae	Stenolophus	Stenolophus fuliginosus
BOLD:ABZ1162	PCPP10-0031	3.59	Coleoptera	Carabidae	Harpalinae	Stenolophus	Stenolophus lecontei
BOLD:AAH0149	08SOCOL-0157	12.4	Coleoptera	Carabidae	Harpalinae	Stenolophus	Stenolophus lineola
BOLD:AAH0147	08SOCOL-0244	4.56	Coleoptera	Carabidae	Harpalinae	Stenolophus	Stenolophus ochropezus
BOLD:AAB2541	07PROBE-05007	16	Coleoptera	Carabidae	Harpalinae	Stereocerus	Stereocerus haematopus
BOLD:AAD7624	10PCCOL-0157	0.236	Coleoptera	Carabidae	Harpalinae	Syntomus	Syntomus americanus
BOLD:AAC1927	09BBECO-0226	7.6	Coleoptera	Carabidae	Harpalinae	Synuchus	Synuchus impunctatus
BOLD:AAH2806	BIOUG32549-G07	6.68	Coleoptera	Carabidae	Harpalinae	Trichotichnus	Trichotichnus autumnalis
BOLD:AAW8151	BIOUG34208-G11	11.5	Coleoptera	Carabidae	Harpalinae	Trichotichnus	Trichotichnus vulpeculus
BOLD:AAG3657	BIOUG27551-B12	2.48	Coleoptera	Carabidae	Loricerinae	Loricera	Loricera pilicornis
BOLD:ACJ6746	BIOUG08373-B04	4.72	Coleoptera	Carabidae	Loricerinae	Loricera	Loricera pilicornis
BOLD:AAQ0061	10PCCOL-1263	19.7	Coleoptera	Carabidae	Nebriinae	Nebria	Nebria crassicornis	Nebria crassicornis intermedia
BOLD:ACG1726	BIOUG05148-D11	14.5	Coleoptera	Carabidae	Nebriinae	Nebria	Nebria crassicornis	Nebria crassicornis intermedia
BOLD:AAQ0064	10PCCOL-1194	24	Coleoptera	Carabidae	Nebriinae	Nebria	Nebria diversa
BOLD:AAY9988	BIOUG05148-B04	15.2	Coleoptera	Carabidae	Nebriinae	Nebria	Nebria gebleri
BOLD:AAQ0057	10PCCOL-1151	17.6	Coleoptera	Carabidae	Nebriinae	Nebria	Nebria mannerheimii
BOLD:ACE7564	10PCCOL-1168	17.6	Coleoptera	Carabidae	Nebriinae	Nebria	Nebria obliqua
BOLD:AAQ0069	10PCCOL-1254	10.8	Coleoptera	Carabidae	Nebriinae	Nebria	Nebria sahlbergii	Nebria sahlbergii sahlbergii
BOLD:AAQ0052	10PCCOL-1127	27.6	Coleoptera	Carabidae	Nebriinae	Nebria	Nebria schwarzi	Nebria schwarzi schwarzi
BOLD:AAX5555	BIOUG10394-E07	2.03	Coleoptera	Carabidae	Nebriinae	Notiophilus	Notiophilus aeneus
BOLD:AAC8539	BIOUG04181-H02	1.44	Coleoptera	Carabidae	Nebriinae	Notiophilus	Notiophilus aquaticus
BOLD:AAF2717	CHU-MXC-004	3.74	Coleoptera	Carabidae	Nebriinae	Notiophilus	Notiophilus borealis
BOLD:AAP4110	10PCCOL-0227	2.15	Coleoptera	Carabidae	Nebriinae	Notiophilus	Notiophilus directus
BOLD:AAP4110	BIOUG05148-A09	1.73	Coleoptera	Carabidae	Nebriinae	Notiophilus	Notiophilus directus
BOLD:ACY7945	BIOUG03602-E05	2.15	Coleoptera	Carabidae	Nebriinae	Notiophilus	Notiophilus directus
BOLD:ABY7676	PF14-03-06	2.17	Coleoptera	Carabidae	Nebriinae	Notiophilus	Notiophilus sylvaticus
BOLD:AAY9497	BIOUG06159-B02	7.39	Coleoptera	Carabidae	Patrobinae	Patrobus	Patrobus cinctus
BOLD:ACL2975	BIOUG22800-C11	4.82	Coleoptera	Carabidae	Patrobinae	Patrobus	Patrobus fossifrons
BOLD:AAM6031	09PROBE-CV031	5.81	Coleoptera	Carabidae	Patrobinae	Patrobus	Patrobus foveocollis
BOLD:AAY8834	BIOUG07936-A05	34.4	Coleoptera	Carabidae	Patrobinae	Patrobus	Patrobus longicornis
BOLD:AAI4217	BIOUG27506-H06	11.9	Coleoptera	Carabidae	Patrobinae	Patrobus	Patrobus stygicus
BOLD:AAH2779	10PCCOL-1154	13.8	Coleoptera	Carabidae	Patrobinae	Platypatrobus	Platypatrobus lacustris
BOLD:AAP7803	10PCCOL-0337	3.03	Coleoptera	Carabidae	Scaritinae	Akephorus	Akephorus obesus
BOLD:AAH0274	BIOUG24162-B10	2.54	Coleoptera	Carabidae	Scaritinae	Clivina	Clivina fossor
BOLD:AAB7921	08SOCOL-0254	4.19	Coleoptera	Carabidae	Scaritinae	Clivina	Clivina impressefrons
BOLD:AAH0155	09CHUCOL-CV172	1.25	Coleoptera	Carabidae	Scaritinae	Dyschirius	Dyschirius dejeanii
BOLD:AAO0845	BIOUG14250-B09	0.229	Coleoptera	Carabidae	Scaritinae	Dyschirius	Dyschirius globosus
BOLD:AAM7672	10PCCOL-0088	0.322	Coleoptera	Carabidae	Scaritinae	Dyschirius	Dyschirius globulosus
BOLD:AAN5415	09PROBE-CV113	0.228	Coleoptera	Carabidae	Scaritinae	Dyschirius	Dyschirius hiemalis
BOLD:AAP7799	10PCCOL-0323	1.24	Coleoptera	Carabidae	Scaritinae	Dyschirius	Dyschirius pacificus
BOLD:AAI4099	08SOCOL-0034	7.43	Coleoptera	Carabidae	Scaritinae	Paraclivina	Paraclivina bipustulata
BOLD:AAH2777	08BBCOL-0164	135	Coleoptera	Carabidae	Scaritinae	Pasimachus	Pasimachus elongatus
BOLD:AAH0177	08SOCOL-0126	90	Coleoptera	Carabidae	Scaritinae	Scarites	Scarites subterraneus
BOLD:ACA2516	BIOUG02555-C10	176	Coleoptera	Carabidae	Scaritinae	Scarites	Scarites vicinus
BOLD:ACS2508	09BBECO-0245	1.61	Coleoptera	Carabidae	Trechinae	Amerizus	Amerizus wingatei
BOLD:AAU7127	BIOUG00669-D06	0.133	Coleoptera	Carabidae	Trechinae	Bembidion	Bembidion affine
BOLD:AAU7137	BIOUG00671-D04	2.17	Coleoptera	Carabidae	Trechinae	Bembidion	Bembidion americanum
BOLD:AAP7779	10PCCOL-0243	3.56	Coleoptera	Carabidae	Trechinae	Bembidion	Bembidion bimaculatum
BOLD:AAP7077	10PCCOL-0543	1.13	Coleoptera	Carabidae	Trechinae	Bembidion	Bembidion breve
BOLD:AAH2751	08SOCOL-0438	5.26	Coleoptera	Carabidae	Trechinae	Bembidion	Bembidion carinula
BOLD:AAY7983	AR14-20-04	0.967	Coleoptera	Carabidae	Trechinae	Bembidion	Bembidion complanulum
BOLD:AAZ2758	BIOUG34210-C09	0.211	Coleoptera	Carabidae	Trechinae	Bembidion	Bembidion concretum
BOLD:AAP7783	10PCCOL-0264	0.961	Coleoptera	Carabidae	Trechinae	Bembidion	Bembidion farrarae
BOLD:AAU7150	BIOUG00669-E01	0.311	Coleoptera	Carabidae	Trechinae	Bembidion	Bembidion frontale
BOLD:AAP7868	10PCCOL-0524	1.03	Coleoptera	Carabidae	Trechinae	Bembidion	Bembidion grapii
BOLD:AAN6197	BIOUG00669-G10	0.211	Coleoptera	Carabidae	Trechinae	Bembidion	Bembidion impotens
BOLD:AAP7856	10PCCOL-0506	0.548	Coleoptera	Carabidae	Trechinae	Bembidion	Bembidion iridescens
BOLD:AAP6948	08TTML-2610	0.286	Coleoptera	Carabidae	Trechinae	Bembidion	Bembidion mimus
BOLD:AAH0225	09PROBE-CV098	0.854	Coleoptera	Carabidae	Trechinae	Bembidion	Bembidion morulum
BOLD:AAE3093	10PCCOL-1214	0.853	Coleoptera	Carabidae	Trechinae	Bembidion	Bembidion nigripes
BOLD:AAD2752	BIOUG34206-D11	1.22	Coleoptera	Carabidae	Trechinae	Bembidion	Bembidion nitidum
BOLD:AAP9490	BIOUG24231-C04	0.435	Coleoptera	Carabidae	Trechinae	Bembidion	Bembidion obtusum
BOLD:AAU7290	BIOUG00670-D07	0.791	Coleoptera	Carabidae	Trechinae	Bembidion	Bembidion patruele
BOLD:AAY7986	BIOUG24729-F03	1.46	Coleoptera	Carabidae	Trechinae	Bembidion	Bembidion petrosum
BOLD:AAF0277	BIOUG00818-G10	0.76	Coleoptera	Carabidae	Trechinae	Bembidion	Bembidion quadrimaculatum
BOLD:AAH0268	08BBCOL-0764	1.02	Coleoptera	Carabidae	Trechinae	Bembidion	Bembidion rosslandicum
BOLD:AAM7664	09BBECO-0458	0.986	Coleoptera	Carabidae	Trechinae	Bembidion	Bembidion salebratum
BOLD:AAP6817	BIOUG24729-E08	2.09	Coleoptera	Carabidae	Trechinae	Bembidion	Bembidion sordidum
BOLD:AAZ2578	BIOUG25046-D04	0.518	Coleoptera	Carabidae	Trechinae	Bembidion	Bembidion transparens
BOLD:AAW3443	07PROBE-10865	4.87	Coleoptera	Carabidae	Trechinae	Bembidion	Bembidion transversale
BOLD:ACD5430	BIOUG34210-C12	0.387	Coleoptera	Carabidae	Trechinae	Bembidion	Bembidion versicolor
BOLD:AAM7671	09BBECO-0495	5.55	Coleoptera	Carabidae	Trechinae	Bembidion
BOLD:AAV7909	BIOUG00671-D12	1.91	Coleoptera	Carabidae	Trechinae	Blemus	Blemus discus
BOLD:AAV6571	BIOUG36581-F06	0.162	Coleoptera	Carabidae	Trechinae	Elaphropus
BOLD:AAN5951	BARS_2015_24_407	0.0802	Coleoptera	Carabidae	Trechinae	Mioptachys	Mioptachys flavicauda
BOLD:AAY8540	BIOUG31020-F06	0.0269	Coleoptera	Carabidae	Trechinae	Polyderis	Polyderis laeva
BOLD:AAH0153	BIOUG34210-C05	0.149	Coleoptera	Carabidae	Trechinae	Tachys	Tachys proximus
BOLD:AAH0156	BIOUG34210-C04	0.162	Coleoptera	Carabidae	Trechinae	Tachys	Tachys scitulus
BOLD:AAY7903	BIOUG13543-H01	0.199	Coleoptera	Carabidae	Trechinae	Tachyta	Tachyta kirbyi
BOLD:AAJ8568	10PCCOL-0516	0.747	Coleoptera	Carabidae	Trechinae	Trechus	Trechus apicalis
BOLD:ACB1694	SC14-113-02	1.63	Coleoptera	Carabidae	Trechinae	Trechus	Trechus chalybeus
BOLD:ACC4145	BIOUG22849-G04	0.829	Coleoptera	Carabidae	Trechinae	Trechus	Trechus obtusus
BOLD:AAL6870	BIOUG08803-G06	0.7	Coleoptera	Carabidae	Trechinae	Trechus	Trechus quadristriatus
BOLD:AAG5555	08OEC-164	9.94	Coleoptera	Cerambycidae	Cerambycinae	Anelaphus	Anelaphus parallelus
BOLD:AAG5555	09BBCOL-0160	9.89	Coleoptera	Cerambycidae	Cerambycinae	Anelaphus	Anelaphus parallelus
BOLD:AAG5555	09BBCOL-0161	14.1	Coleoptera	Cerambycidae	Cerambycinae	Anelaphus	Anelaphus parallelus
BOLD:AAZ1211	BIOUG03375-A01	25.4	Coleoptera	Cerambycidae	Cerambycinae	Anelaphus	Anelaphus villosus
BOLD:AAZ1211	BIOUG03375-A06	41.4	Coleoptera	Cerambycidae	Cerambycinae	Anelaphus	Anelaphus villosus
BOLD:AAZ1211	BIOUG36219-H01	16	Coleoptera	Cerambycidae	Cerambycinae	Anelaphus	Anelaphus villosus
BOLD:AAN6130	10BBCOL-0916	11.7	Coleoptera	Cerambycidae	Cerambycinae	Batyle	Batyle suturalis	Batyle suturalis suturalis
BOLD:AAN6130	BIOUG02008-H03	9.55	Coleoptera	Cerambycidae	Cerambycinae	Batyle	Batyle suturalis	Batyle suturalis suturalis
BOLD:AAK1928	JSYKB-159	13.5	Coleoptera	Cerambycidae	Cerambycinae	Callidium	Callidium cicatricosum
BOLD:AAW8715	08SOCOL-0386	13.7	Coleoptera	Cerambycidae	Cerambycinae	Callimoxys	Callimoxys sanguinicollis
BOLD:AAF4412	BIOUG07258-G05	3.5	Coleoptera	Cerambycidae	Cerambycinae	Clytus	Clytus canadensis
BOLD:AAF4406	JMCA-1086	20.3	Coleoptera	Cerambycidae	Cerambycinae	Clytus	Clytus planifrons
BOLD:AAB6702	BIOUG02571-G10	21.6	Coleoptera	Cerambycidae	Cerambycinae	Clytus	Clytus ruricola
BOLD:AAB6702	BIOUG02941-E10	12	Coleoptera	Cerambycidae	Cerambycinae	Clytus	Clytus ruricola
BOLD:AAB6702	BIOUG02948-G10	15.6	Coleoptera	Cerambycidae	Cerambycinae	Clytus	Clytus ruricola
BOLD:AAD4513	08BBCOL-0611	11.7	Coleoptera	Cerambycidae	Cerambycinae	Cyrtophorus	Cyrtophorus verrucosus
BOLD:AAD4513	08SOCOL-0093	11.8	Coleoptera	Cerambycidae	Cerambycinae	Cyrtophorus	Cyrtophorus verrucosus
BOLD:AAD4513	08SOCOL-0106	12.6	Coleoptera	Cerambycidae	Cerambycinae	Cyrtophorus	Cyrtophorus verrucosus
BOLD:AAD5015	BIOUG02007-D08	304	Coleoptera	Cerambycidae	Cerambycinae	Enaphalodes	Enaphalodes rufulus
BOLD:AAD5015	BIOUG02007-D09	371	Coleoptera	Cerambycidae	Cerambycinae	Enaphalodes	Enaphalodes rufulus
BOLD:AAD5015	BIOUG02007-D10	273	Coleoptera	Cerambycidae	Cerambycinae	Enaphalodes	Enaphalodes rufulus
BOLD:AAY7858	BIOUG35109-B09	5.39	Coleoptera	Cerambycidae	Cerambycinae	Euderces	Euderces picipes
BOLD:AAG5565	08BBCOL-0122	21.7	Coleoptera	Cerambycidae	Cerambycinae	Meriellum	Meriellum proteus
BOLD:AAH0019	10BBCOL-0984	1.96	Coleoptera	Cerambycidae	Cerambycinae	Molorchus	Molorchus bimaculatus
BOLD:AAE1629	BIOUG03375-A02	14.3	Coleoptera	Cerambycidae	Cerambycinae	Neoclytus	Neoclytus acuminatus
BOLD:AAE1629	BIOUG03375-A03	8.91	Coleoptera	Cerambycidae	Cerambycinae	Neoclytus	Neoclytus acuminatus
BOLD:AAE1629	BIOUG03375-C07	3.72	Coleoptera	Cerambycidae	Cerambycinae	Neoclytus	Neoclytus acuminatus
BOLD:AAE1630	BIOUG19790-A11	1.97	Coleoptera	Cerambycidae	Cerambycinae	Neoclytus	Neoclytus leucozonus
BOLD:AAI3406	BIOUG34208-B11	2.39	Coleoptera	Cerambycidae	Cerambycinae	Obrium	Obrium rufulum
BOLD:AAS3192	BIOUG02564-A12	41.1	Coleoptera	Cerambycidae	Cerambycinae	Phoracantha	Phoracantha recurva
BOLD:AAH8461	BIOUG21052-D04	4.81	Coleoptera	Cerambycidae	Cerambycinae	Phymatodes	Phymatodes aeneus
BOLD:ABA6341	BIOUG00972-E05	1.48	Coleoptera	Cerambycidae	Cerambycinae	Phymatodes	Phymatodes amoenus
BOLD:AAD1115	BIOUG26760-H09	2.14	Coleoptera	Cerambycidae	Cerambycinae	Phymatodes	Phymatodes dimidiatus
BOLD:AAD8900	BIOUG14823-D02	14.3	Coleoptera	Cerambycidae	Cerambycinae	Phymatodes	Phymatodes testaceus
BOLD:AAD5014	08BBCOL-0111	20.7	Coleoptera	Cerambycidae	Cerambycinae	Pronocera	Pronocera collaris	Pronocera collaris collaris
BOLD:AAD5014	08BBCOL-0404	9.03	Coleoptera	Cerambycidae	Cerambycinae	Pronocera	Pronocera collaris	Pronocera collaris collaris
BOLD:AAD5014	BIOUG04341-B07	13.1	Coleoptera	Cerambycidae	Cerambycinae	Pronocera	Pronocera collaris	Pronocera collaris collaris
BOLD:AAD5016	BIOUG17252-D07	18.5	Coleoptera	Cerambycidae	Cerambycinae	Pronocera	Pronocera collaris
BOLD:AAE9403	BIOUG11062-A08	66.3	Coleoptera	Cerambycidae	Cerambycinae	Sarosesthes	Sarosesthes fulminans
BOLD:AAF6341	BIOUG34208-G09	21.6	Coleoptera	Cerambycidae	Cerambycinae	Tylonotus	Tylonotus bimaculatus
BOLD:AAE3423	BIOUG09964-H06	31.4	Coleoptera	Cerambycidae	Cerambycinae	Xylotrechus	Xylotrechus annosus
BOLD:AAC6184	BIOUG02945-E08	8.13	Coleoptera	Cerambycidae	Cerambycinae	Xylotrechus	Xylotrechus colonus
BOLD:AAC6184	BIOUG02947-H10	10.1	Coleoptera	Cerambycidae	Cerambycinae	Xylotrechus	Xylotrechus colonus
BOLD:AAC6184	BIOUG02950-D06	23.9	Coleoptera	Cerambycidae	Cerambycinae	Xylotrechus	Xylotrechus colonus
BOLD:AAJ9695	BIOUG16164-B11	45.9	Coleoptera	Cerambycidae	Cerambycinae	Xylotrechus	Xylotrechus nauticus
BOLD:ACO8902	BIOUG14140-A07	12	Coleoptera	Cerambycidae	Cerambycinae	Xylotrechus	Xylotrechus rufilius
BOLD:AAF7394	BIOUG35468-D01	26.6	Coleoptera	Cerambycidae	Cerambycinae	Xylotrechus	Xylotrechus sagittatus
BOLD:AAB8141	08BBCOL-0121	36.2	Coleoptera	Cerambycidae	Cerambycinae	Xylotrechus	Xylotrechus undulatus
BOLD:AAB8141	08BBCOL-0382	15.8	Coleoptera	Cerambycidae	Cerambycinae	Xylotrechus	Xylotrechus undulatus
BOLD:AAB8141	08BBCOL-0550	58.9	Coleoptera	Cerambycidae	Cerambycinae	Xylotrechus	Xylotrechus undulatus
BOLD:AAB6764	BIOUG02008-E06	15.9	Coleoptera	Cerambycidae	Lamiinae	Acanthocinus	Acanthocinus obsoletus
BOLD:AAE6659	BIOUG02008-F06	52.1	Coleoptera	Cerambycidae	Lamiinae	Aegomorphus	Aegomorphus modestus
BOLD:AAE6659	BIOUG34035-B12	25.8	Coleoptera	Cerambycidae	Lamiinae	Aegomorphus	Aegomorphus modestus
BOLD:AAD2157	BIOUG10964-C01	6.25	Coleoptera	Cerambycidae	Lamiinae	Astylopsis	Astylopsis macula
BOLD:AAD2158	BIOUG34741-G09	10.7	Coleoptera	Cerambycidae	Lamiinae	Astylopsis	Astylopsis macula
BOLD:ADI3400	BIOUG34038-B01	8.95	Coleoptera	Cerambycidae	Lamiinae	Astylopsis	Astylopsis macula
BOLD:AAJ9523	BIOUG02279-E05	18.7	Coleoptera	Cerambycidae	Lamiinae	Astylopsis	Astylopsis sexguttata
BOLD:ACL0653	BIOUG09814-A05	9.09	Coleoptera	Cerambycidae	Lamiinae	Astylopsis
BOLD:AAF6725	BIOUG04006-D09	5.8	Coleoptera	Cerambycidae	Lamiinae	Dorcaschema	Dorcaschema nigrum
BOLD:AAF6389	09BBCOL-0494	5.38	Coleoptera	Cerambycidae	Lamiinae	Ecyrus	Ecyrus dasycerus
BOLD:AAF6389	BIOUG02008-G06	10.2	Coleoptera	Cerambycidae	Lamiinae	Ecyrus	Ecyrus dasycerus
BOLD:AAF6389	BIOUG02008-G09	8.81	Coleoptera	Cerambycidae	Lamiinae	Ecyrus	Ecyrus dasycerus
BOLD:AAF6389	BIOUG02008-G10	5.52	Coleoptera	Cerambycidae	Lamiinae	Ecyrus	Ecyrus dasycerus
BOLD:AAJ0473	BIOUG01484-F04	4.09	Coleoptera	Cerambycidae	Lamiinae	Eupogonius	Eupogonius pauper
BOLD:AAD6547	09BBCOL-0129	22.8	Coleoptera	Cerambycidae	Lamiinae	Graphisurus	Graphisurus fasciatus
BOLD:AAD6547	BIOUG34265-A11	20.3	Coleoptera	Cerambycidae	Lamiinae	Graphisurus	Graphisurus fasciatus
BOLD:AAD6547	HLC-24337	10	Coleoptera	Cerambycidae	Lamiinae	Graphisurus	Graphisurus fasciatus
BOLD:ABW6174	BIOUG02008-E07	15.1	Coleoptera	Cerambycidae	Lamiinae	Hippopsis	Hippopsis lemniscata
BOLD:AAE6803	BIOUG34208-G02	4.2	Coleoptera	Cerambycidae	Lamiinae	Hyperplatys	Hyperplatys maculata
BOLD:AAG5564	08SOCOL-0073	16.5	Coleoptera	Cerambycidae	Lamiinae	Leptostylus	Leptostylus transversus
BOLD:AAG5564	08SOCOL-0084	18.7	Coleoptera	Cerambycidae	Lamiinae	Leptostylus	Leptostylus transversus
BOLD:AAG5564	08SOCOL-0160	13.3	Coleoptera	Cerambycidae	Lamiinae	Leptostylus	Leptostylus transversus
BOLD:AAG5564	09BBCOL-0493	24	Coleoptera	Cerambycidae	Lamiinae	Leptostylus	Leptostylus transversus
BOLD:AAF7649	BIOUG00670-D12	6.72	Coleoptera	Cerambycidae	Lamiinae	Lepturges	Lepturges confluens
BOLD:AAD2926	BIOUG34208-A10	10.5	Coleoptera	Cerambycidae	Lamiinae	Microgoes	Microgoes oculatus
BOLD:AAA9568	08BBCOL-0391	134	Coleoptera	Cerambycidae	Lamiinae	Monochamus	Monochamus scutellatus
BOLD:AAA9568	08BBCOL-0392	117	Coleoptera	Cerambycidae	Lamiinae	Monochamus	Monochamus scutellatus	Monochamus scutellatus scutellatus
BOLD:AAA9568	08BBCOL-0398	50.5	Coleoptera	Cerambycidae	Lamiinae	Monochamus	Monochamus scutellatus
BOLD:AAA9568	08BBCOL-0478	148	Coleoptera	Cerambycidae	Lamiinae	Monochamus
BOLD:ABZ5218	BIOUG32580-C03	11.6	Coleoptera	Cerambycidae	Lamiinae	Oberea	Oberea perspicillata
BOLD:AAK4234	10PCCOL-0906	20.5	Coleoptera	Cerambycidae	Lamiinae	Oberea	Oberea quadricallosa
BOLD:AAI3402	BIOUG00990-G09	8.16	Coleoptera	Cerambycidae	Lamiinae	Oberea	Oberea tripunctata
BOLD:ACL6588	BIOUG33064-G06	6.27	Coleoptera	Cerambycidae	Lamiinae	Oberea	Oberea tripunctata
BOLD:ADI3956	BIOUG35598-B05	11	Coleoptera	Cerambycidae	Lamiinae	Oberea
BOLD:ACA8608	BIOUG31142-C08	18.8	Coleoptera	Cerambycidae	Lamiinae	Plectrura	Plectrura spinicauda
BOLD:AAC6764	BIOUG12959-G08	4.89	Coleoptera	Cerambycidae	Lamiinae	Pogonocherus	Pogonocherus penicillatus
BOLD:AAD7174	08BBCOL-0389	98.1	Coleoptera	Cerambycidae	Lamiinae	Saperda	Saperda calcarata
BOLD:AAD7174	08BBCOL-0600	107	Coleoptera	Cerambycidae	Lamiinae	Saperda	Saperda calcarata
BOLD:AAD7174	08BBCOL-0601	242	Coleoptera	Cerambycidae	Lamiinae	Saperda	Saperda calcarata
BOLD:AAD7174	10PCCOL-0863	131	Coleoptera	Cerambycidae	Lamiinae	Saperda	Saperda calcarata
BOLD:AAE9449	BIOUG00990-B04	8.28	Coleoptera	Cerambycidae	Lamiinae	Saperda	Saperda lateralis
BOLD:AAX9182	BIOUG27303-A05	12.2	Coleoptera	Cerambycidae	Lamiinae	Saperda	Saperda puncticollis
BOLD:AAD2696	09BBCOL-0126	75.1	Coleoptera	Cerambycidae	Lamiinae	Saperda	Saperda tridentata
BOLD:AAD2696	09BBCOL-0127	50.7	Coleoptera	Cerambycidae	Lamiinae	Saperda	Saperda tridentata
BOLD:AAD6865	08MZPP-064	26.2	Coleoptera	Cerambycidae	Lamiinae	Saperda	Saperda vestita
BOLD:AAD6865	09BBCOL-0122	49.9	Coleoptera	Cerambycidae	Lamiinae	Saperda	Saperda vestita
BOLD:AAD6865	09BBCOL-0124	29.2	Coleoptera	Cerambycidae	Lamiinae	Saperda	Saperda vestita
BOLD:ACE4064	BIOUG02008-G08	3.91	Coleoptera	Cerambycidae	Lamiinae	Sternidius	Sternidius alpha
BOLD:ADJ0917	BIOUG34208-A02	6.14	Coleoptera	Cerambycidae	Lamiinae	Sternidius	Sternidius alpha
BOLD:AAF5163	BIOUG34421-E06	2.22	Coleoptera	Cerambycidae	Lamiinae	Sternidius
BOLD:AAC9226	08MZPP-126	47	Coleoptera	Cerambycidae	Lamiinae	Tetraopes	Tetraopes tetrophthalmus
BOLD:AAC9226	COLP 0028.02	20.8	Coleoptera	Cerambycidae	Lamiinae	Tetraopes	Tetraopes tetrophthalmus
BOLD:AAC9226	COLP-0120	31.9	Coleoptera	Cerambycidae	Lamiinae	Tetraopes	Tetraopes tetrophthalmus
BOLD:AAC9226	COLP-0122	22.9	Coleoptera	Cerambycidae	Lamiinae	Tetraopes	Tetraopes tetrophthalmus
BOLD:AAE9431	BIOUG00824-A12	0.951	Coleoptera	Cerambycidae	Lamiinae	Tetrops	Tetrops praeustus
BOLD:AAH7597	BIOUG09348-F10	1.19	Coleoptera	Cerambycidae	Lamiinae	Urgleptes	Urgleptes facetus
BOLD:AAP7004	BIOUG34208-C01	2.51	Coleoptera	Cerambycidae	Lamiinae	Urgleptes	Urgleptes querci
BOLD:AAW7235	BIOUG00824-F04	3.32	Coleoptera	Cerambycidae	Lamiinae	Urgleptes	Urgleptes querci
BOLD:ABA6368	BIOUG00990-G12	1.56	Coleoptera	Cerambycidae	Lamiinae	Urgleptes	Urgleptes querci
BOLD:AAF5630	BOLD-0FTRLG2K3	3.85	Coleoptera	Cerambycidae	Lamiinae	Urgleptes	Urgleptes signatus
BOLD:AAB2742	08BBCOL-0426	12.9	Coleoptera	Cerambycidae	Lepturinae	Acmaeops	Acmaeops proteus
BOLD:AAB2742	10PCCOL-1218	7.73	Coleoptera	Cerambycidae	Lepturinae	Acmaeops	Acmaeops proteus
BOLD:AAB2742	BIOUG03642-A01	10.3	Coleoptera	Cerambycidae	Lepturinae	Acmaeops	Acmaeops proteus
BOLD:AAG5594	09BBCOL-0193	6.53	Coleoptera	Cerambycidae	Lepturinae	Analeptura	Analeptura lineola
BOLD:AAG5594	09BBCOL-0194	13.1	Coleoptera	Cerambycidae	Lepturinae	Analeptura	Analeptura lineola
BOLD:AAG5594	BIOUG00824-B11	9.86	Coleoptera	Cerambycidae	Lepturinae	Analeptura	Analeptura lineola
BOLD:AAI4512	08SOCOL-0026	6.92	Coleoptera	Cerambycidae	Lepturinae	Analeptura	Analeptura lineola
BOLD:AAI4512	BIOUG02941-F05	8.21	Coleoptera	Cerambycidae	Lepturinae	Analeptura	Analeptura lineola
BOLD:AAI4512	BIOUG02941-F12	8.53	Coleoptera	Cerambycidae	Lepturinae	Analeptura	Analeptura lineola
BOLD:AAI4512	BIOUG02945-C12	6.39	Coleoptera	Cerambycidae	Lepturinae	Analeptura	Analeptura lineola
BOLD:AAJ2319	BIOUG08588-D11	9.25	Coleoptera	Cerambycidae	Lepturinae	Analeptura	Analeptura lineola
BOLD:ACG6998	BIOUG04492-A01	6.81	Coleoptera	Cerambycidae	Lepturinae	Analeptura	Analeptura lineola
BOLD:AAF3982	JMCA-1073	15.2	Coleoptera	Cerambycidae	Lepturinae	Anastrangalia	Anastrangalia laetifica
BOLD:AAD7569	08BBCOL-0438	10.7	Coleoptera	Cerambycidae	Lepturinae	Anastrangalia	Anastrangalia sanguinea
BOLD:AAD7569	10PCCOL-0910	11.8	Coleoptera	Cerambycidae	Lepturinae	Anastrangalia	Anastrangalia sanguinea
BOLD:AAD7569	10PCCOL-0911	11.5	Coleoptera	Cerambycidae	Lepturinae	Anastrangalia	Anastrangalia sanguinea
BOLD:AAD8168	08BBCOL-0114	22.6	Coleoptera	Cerambycidae	Lepturinae	Anoplodera	Anoplodera pubera
BOLD:AAD8168	08BBCOL-0116	9.68	Coleoptera	Cerambycidae	Lepturinae	Anoplodera	Anoplodera pubera
BOLD:AAD8168	09BBCOL-0147	10.2	Coleoptera	Cerambycidae	Lepturinae	Anoplodera	Anoplodera pubera
BOLD:AAB6421	08BBCOL-0013	50.7	Coleoptera	Cerambycidae	Lepturinae	Anthophylax	Anthophylax attenuatus
BOLD:AAB6421	08BBCOL-0022	26.8	Coleoptera	Cerambycidae	Lepturinae	Anthophylax	Anthophylax attenuatus
BOLD:AAB6421	08BBCOL-0023	38.5	Coleoptera	Cerambycidae	Lepturinae	Anthophylax	Anthophylax attenuatus
BOLD:AAB6421	BIOUG10394-A04	43.2	Coleoptera	Cerambycidae	Lepturinae	Anthophylax	Anthophylax attenuatus
BOLD:AAD6708	BIOUG10658-A09	51.1	Coleoptera	Cerambycidae	Lepturinae	Anthophylax	Anthophylax cyaneus
BOLD:AAD2060	BIOUG31203-A01	27	Coleoptera	Cerambycidae	Lepturinae	Bellamira	Bellamira scalaris
BOLD:AAD2061	BIOUG16227-E10	197	Coleoptera	Cerambycidae	Lepturinae	Bellamira	Bellamira scalaris
BOLD:AAI8365	09BBECO-0270	10.3	Coleoptera	Cerambycidae	Lepturinae	Brachyleptura	Brachyleptura champlaini
BOLD:AAI8365	BIOUG06963-F03	25.8	Coleoptera	Cerambycidae	Lepturinae	Brachyleptura	Brachyleptura champlaini
BOLD:AAI8367	BIOUG34673-C05	35.1	Coleoptera	Cerambycidae	Lepturinae	Brachyleptura	Brachyleptura rubrica
BOLD:AAE8242	08BBCOL-0285	14.2	Coleoptera	Cerambycidae	Lepturinae	Brachysomida	Brachysomida bivittata
BOLD:AAI5878	BIOUG20282-C01	6.79	Coleoptera	Cerambycidae	Lepturinae	Cortodera	Cortodera coniferae
BOLD:AAD0549	08BBCOL-0359	45.3	Coleoptera	Cerambycidae	Lepturinae	Desmocerus	Desmocerus aureipennis	Desmocerus aureipennis piperi
BOLD:AAD0549	08BBCOL-0361	56	Coleoptera	Cerambycidae	Lepturinae	Desmocerus	Desmocerus aureipennis	Desmocerus aureipennis piperi
BOLD:AAD0549	08BBCOL-0371	103	Coleoptera	Cerambycidae	Lepturinae	Desmocerus	Desmocerus aureipennis	Desmocerus aureipennis piperi
BOLD:AAD0549	08BBCOL-0374	51.9	Coleoptera	Cerambycidae	Lepturinae	Desmocerus	Desmocerus aureipennis
BOLD:AAG5563	BIOUG07814-E01	68.3	Coleoptera	Cerambycidae	Lepturinae	Etorofus	Etorofus obliteratus
BOLD:AAB9226	08BBCOL-0055	19.3	Coleoptera	Cerambycidae	Lepturinae	Evodinus	Evodinus monticola
BOLD:AAB9226	10PCCOL-0888	18	Coleoptera	Cerambycidae	Lepturinae	Evodinus	Evodinus monticola
BOLD:AAB9226	10PCCOL-0889	22.4	Coleoptera	Cerambycidae	Lepturinae	Evodinus	Evodinus monticola
BOLD:AAB9228	10PCCOL-0887	21.3	Coleoptera	Cerambycidae	Lepturinae	Evodinus	Evodinus monticola
BOLD:AAB9228	10PCCOL-0890	9.23	Coleoptera	Cerambycidae	Lepturinae	Evodinus	Evodinus monticola
BOLD:AAB9228	10PCCOL-0891	10.1	Coleoptera	Cerambycidae	Lepturinae	Evodinus	Evodinus monticola
BOLD:AAB9228	BIOUG19984-E03	13	Coleoptera	Cerambycidae	Lepturinae	Evodinus	Evodinus monticola
BOLD:AAI7042	10PHMAL-1780	14.2	Coleoptera	Cerambycidae	Lepturinae	Gaurotes	Gaurotes cyanipennis
BOLD:AAI7042	BIOUG01310-B11	17.2	Coleoptera	Cerambycidae	Lepturinae	Gaurotes	Gaurotes cyanipennis
BOLD:AAI7042	BIOUG02941-D12	40.9	Coleoptera	Cerambycidae	Lepturinae	Gaurotes	Gaurotes cyanipennis
BOLD:AAI7042	BIOUG02941-E06	26.3	Coleoptera	Cerambycidae	Lepturinae	Gaurotes	Gaurotes cyanipennis
BOLD:AAB1766	08BBCOL-0430	10.2	Coleoptera	Cerambycidae	Lepturinae	Gnathacmaeops	Gnathacmaeops pratensis
BOLD:ABZ7729	08BBCOL-0354	7.71	Coleoptera	Cerambycidae	Lepturinae	Gnathacmaeops	Gnathacmaeops pratensis
BOLD:ABZ7729	08BBCOL-0355	6.67	Coleoptera	Cerambycidae	Lepturinae	Gnathacmaeops	Gnathacmaeops pratensis
BOLD:ABZ7729	BIOUG04341-H04	14.9	Coleoptera	Cerambycidae	Lepturinae	Gnathacmaeops	Gnathacmaeops pratensis
BOLD:AAY9135	BIOUG33357-H07	5.04	Coleoptera	Cerambycidae	Lepturinae	Grammoptera	Grammoptera exigua
BOLD:AAC4215	BIOUG33357-H06	3.14	Coleoptera	Cerambycidae	Lepturinae	Grammoptera	Grammoptera haematites
BOLD:AAC4214	BIOUG01310-C08	2.24	Coleoptera	Cerambycidae	Lepturinae	Grammoptera	Grammoptera subargentata
BOLD:AAC4218	08BBCOL-0358	5.35	Coleoptera	Cerambycidae	Lepturinae	Grammoptera	Grammoptera subargentata
BOLD:AAC4218	08BBCOL-0610	5.15	Coleoptera	Cerambycidae	Lepturinae	Grammoptera	Grammoptera subargentata
BOLD:AAC4218	10PCCOL-1224	4.93	Coleoptera	Cerambycidae	Lepturinae	Grammoptera	Grammoptera subargentata
BOLD:AAI5441	08BBCOL-0103	5.23	Coleoptera	Cerambycidae	Lepturinae	Grammoptera	Grammoptera subargentata
BOLD:AAI5441	08BBCOL-0117	6.53	Coleoptera	Cerambycidae	Lepturinae	Grammoptera	Grammoptera subargentata
BOLD:AAI5441	08BBCOL-0372	5.03	Coleoptera	Cerambycidae	Lepturinae	Grammoptera	Grammoptera subargentata
BOLD:ACP4799	09BBECO-0114	3.25	Coleoptera	Cerambycidae	Lepturinae	Grammoptera	Grammoptera subargentata
BOLD:ACP4799	10PCCOL-0649	4.57	Coleoptera	Cerambycidae	Lepturinae	Grammoptera	Grammoptera subargentata
BOLD:AAI7676	BIOUG12196-F05	7.39	Coleoptera	Cerambycidae	Lepturinae	Idiopidonia	Idiopidonia pedalis
BOLD:AAB6709	08BBCOL-0113	21.8	Coleoptera	Cerambycidae	Lepturinae	Judolia	Judolia montivagans
BOLD:AAB6709	08BBCOL-0405	19.7	Coleoptera	Cerambycidae	Lepturinae	Judolia	Judolia montivagans
BOLD:AAB6709	08BBCOL-0406	19	Coleoptera	Cerambycidae	Lepturinae	Judolia	Judolia montivagans
BOLD:AAB6709	10PCCOL-0882	10.6	Coleoptera	Cerambycidae	Lepturinae	Judolia	Judolia montivagans
BOLD:ACD0755	BIOUG03789-F07	9.1	Coleoptera	Cerambycidae	Lepturinae	Judolia	Judolia quadrata
BOLD:AAF2342	BIOUG07203-D08	3.91	Coleoptera	Cerambycidae	Lepturinae	Leptalia	Leptalia macilenta
BOLD:ACC6928	BIOUG03602-E03	3.78	Coleoptera	Cerambycidae	Lepturinae	Leptalia	Leptalia macilenta
BOLD:AAB3304	08BBCOL-0313	40.6	Coleoptera	Cerambycidae	Lepturinae	Lepturobosca	Lepturobosca chrysocoma
BOLD:AAB3304	08BBCOL-0357	30.5	Coleoptera	Cerambycidae	Lepturinae	Lepturobosca	Lepturobosca chrysocoma
BOLD:AAB3304	08BBCOL-0362	41.4	Coleoptera	Cerambycidae	Lepturinae	Lepturobosca	Lepturobosca chrysocoma
BOLD:AAJ1369	BIOUG02742-G08	49.8	Coleoptera	Cerambycidae	Lepturinae	Lepturopsis	Lepturopsis biforis
BOLD:AAH2364	BIOUG21235-B12	5.55	Coleoptera	Cerambycidae	Lepturinae	Metacmaeops	Metacmaeops vittata
BOLD:AAE5359	BIOUG10921-E09	10.6	Coleoptera	Cerambycidae	Lepturinae	Neoalosterna	Neoalosterna capitata
BOLD:AAE4356	08BBCOL-0479	48.2	Coleoptera	Cerambycidae	Lepturinae	Pachyta	Pachyta lamed
BOLD:AAE4356	BIOUG04341-B10	42.2	Coleoptera	Cerambycidae	Lepturinae	Pachyta	Pachyta lamed
BOLD:AAE6801	BIOUG11404-G10	13.4	Coleoptera	Cerambycidae	Lepturinae	Pedostrangalia	Pedostrangalia plebeja
BOLD:AAC8075	BIOUG11892-A12	22.1	Coleoptera	Cerambycidae	Lepturinae	Pedostrangalia	Pedostrangalia subhamata
BOLD:AAD4910	BIOUG22348-H09	2.49	Coleoptera	Cerambycidae	Lepturinae	Pidonia	Pidonia quadrata
BOLD:AAC9780	10PCCOL-1227	3.73	Coleoptera	Cerambycidae	Lepturinae	Pidonia	Pidonia ruficollis
BOLD:AAC9780	BIOUG01310-C07	9.94	Coleoptera	Cerambycidae	Lepturinae	Pidonia	Pidonia ruficollis
BOLD:AAC9780	BIOUG02945-E06	5.65	Coleoptera	Cerambycidae	Lepturinae	Pidonia	Pidonia ruficollis
BOLD:AAC9780	BIOUG33063-A09	3.29	Coleoptera	Cerambycidae	Lepturinae	Pidonia	Pidonia ruficollis
BOLD:AAD6095	BIOUG03600-B06	8.43	Coleoptera	Cerambycidae	Lepturinae	Pidonia	Pidonia scripta
BOLD:AAD6095	BIOUG03600-B07	3.09	Coleoptera	Cerambycidae	Lepturinae	Pidonia	Pidonia scripta
BOLD:AAD6095	BIOUG03600-C06	5.61	Coleoptera	Cerambycidae	Lepturinae	Pidonia	Pidonia scripta
BOLD:AAD6095	BIOUG03600-C07	4.98	Coleoptera	Cerambycidae	Lepturinae	Pidonia	Pidonia scripta
BOLD:AAD6096	10PCCOL-0941	5.96	Coleoptera	Cerambycidae	Lepturinae	Pidonia	Pidonia scripta
BOLD:AAD6096	10PCCOL-0942	3.62	Coleoptera	Cerambycidae	Lepturinae	Pidonia	Pidonia scripta
BOLD:AAD6096	10PCCOL-0943	3.76	Coleoptera	Cerambycidae	Lepturinae	Pidonia	Pidonia scripta
BOLD:AAD6096	10PCCOL-0945	5.45	Coleoptera	Cerambycidae	Lepturinae	Pidonia	Pidonia scripta
BOLD:AAI5629	08BBCOL-0366	62.6	Coleoptera	Cerambycidae	Lepturinae	Pseudogaurotina	Pseudogaurotina cressoni	Pseudogaurotina cressoni cressoni
BOLD:AAI5629	08BBCOL-0490	25.3	Coleoptera	Cerambycidae	Lepturinae	Pseudogaurotina	Pseudogaurotina cressoni	Pseudogaurotina cressoni cressoni
BOLD:AAI5629	08BBCOL-0491	24.9	Coleoptera	Cerambycidae	Lepturinae	Pseudogaurotina	Pseudogaurotina cressoni	Pseudogaurotina cressoni cressoni
BOLD:AAI5629	10PCCOL-1094	47.6	Coleoptera	Cerambycidae	Lepturinae	Pseudogaurotina	Pseudogaurotina cressoni	Pseudogaurotina cressoni cressoni
BOLD:AAC2267	10PCCOL-0909	22.4	Coleoptera	Cerambycidae	Lepturinae	Pygoleptura	Pygoleptura nigrella
BOLD:AAC2267	BIOUG05929-D09	29.6	Coleoptera	Cerambycidae	Lepturinae	Pygoleptura	Pygoleptura nigrella
BOLD:AAB4854	09BBCOL-0128	80.6	Coleoptera	Cerambycidae	Lepturinae	Rhagium	Rhagium inquisitor
BOLD:AAB4854	BIOUG18910-G05	22.7	Coleoptera	Cerambycidae	Lepturinae	Rhagium	Rhagium inquisitor
BOLD:AAB4854	BIOUG18910-G10	38	Coleoptera	Cerambycidae	Lepturinae	Rhagium	Rhagium inquisitor
BOLD:AAB4855	BIOUG32827-G07	26.9	Coleoptera	Cerambycidae	Lepturinae	Rhagium	Rhagium inquisitor
BOLD:ACE7813	BIOUG05448-H04	58.5	Coleoptera	Cerambycidae	Lepturinae	Rhagium	Rhagium inquisitor
BOLD:ACE7813	BIOUG18910-G03	29.8	Coleoptera	Cerambycidae	Lepturinae	Rhagium	Rhagium inquisitor
BOLD:ACI5359	BIOUG05929-C10	39	Coleoptera	Cerambycidae	Lepturinae	Rhagium	Rhagium inquisitor
BOLD:AAC9071	BIOUG10514-C06	31.6	Coleoptera	Cerambycidae	Lepturinae	Sachalinobia	Sachalinobia rugipennis
BOLD:AAF3452	08BBCOL-0381	36.7	Coleoptera	Cerambycidae	Lepturinae	Stenocorus	Stenocorus nubifer
BOLD:AAF3452	08BBCOL-0602	38.2	Coleoptera	Cerambycidae	Lepturinae	Stenocorus	Stenocorus nubifer
BOLD:AAF3452	10PCCOL-0913	40.2	Coleoptera	Cerambycidae	Lepturinae	Stenocorus	Stenocorus nubifer
BOLD:AAE8995	BIOUG05250-A08	31.5	Coleoptera	Cerambycidae	Lepturinae	Stenocorus	Stenocorus obtusus
BOLD:AAC2238	08BBCOL-0534	29.9	Coleoptera	Cerambycidae	Lepturinae	Stictoleptura	Stictoleptura canadensis
BOLD:AAC2238	08BBCOL-0579	59.8	Coleoptera	Cerambycidae	Lepturinae	Stictoleptura	Stictoleptura canadensis
BOLD:AAC2238	09BBECO-0012	93.1	Coleoptera	Cerambycidae	Lepturinae	Stictoleptura	Stictoleptura canadensis
BOLD:AAC2238	09BBECO-0015	20.1	Coleoptera	Cerambycidae	Lepturinae	Stictoleptura	Stictoleptura canadensis
BOLD:AAG9444	08BBCOL-0533	44	Coleoptera	Cerambycidae	Lepturinae	Stictoleptura	Stictoleptura canadensis	Stictoleptura canadensis canadensis
BOLD:AAG9444	BIOUG19867-F06	41.2	Coleoptera	Cerambycidae	Lepturinae	Stictoleptura	Stictoleptura canadensis	Stictoleptura canadensis canadensis
BOLD:AAB8977	09BBECO-0017	15.6	Coleoptera	Cerambycidae	Lepturinae	Strangalepta	Strangalepta abbreviata
BOLD:AAB8977	09BBECO-0189	17.8	Coleoptera	Cerambycidae	Lepturinae	Strangalepta	Strangalepta abbreviata
BOLD:AAB8978	BIOUG02947-D09	13.9	Coleoptera	Cerambycidae	Lepturinae	Strangalepta	Strangalepta abbreviata
BOLD:AAB8978	BIOUG02948-E06	26.9	Coleoptera	Cerambycidae	Lepturinae	Strangalepta	Strangalepta abbreviata
BOLD:AAB8978	BIOUG02950-F08	14.7	Coleoptera	Cerambycidae	Lepturinae	Strangalepta	Strangalepta abbreviata
BOLD:AAB8978	BIOUG35525-E12	21.5	Coleoptera	Cerambycidae	Lepturinae	Strangalepta	Strangalepta abbreviata
BOLD:AAF3276	BIOUG03375-E05	14	Coleoptera	Cerambycidae	Lepturinae	Strangalia	Strangalia luteicornis
BOLD:AAF3276	BIOUG07203-G02	9.44	Coleoptera	Cerambycidae	Lepturinae	Strangalia	Strangalia luteicornis
BOLD:AAE2193	BIOUG11062-A09	46.1	Coleoptera	Cerambycidae	Lepturinae	Strophiona	Strophiona nitens
BOLD:AAE2194	BIOUG12470-A09	24.6	Coleoptera	Cerambycidae	Lepturinae	Strophiona	Strophiona nitens
BOLD:AAG0943	08BBCOL-0364	10.2	Coleoptera	Cerambycidae	Lepturinae	Trachysida	Trachysida aspera	Trachysida aspera aspera
BOLD:AAG0943	08BBCOL-0393	12.3	Coleoptera	Cerambycidae	Lepturinae	Trachysida	Trachysida aspera	Trachysida aspera aspera
BOLD:AAG0943	08BBCOL-0396	11.7	Coleoptera	Cerambycidae	Lepturinae	Trachysida	Trachysida aspera	Trachysida aspera aspera
BOLD:AAG0943	08BBCOL-0400	24	Coleoptera	Cerambycidae	Lepturinae	Trachysida	Trachysida aspera
BOLD:AAG0944	08BBCOL-0502	8.93	Coleoptera	Cerambycidae	Lepturinae	Trachysida	Trachysida aspera	Trachysida aspera aspera
BOLD:AAG0944	10PCCOL-0871	24.7	Coleoptera	Cerambycidae	Lepturinae	Trachysida	Trachysida aspera
BOLD:AAB7401	08BBCOL-0112	17.4	Coleoptera	Cerambycidae	Lepturinae	Trachysida	Trachysida mutabilis
BOLD:AAB7401	08BBCOL-0115	7.23	Coleoptera	Cerambycidae	Lepturinae	Trachysida	Trachysida mutabilis
BOLD:AAB7401	08BBCOL-0295	18	Coleoptera	Cerambycidae	Lepturinae	Trachysida	Trachysida mutabilis
BOLD:AAB7401	10PCCOL-0912	32.9	Coleoptera	Cerambycidae	Lepturinae	Trachysida	Trachysida mutabilis
BOLD:ACD0944	BIOUG03789-F01	16.3	Coleoptera	Cerambycidae	Lepturinae	Trachysida
BOLD:AAE0816	09BBCOL-0291	60.9	Coleoptera	Cerambycidae	Lepturinae	Trigonarthris	Trigonarthris atrata
BOLD:AAE0815	09BBCOL-0159	37.9	Coleoptera	Cerambycidae	Lepturinae	Trigonarthris	Trigonarthris proxima
BOLD:AAF0196	10BBCOL-0728	12	Coleoptera	Cerambycidae	Lepturinae	Typocerus	Typocerus sparsus
BOLD:AAC7923	08BBCOL-0543	33.9	Coleoptera	Cerambycidae	Lepturinae	Typocerus	Typocerus velutinus
BOLD:AAC7923	08BBCOL-0544	29.5	Coleoptera	Cerambycidae	Lepturinae	Typocerus	Typocerus velutinus
BOLD:AAC7923	09BBECO-0019	29.3	Coleoptera	Cerambycidae	Lepturinae	Typocerus	Typocerus velutinus
BOLD:AAC7923	09BBECO-0020	62.1	Coleoptera	Cerambycidae	Lepturinae	Typocerus	Typocerus velutinus
BOLD:AAF2123	BIOUG22381-D09	24.6	Coleoptera	Cerambycidae	Lepturinae	Xestoleptura	Xestoleptura crassicornis
BOLD:ACY1650	BIOUG22381-D10	17.7	Coleoptera	Cerambycidae	Lepturinae	Xestoleptura	Xestoleptura crassicornis
BOLD:AAD0073	10PCCOL-0894	35.8	Coleoptera	Cerambycidae	Lepturinae	Xestoleptura	Xestoleptura crassipes
BOLD:AAD0073	10PCCOL-0895	21.7	Coleoptera	Cerambycidae	Lepturinae	Xestoleptura	Xestoleptura crassipes
BOLD:AAD0073	10PCCOL-0896	14.4	Coleoptera	Cerambycidae	Lepturinae	Xestoleptura	Xestoleptura crassipes
BOLD:AAD0073	10PCCOL-0905	10	Coleoptera	Cerambycidae	Lepturinae	Xestoleptura	Xestoleptura crassipes
BOLD:AAB9227	08BBCOL-0434	15.1	Coleoptera	Cerambycidae	Lepturinae	Xestoleptura	Xestoleptura tibialis
BOLD:AAB9227	08BBCOL-0494	19.3	Coleoptera	Cerambycidae	Lepturinae	Xestoleptura	Xestoleptura tibialis
BOLD:AAB9227	08BBCOL-0495	25.5	Coleoptera	Cerambycidae	Lepturinae	Xestoleptura	Xestoleptura tibialis
BOLD:AAB9227	08BBCOL-0504	25.4	Coleoptera	Cerambycidae	Lepturinae	Xestoleptura	Xestoleptura tibialis
BOLD:ABW6156	BIOUG02008-E08	10.4	Coleoptera	Cerambycidae	Necydalinae	Necydalis	Necydalis cavipennis
BOLD:ACT4277	BIOUG07203-D11	19.3	Coleoptera	Cerambycidae	Necydalinae	Necydalis	Necydalis laevicollis
BOLD:ADJ3368	BIOUG35449-H06	69.3	Coleoptera	Cerambycidae	Parandrinae	Neandra	Neandra brunnea
BOLD:AAH0166	BIOUG02007-B06	693	Coleoptera	Cerambycidae	Prioninae	Prionus	Prionus californicus
BOLD:AAH0166	HLC-17272	798	Coleoptera	Cerambycidae	Prioninae	Prionus	Prionus californicus
BOLD:AAH0166	HLC-17273	293	Coleoptera	Cerambycidae	Prioninae	Prionus	Prionus californicus
BOLD:AAD6583	08BBCOL-0319	320	Coleoptera	Cerambycidae	Prioninae	Tragosoma	Tragosoma harrisii
BOLD:AAD6583	08BBCOL-0320	150	Coleoptera	Cerambycidae	Prioninae	Tragosoma	Tragosoma harrisii
BOLD:AAD6583	08BBCOL-0325	482	Coleoptera	Cerambycidae	Prioninae	Tragosoma	Tragosoma harrisii
BOLD:AAG5551	07PROBE-10945	98.4	Coleoptera	Cerambycidae	Spondylidinae	Arhopalus	Arhopalus foveicollis
BOLD:AAG5551	COLP 0219.02	68	Coleoptera	Cerambycidae	Spondylidinae	Arhopalus	Arhopalus foveicollis
BOLD:AAG5551	COLP 0232.02	50.2	Coleoptera	Cerambycidae	Spondylidinae	Arhopalus	Arhopalus foveicollis
BOLD:AAB4568	BIOUG17739-D06	14.2	Coleoptera	Cerambycidae	Spondylidinae	Asemum	Asemum striatum
BOLD:AAB4568	BIOUG17739-D07	34.1	Coleoptera	Cerambycidae	Spondylidinae	Asemum	Asemum striatum
BOLD:AAC6388	10PCCOL-1112	53.2	Coleoptera	Cerambycidae	Spondylidinae	Megasemum	Megasemum asperum
BOLD:AAC6388	10PCCOL-1113	49.9	Coleoptera	Cerambycidae	Spondylidinae	Megasemum	Megasemum asperum
BOLD:AAC6388	10PCCOL-1114	40.1	Coleoptera	Cerambycidae	Spondylidinae	Megasemum	Megasemum asperum
BOLD:AAC6388	BIOUG19605-H11	21.6	Coleoptera	Cerambycidae	Spondylidinae	Megasemum	Megasemum asperum
BOLD:AAE9136	08BBCOL-0489	48.7	Coleoptera	Cerambycidae	Spondylidinae	Neospondylis	Neospondylis upiformis
BOLD:AAE9136	10PCCOL-1124	112	Coleoptera	Cerambycidae	Spondylidinae	Neospondylis	Neospondylis upiformis
BOLD:AAE9136	BIOUG05448-G05	75.5	Coleoptera	Cerambycidae	Spondylidinae	Neospondylis	Neospondylis upiformis
BOLD:AAB9039	BIOUG08103-F04	19.7	Coleoptera	Cerambycidae	Spondylidinae	Tetropium	Tetropium cinnamopterum
BOLD:ACC7082	BIOUG34957-F12	0.17	Coleoptera	Cerylonidae	Ceryloninae	Cerylon	Cerylon castaneum
BOLD:ACA9867	BIOUG10295-H01	0.24	Coleoptera	Cerylonidae	Ceryloninae	Cerylon	Cerylon unicolor
BOLD:ADI5069	BIOUG34968-H10	0.135	Coleoptera	Cerylonidae	Ceryloninae	Cerylon	Cerylon unicolor
BOLD:ABX9329	BIOUG22729-C11	0.232	Coleoptera	Cerylonidae	Ceryloninae	Philothermus	Philothermus glabriculus
BOLD:AAN6212	TDWG-0864	0.636	Coleoptera	Chrysomelidae	Bruchinae	Bruchidius	Bruchidius villosus
BOLD:AAJ8933	BIOUG35646-H03	1.19	Coleoptera	Chrysomelidae	Bruchinae	Bruchus	Bruchus brachialis
BOLD:AAP7851	BIOUG03942-F09	0.63	Coleoptera	Chrysomelidae	Bruchinae	Kytorhinus	Kytorhinus prolixus
BOLD:AAP7852	BIOUG05910-A08	0.39	Coleoptera	Chrysomelidae	Bruchinae	Kytorhinus	Kytorhinus prolixus
BOLD:AAH0474	BIOUG00990-E09	2.01	Coleoptera	Chrysomelidae	Cassidinae	Anisostena	Anisostena nigrita
BOLD:AAH0179	BIOUG34205-C01	3.33	Coleoptera	Chrysomelidae	Cassidinae	Baliosus	Baliosus nervosus
BOLD:AAO0522	BIOUG22360-B08	6.94	Coleoptera	Chrysomelidae	Cassidinae	Cassida	Cassida rubiginosa
BOLD:ABA6363	BIOUG00972-C03	4.74	Coleoptera	Chrysomelidae	Cassidinae	Charidotella	Charidotella purpurata
BOLD:AAH0349	09BBCOL-0306	8.65	Coleoptera	Chrysomelidae	Cassidinae	Charidotella	Charidotella sexpunctata
BOLD:AAG6588	08BBCOL-0597	4.73	Coleoptera	Chrysomelidae	Cassidinae	Deloyala	Deloyala guttata
BOLD:AAN6127	10BBCOL-0906	12	Coleoptera	Chrysomelidae	Cassidinae	Jonthonota	Jonthonota nigripes
BOLD:ABA6340	BIOUG00990-B08	4.96	Coleoptera	Chrysomelidae	Cassidinae	Microrhopala	Microrhopala excavata	Microrhopala excavata excavata
BOLD:AAH0112	COLP 0155.02	6.75	Coleoptera	Chrysomelidae	Cassidinae	Microrhopala	Microrhopala vittata
BOLD:AAM7665	09BBECO-0459	3	Coleoptera	Chrysomelidae	Cassidinae	Microrhopala	Microrhopala xerene
BOLD:AAG4461	BIOUG21346-C03	4.53	Coleoptera	Chrysomelidae	Cassidinae	Odontota	Odontota dorsalis
BOLD:AAG4430	08SOCOL-0055	9.16	Coleoptera	Chrysomelidae	Cassidinae	Plagiometriona	Plagiometriona clavata
BOLD:AAG4430	BIOUG20382-H11	10.4	Coleoptera	Chrysomelidae	Cassidinae	Plagiometriona	Plagiometriona clavata
BOLD:AAG4430	HEMI 0013.02	8.19	Coleoptera	Chrysomelidae	Cassidinae	Plagiometriona	Plagiometriona clavata
BOLD:AAG4430	HEMI 0014.02	7.73	Coleoptera	Chrysomelidae	Cassidinae	Plagiometriona	Plagiometriona clavata
BOLD:AAM7753	10BBCOL-0064	1.2	Coleoptera	Chrysomelidae	Cassidinae	Sumitrosis	Sumitrosis inaequalis
BOLD:AAY6537	BIOUG00824-E01	2.28	Coleoptera	Chrysomelidae	Cassidinae	Sumitrosis	Sumitrosis inaequalis
BOLD:ABA5311	BIOUG00873-H06	1.05	Coleoptera	Chrysomelidae	Cassidinae	Sumitrosis
BOLD:ACL1518	BIOUG13531-D01	2.01	Coleoptera	Chrysomelidae	Cassidinae	Sumitrosis
BOLD:ACF6273	BIOUG21981-G11	6.26	Coleoptera	Chrysomelidae	Chrysomelinae	Calligrapha	Calligrapha californica	Calligrapha californica coreopsivora
BOLD:AAG4429	08SOCOL-0090	33.9	Coleoptera	Chrysomelidae	Chrysomelinae	Calligrapha	Calligrapha confluens
BOLD:AAG4429	08SOCOL-0041	19.7	Coleoptera	Chrysomelidae	Chrysomelinae	Calligrapha	Calligrapha multipunctata
BOLD:AAG4429	08SOCOL-0056	25.1	Coleoptera	Chrysomelidae	Chrysomelinae	Calligrapha	Calligrapha multipunctata
BOLD:AAZ0026	BIOUG09814-C05	22.1	Coleoptera	Chrysomelidae	Chrysomelinae	Calligrapha	Calligrapha rowena
BOLD:AAG4427	08SOCOL-0311	20.2	Coleoptera	Chrysomelidae	Chrysomelinae	Calligrapha	Calligrapha vicina
BOLD:AAG4427	08SOCOL-0362	21.5	Coleoptera	Chrysomelidae	Chrysomelinae	Calligrapha	Calligrapha vicina
BOLD:AAG4427	08SOCOL-0364	16.5	Coleoptera	Chrysomelidae	Chrysomelinae	Calligrapha	Calligrapha vicina
BOLD:AAG4439	08SOCOL-0369	6.25	Coleoptera	Chrysomelidae	Chrysomelinae	Chrysolina	Chrysolina hyperici
BOLD:AAG4439	BIOUG01794-H07	9.25	Coleoptera	Chrysomelidae	Chrysomelinae	Chrysolina	Chrysolina hyperici
BOLD:AAG4439	HLC-24296	8.93	Coleoptera	Chrysomelidae	Chrysomelinae	Chrysolina	Chrysolina hyperici
BOLD:AAP9442	BIOUG02563-H10	15.4	Coleoptera	Chrysomelidae	Chrysomelinae	Chrysolina	Chrysolina quadrigemina
BOLD:AAG4451	08BBCOL-0232	17.9	Coleoptera	Chrysomelidae	Chrysomelinae	Chrysomela	Chrysomela crotchi
BOLD:AAJ5070	09BBECO-0480	6.96	Coleoptera	Chrysomelidae	Chrysomelinae	Chrysomela	Chrysomela knabi
BOLD:AAE9204	09BBECO-0143	8.54	Coleoptera	Chrysomelidae	Chrysomelinae	Chrysomela	Chrysomela mainensis
BOLD:AAE9204	09BBECO-0211	7.33	Coleoptera	Chrysomelidae	Chrysomelinae	Chrysomela	Chrysomela mainensis
BOLD:AAE9204	10PCCOL-1023	15.6	Coleoptera	Chrysomelidae	Chrysomelinae	Chrysomela	Chrysomela mainensis
BOLD:AAG4441	08SOCOL-0446	10.5	Coleoptera	Chrysomelidae	Chrysomelinae	Chrysomela
BOLD:AAG4441	10BBCOL-0669	11.4	Coleoptera	Chrysomelidae	Chrysomelinae	Chrysomela
BOLD:AAG4441	10BBCOL-0670	10.6	Coleoptera	Chrysomelidae	Chrysomelinae	Chrysomela
BOLD:AAU6890	BIOUG07203-C01	3.83	Coleoptera	Chrysomelidae	Chrysomelinae	Chrysomela
BOLD:AAU6890	BIOUG07203-C06	3.34	Coleoptera	Chrysomelidae	Chrysomelinae	Chrysomela
BOLD:AAZ0095	BIOUG36901-H02	12.9	Coleoptera	Chrysomelidae	Chrysomelinae	Entomoscelis	Entomoscelis americana
BOLD:AAM7731	10BBCOL-0012	3.43	Coleoptera	Chrysomelidae	Chrysomelinae	Gastrophysa	Gastrophysa cyanea
BOLD:AAG4432	08SOCOL-0149	3.05	Coleoptera	Chrysomelidae	Chrysomelinae	Gastrophysa	Gastrophysa polygoni
BOLD:AAH0086	08OEC-102	6.15	Coleoptera	Chrysomelidae	Chrysomelinae	Gonioctena	Gonioctena americana
BOLD:AAN5654	JSYKB-157	10.6	Coleoptera	Chrysomelidae	Chrysomelinae	Gonioctena	Gonioctena nivosa	Gonioctena nivosa arctica
BOLD:AAG4419	10PROBE-20772	4.59	Coleoptera	Chrysomelidae	Chrysomelinae	Gonioctena	Gonioctena notmani
BOLD:AAG4436	08SOCOL-0342	32.7	Coleoptera	Chrysomelidae	Chrysomelinae	Labidomera	Labidomera clivicollis
BOLD:AAG4436	08SOCOL-0431	57	Coleoptera	Chrysomelidae	Chrysomelinae	Labidomera	Labidomera clivicollis
BOLD:AAG4436	08SOCOL-0448	33.5	Coleoptera	Chrysomelidae	Chrysomelinae	Labidomera	Labidomera clivicollis
BOLD:AAC0432	BIOUG14823-A10	41	Coleoptera	Chrysomelidae	Chrysomelinae	Leptinotarsa	Leptinotarsa decemlineata
BOLD:ACO1857	BIOUG13498-C02	1.79	Coleoptera	Chrysomelidae	Chrysomelinae	Phaedon	Phaedon armoraciae
BOLD:ACF2843	BIOUG05693-A06	1.25	Coleoptera	Chrysomelidae	Chrysomelinae	Phaedon	Phaedon laevigatus
BOLD:AAP8573	BIOUG13533-H02	1.82	Coleoptera	Chrysomelidae	Chrysomelinae	Phratora	Phratora americana
BOLD:AAG4464	10PCCOL-0028	1.64	Coleoptera	Chrysomelidae	Chrysomelinae	Phratora	Phratora frosti	Phratora frosti remissa
BOLD:AAG4464	BIOUG06186-F02	2.81	Coleoptera	Chrysomelidae	Chrysomelinae	Phratora	Phratora frosti	Phratora frosti remissa
BOLD:AAP7013	10PCCOL-0024	2.75	Coleoptera	Chrysomelidae	Chrysomelinae	Phratora	Phratora purpurea	Phratora purpurea purpurea
BOLD:AAP7013	BIOUG01310-D12	3.55	Coleoptera	Chrysomelidae	Chrysomelinae	Phratora	Phratora purpurea	Phratora purpurea purpurea
BOLD:AAG4477	BIOUG35449-E05	3.25	Coleoptera	Chrysomelidae	Chrysomelinae	Plagiodera	Plagiodera versicolora
BOLD:AAH0071	Cp 2007 - 3	1.85	Coleoptera	Chrysomelidae	Chrysomelinae	Prasocuris	Prasocuris boreella
BOLD:AAJ9815	WG-MISC-015	4.63	Coleoptera	Chrysomelidae	Chrysomelinae	Zygogramma	Zygogramma suturalis
BOLD:ABA8907	BIOUG20249-E09	3.8	Coleoptera	Chrysomelidae	Criocerinae	Crioceris	Crioceris asparagi
BOLD:AAF1527	08BBCOL-0828	6.74	Coleoptera	Chrysomelidae	Criocerinae	Crioceris	Crioceris duodecimpunctata
BOLD:AAG4425	BIOUG20963-E08	6.14	Coleoptera	Chrysomelidae	Criocerinae	Lema	Lema daturaphila
BOLD:AAO1465	BIOUG05540-D10	7.96	Coleoptera	Chrysomelidae	Criocerinae	Lilioceris	Lilioceris lilii
BOLD:AAK5928	BIOUG00818-G06	3.12	Coleoptera	Chrysomelidae	Criocerinae	Oulema	Oulema melanopus
BOLD:ACA3697	BIOUG20251-A07	7.79	Coleoptera	Chrysomelidae	Cryptocephalinae	Anomoea	Anomoea laticlavia
BOLD:AAM7577	09BBCOL-0420	2.83	Coleoptera	Chrysomelidae	Cryptocephalinae	Babia	Babia quadriguttata	Babia quadriguttata quadriguttata
BOLD:AAM7577	09BBCOL-0421	3.43	Coleoptera	Chrysomelidae	Cryptocephalinae	Babia	Babia quadriguttata	Babia quadriguttata quadriguttata
BOLD:AAM7577	09BBCOL-0422	3.63	Coleoptera	Chrysomelidae	Cryptocephalinae	Babia	Babia quadriguttata	Babia quadriguttata quadriguttata
BOLD:AAM7661	09BBECO-0453	5.23	Coleoptera	Chrysomelidae	Cryptocephalinae	Bassareus	Bassareus mammifer
BOLD:AAG4447	08BBCOL-0092	6.65	Coleoptera	Chrysomelidae	Cryptocephalinae	Cryptocephalus	Cryptocephalus calidus
BOLD:AAH0328	09BBCOL-0750	5.65	Coleoptera	Chrysomelidae	Cryptocephalinae	Cryptocephalus	Cryptocephalus notatus
BOLD:ABZ0295	09BBECO-0187	2.64	Coleoptera	Chrysomelidae	Cryptocephalinae	Cryptocephalus	Cryptocephalus notatus	Cryptocephalus notatus notatus
BOLD:ABZ0295	09BBECO-0210	3.65	Coleoptera	Chrysomelidae	Cryptocephalinae	Cryptocephalus	Cryptocephalus notatus	Cryptocephalus notatus notatus
BOLD:ABX3292	BIOUG02059-B08	8.06	Coleoptera	Chrysomelidae	Cryptocephalinae	Cryptocephalus	Cryptocephalus venustus
BOLD:AAM7683	BIOUG03260-B04	0.23	Coleoptera	Chrysomelidae	Cryptocephalinae	Diachus	Diachus auratus
BOLD:ACB0847	BIOUG03015-G09	0.311	Coleoptera	Chrysomelidae	Cryptocephalinae	Diachus
BOLD:ABA9098	BIOUG36581-F02	1.29	Coleoptera	Chrysomelidae	Cryptocephalinae	Exema	Exema canadensis
BOLD:ACV6970	BIOUG19929-A08	1.47	Coleoptera	Chrysomelidae	Cryptocephalinae	Exema	Exema canadensis
BOLD:AAH0139	COLP 0227.02	1.95	Coleoptera	Chrysomelidae	Cryptocephalinae	Neochlamisus	Neochlamisus bebbianae
BOLD:AAM7594	09BBCOL-1244	8.43	Coleoptera	Chrysomelidae	Cryptocephalinae	Neochlamisus	Neochlamisus eubati
BOLD:ACM6200	BIOUG11900-A01	0.34	Coleoptera	Chrysomelidae	Cryptocephalinae	Pachybrachis	Pachybrachis peccans
BOLD:AAL8066	BIOUG02283-A08	0.723	Coleoptera	Chrysomelidae	Cryptocephalinae	Pachybrachis
BOLD:AAG4453	08BBCOL-0161	4.05	Coleoptera	Chrysomelidae	Cryptocephalinae	Saxinis	Saxinis saucia
BOLD:AAG4453	08BBCOL-0245	6.35	Coleoptera	Chrysomelidae	Cryptocephalinae	Saxinis	Saxinis saucia
BOLD:AAG4431	08TTML-2644	16.3	Coleoptera	Chrysomelidae	Donaciinae	Donacia	Donacia cincticornis
BOLD:AAG4431	BIOUG02061-H09	7.87	Coleoptera	Chrysomelidae	Donaciinae	Donacia	Donacia cincticornis
BOLD:ACA2984	BIOUG32549-E11	9.68	Coleoptera	Chrysomelidae	Donaciinae	Donacia	Donacia fulgens
BOLD:AAP6998	BIOUG02061-F10	28.8	Coleoptera	Chrysomelidae	Donaciinae	Donacia	Donacia hypoleuca
BOLD:AAP6998	BIOUG02061-F12	14.3	Coleoptera	Chrysomelidae	Donaciinae	Donacia	Donacia hypoleuca
BOLD:AAH0214	08MZPP-067	13.3	Coleoptera	Chrysomelidae	Donaciinae	Donacia	Donacia piscatrix
BOLD:ABA6347	BIOUG00990-E11	4.33	Coleoptera	Chrysomelidae	Donaciinae	Donacia	Donacia subtilis
BOLD:ACA3927	BIOUG08650-A01	4.73	Coleoptera	Chrysomelidae	Donaciinae	Donacia	Donacia subtilis
BOLD:AAG4455	08BBCOL-0286	5.53	Coleoptera	Chrysomelidae	Donaciinae	Plateumaris	Plateumaris flavipes
BOLD:AAG4455	08BBCOL-0386	4.45	Coleoptera	Chrysomelidae	Donaciinae	Plateumaris	Plateumaris flavipes
BOLD:AAG4455	08BBCOL-0388	5.05	Coleoptera	Chrysomelidae	Donaciinae	Plateumaris	Plateumaris flavipes
BOLD:AAG4443	08BBCOL-0059	4.25	Coleoptera	Chrysomelidae	Donaciinae	Plateumaris	Plateumaris fulvipes
BOLD:AAG4443	10PCCOL-1060	7.65	Coleoptera	Chrysomelidae	Donaciinae	Plateumaris	Plateumaris fulvipes
BOLD:AAG4438	08SOCOL-0355	7.05	Coleoptera	Chrysomelidae	Donaciinae	Plateumaris	Plateumaris germari
BOLD:AAG4438	10PCCOL-0642	4.65	Coleoptera	Chrysomelidae	Donaciinae	Plateumaris	Plateumaris germari
BOLD:AAP7798	10PCCOL-0320	5.01	Coleoptera	Chrysomelidae	Donaciinae	Plateumaris	Plateumaris neomexicana
BOLD:AAG4474	Cp 2007 - 52	9.35	Coleoptera	Chrysomelidae	Donaciinae	Plateumaris	Plateumaris nitida
BOLD:AAG4474	Cp 2007 - 70	10.2	Coleoptera	Chrysomelidae	Donaciinae	Plateumaris	Plateumaris nitida
BOLD:AAG4474	Cp 2007 - 73	6.83	Coleoptera	Chrysomelidae	Donaciinae	Plateumaris	Plateumaris nitida
BOLD:AAG4440	08BBCOL-0044	8.75	Coleoptera	Chrysomelidae	Donaciinae	Plateumaris	Plateumaris pusilla
BOLD:AAG4440	08SOCOL-0442	4.74	Coleoptera	Chrysomelidae	Donaciinae	Plateumaris	Plateumaris pusilla
BOLD:AAG4440	08SOCOL-0443	6.75	Coleoptera	Chrysomelidae	Donaciinae	Plateumaris	Plateumaris pusilla
BOLD:AAG4435	08SOCOL-0340	9.75	Coleoptera	Chrysomelidae	Donaciinae	Plateumaris	Plateumaris rufa
BOLD:AAG4435	08SOCOL-0444	5.85	Coleoptera	Chrysomelidae	Donaciinae	Plateumaris	Plateumaris rufa
BOLD:AAG4437	Cp 2007 - 55	6.05	Coleoptera	Chrysomelidae	Donaciinae	Plateumaris	Plateumaris rufa
BOLD:AAG4437	Cp 2007 - 76	8.43	Coleoptera	Chrysomelidae	Donaciinae	Plateumaris	Plateumaris rufa
BOLD:AAG4437	Cp 2007 - 84	8.33	Coleoptera	Chrysomelidae	Donaciinae	Plateumaris	Plateumaris rufa
BOLD:ACU2784	BIOUG20505-D02	7.68	Coleoptera	Chrysomelidae	Donaciinae	Plateumaris	Plateumaris rufa
BOLD:ACK3469	BIOUG13284-C07	1.44	Coleoptera	Chrysomelidae	Eumolpinae	Brachypnoea	Brachypnoea puncticollis
BOLD:AAG2530	08BBCOL-0365	6.94	Coleoptera	Chrysomelidae	Eumolpinae	Bromius	Bromius obscurus
BOLD:AAG2530	08BBCOL-0467	7.83	Coleoptera	Chrysomelidae	Eumolpinae	Bromius	Bromius obscurus
BOLD:AAG2530	10PCCOL-0539	7.13	Coleoptera	Chrysomelidae	Eumolpinae	Bromius	Bromius obscurus
BOLD:AAG2531	BIOUG04181-D08	6.05	Coleoptera	Chrysomelidae	Eumolpinae	Bromius	Bromius obscurus
BOLD:AAJ0222	AY165728	31.5	Coleoptera	Chrysomelidae	Eumolpinae	Chrysochus	Chrysochus auratus
BOLD:ABX3229	BIOUG02276-G09	3.51	Coleoptera	Chrysomelidae	Eumolpinae	Colaspis	Colaspis brunnea
BOLD:AAH0404	09BBCOL-1002	3.55	Coleoptera	Chrysomelidae	Eumolpinae	Fidia	Fidia viticida
BOLD:AAU7144	BIOUG03375-B01	5.25	Coleoptera	Chrysomelidae	Eumolpinae	Metachroma	Metachroma angustulum
BOLD:ABX3608	BIOUG02279-C11	4.65	Coleoptera	Chrysomelidae	Eumolpinae	Metachroma	Metachroma longulum
BOLD:AAH0128	BIOUG20963-D04	2.34	Coleoptera	Chrysomelidae	Eumolpinae	Paria	Paria fragariae
BOLD:AAJ7786	BIOUG00874-G07	2.66	Coleoptera	Chrysomelidae	Eumolpinae	Paria	Paria fragariae
BOLD:ABA3960	BIOUG05605-H06	1.69	Coleoptera	Chrysomelidae	Eumolpinae	Paria	Paria fragariae
BOLD:ABA6334	BIOUG05658-G06	2.91	Coleoptera	Chrysomelidae	Eumolpinae	Paria	Paria fragariae
BOLD:ACF6671	BIOUG05609-E04	2.17	Coleoptera	Chrysomelidae	Eumolpinae	Paria	Paria fragariae
BOLD:ADA1097	BIOUG25433-A08	2.84	Coleoptera	Chrysomelidae	Eumolpinae	Paria	Paria fragariae
BOLD:AAH0390	09BBCOL-0965	3.04	Coleoptera	Chrysomelidae	Eumolpinae	Paria	Paria thoracica
BOLD:ADI1699	BIOUG35589-F11	2.04	Coleoptera	Chrysomelidae	Eumolpinae	Paria	Paria thoracica
BOLD:ADI2042	BIOUG35589-F10	2.12	Coleoptera	Chrysomelidae	Eumolpinae	Paria	Paria thoracica
BOLD:ADI5278	BIOUG09515-D07	3.19	Coleoptera	Chrysomelidae	Eumolpinae	Paria	Paria thoracica
BOLD:AAH0410	09BBCOL-1014	2.24	Coleoptera	Chrysomelidae	Eumolpinae	Rhabdopterus	Rhabdopterus praetextus
BOLD:AAH0410	09BBCOL-1275	3.83	Coleoptera	Chrysomelidae	Eumolpinae	Rhabdopterus	Rhabdopterus praetextus
BOLD:ABA6335	BIOUG00874-G08	1.48	Coleoptera	Chrysomelidae	Eumolpinae	Xanthonia	Xanthonia decemnotata
BOLD:ACJ0239	BIOUG10570-G05	1.35	Coleoptera	Chrysomelidae	Eumolpinae	Xanthonia	Xanthonia decemnotata
BOLD:ADI2800	BIOUG10570-F01	0.495	Coleoptera	Chrysomelidae	Eumolpinae	Xanthonia	Xanthonia decemnotata
BOLD:ABX4772	BIOUG02309-E09	1.75	Coleoptera	Chrysomelidae	Galerucinae	Acalymma	Acalymma gouldi
BOLD:AAF4335	PCPP10-0040	4.34	Coleoptera	Chrysomelidae	Galerucinae	Acalymma	Acalymma vittatum
BOLD:AAQ0042	10PCCOL-1040	4.53	Coleoptera	Chrysomelidae	Galerucinae	Altica	Altica bimarginata
BOLD:AAG4445	BIOUG05533-H02	1.43	Coleoptera	Chrysomelidae	Galerucinae	Altica	Altica corni
BOLD:AAG4475	BIOUG16760-B02	1.37	Coleoptera	Chrysomelidae	Galerucinae	Altica	Altica kalmiae
BOLD:ACZ3135	10PCCOL-1041	5.43	Coleoptera	Chrysomelidae	Galerucinae	Altica	Altica prasina
BOLD:AAH0216	08MZPP-090	3.33	Coleoptera	Chrysomelidae	Galerucinae	Altica	Altica subplicata
BOLD:AAH0216	08MZPP-091	6.63	Coleoptera	Chrysomelidae	Galerucinae	Altica	Altica subplicata
BOLD:AAH0216	08MZPP-092	5.33	Coleoptera	Chrysomelidae	Galerucinae	Altica	Altica subplicata
BOLD:AAG3656	BIOUG25128-B03	1.54	Coleoptera	Chrysomelidae	Galerucinae	Altica	Altica tombacina
BOLD:AAH0273	BIOUG00824-B01	1.22	Coleoptera	Chrysomelidae	Galerucinae	Altica
BOLD:AAM7800	10BBCOL-0174	1.37	Coleoptera	Chrysomelidae	Galerucinae	Altica
BOLD:ACI7386	BIOUG34582-B12	0.558	Coleoptera	Chrysomelidae	Galerucinae	Altica
BOLD:ACO1929	BIOUG13538-A06	1.44	Coleoptera	Chrysomelidae	Galerucinae	Altica
BOLD:AAO3078	BIOUG33506-D03	0.86	Coleoptera	Chrysomelidae	Galerucinae	Aphthona	Aphthona cyparissiae
BOLD:ABX3314	BIOUG01383-E08	3.15	Coleoptera	Chrysomelidae	Galerucinae	Capraita	Capraita subvittata
BOLD:ADG8727	BIOUG32956-B02	2.49	Coleoptera	Chrysomelidae	Galerucinae	Capraita	Capraita subvittata
BOLD:ADH8671	BIOUG33064-A01	2.54	Coleoptera	Chrysomelidae	Galerucinae	Capraita	Capraita subvittata
BOLD:ACA3990	BIOUG13687-D01	4.03	Coleoptera	Chrysomelidae	Galerucinae	Capraita	Capraita thyamoides
BOLD:AAD4097	08MZPP-112	3.33	Coleoptera	Chrysomelidae	Galerucinae	Cerotoma	Cerotoma trifurcata
BOLD:AAD4097	08SOCOL-0105	2.84	Coleoptera	Chrysomelidae	Galerucinae	Cerotoma	Cerotoma trifurcata
BOLD:AAD4097	COLP 0180.02	3.73	Coleoptera	Chrysomelidae	Galerucinae	Cerotoma	Cerotoma trifurcata
BOLD:ABA9949	BIOUG00873-H10	0.369	Coleoptera	Chrysomelidae	Galerucinae	Chaetocnema	Chaetocnema concinna
BOLD:ACL4768	BIOUG31800-E06	0.161	Coleoptera	Chrysomelidae	Galerucinae	Chaetocnema	Chaetocnema confinis
BOLD:AAM7650	09BBECO-0409	0.514	Coleoptera	Chrysomelidae	Galerucinae	Chaetocnema	Chaetocnema hortensis
BOLD:ABA9953	BIOUG00873-E12	0.298	Coleoptera	Chrysomelidae	Galerucinae	Chaetocnema	Chaetocnema minuta
BOLD:AAP7061	10PCCOL-0181	1.59	Coleoptera	Chrysomelidae	Galerucinae	Chaetocnema	Chaetocnema protensa
BOLD:AAW6736	BIOUG03566-E06	0.14	Coleoptera	Chrysomelidae	Galerucinae	Chaetocnema	Chaetocnema pulicaria
BOLD:ADL2821	BIOUG37041-F01	0.129	Coleoptera	Chrysomelidae	Galerucinae	Chaetocnema
BOLD:AAG4463	BIOUG22017-C09	0.46	Coleoptera	Chrysomelidae	Galerucinae	Crepidodera	Crepidodera digna
BOLD:ABA9095	BIOUG00971-H01	0.759	Coleoptera	Chrysomelidae	Galerucinae	Crepidodera	Crepidodera heikertingeri
BOLD:AAH0126	10BBCOL-0438	0.72	Coleoptera	Chrysomelidae	Galerucinae	Crepidodera	Crepidodera nana
BOLD:ACA4421	BIOUG08377-A11	0.619	Coleoptera	Chrysomelidae	Galerucinae	Crepidodera	Crepidodera sculpturata
BOLD:ACP9505	BIOUG08570-A05	0.499	Coleoptera	Chrysomelidae	Galerucinae	Crepidodera	Crepidodera sculpturata
BOLD:AAG4462	BIOUG00993-D06	0.567	Coleoptera	Chrysomelidae	Galerucinae	Crepidodera	Crepidodera solita
BOLD:AAP7062	10PHMAL-1785	0.694	Coleoptera	Chrysomelidae	Galerucinae	Crepidodera
BOLD:AAB5012	09BBCOL-0410	3.45	Coleoptera	Chrysomelidae	Galerucinae	Diabrotica	Diabrotica barberi
BOLD:AAB5012	09BBECO-0223	1.85	Coleoptera	Chrysomelidae	Galerucinae	Diabrotica	Diabrotica barberi
BOLD:AAB5012	09BBECO-0256	4.84	Coleoptera	Chrysomelidae	Galerucinae	Diabrotica	Diabrotica barberi
BOLD:AAL1349	BIOUG35255-B09	2.15	Coleoptera	Chrysomelidae	Galerucinae	Diabrotica	Diabrotica cristata
BOLD:AAF8473	BIOUG17321-E06	5.89	Coleoptera	Chrysomelidae	Galerucinae	Diabrotica	Diabrotica undecimpunctata
BOLD:AAD4999	08TTML-2614	2.71	Coleoptera	Chrysomelidae	Galerucinae	Diabrotica	Diabrotica virgifera
BOLD:AAL0908	BIOUG00818-E08	1.07	Coleoptera	Chrysomelidae	Galerucinae	Dibolia	Dibolia borealis
BOLD:ABA9947	BIOUG00873-G07	0.781	Coleoptera	Chrysomelidae	Galerucinae	Dibolia	Dibolia borealis
BOLD:ACU5687	BIOUG20963-D11	0.606	Coleoptera	Chrysomelidae	Galerucinae	Dibolia	Dibolia chelones
BOLD:AAG4428	08SOCOL-0007	15.7	Coleoptera	Chrysomelidae	Galerucinae	Disonycha	Disonycha alternata
BOLD:AAG4428	08SOCOL-0103	14.9	Coleoptera	Chrysomelidae	Galerucinae	Disonycha	Disonycha alternata
BOLD:AAG4428	08SOCOL-0104	14.6	Coleoptera	Chrysomelidae	Galerucinae	Disonycha	Disonycha alternata
BOLD:AAQ0041	10PCCOL-1033	9.53	Coleoptera	Chrysomelidae	Galerucinae	Disonycha	Disonycha latifrons
BOLD:AAQ0041	10PCCOL-1034	9.19	Coleoptera	Chrysomelidae	Galerucinae	Disonycha	Disonycha latifrons
BOLD:AAQ0041	10PCCOL-1035	6.19	Coleoptera	Chrysomelidae	Galerucinae	Disonycha	Disonycha latifrons
BOLD:ABZ4320	BIOUG08555-H10	3.29	Coleoptera	Chrysomelidae	Galerucinae	Disonycha	Disonycha pensylvanica
BOLD:AAG4454	08BBCOL-0278	6.95	Coleoptera	Chrysomelidae	Galerucinae	Disonycha	Disonycha procera
BOLD:ACC7862	BIOUG02913-C05	11.4	Coleoptera	Chrysomelidae	Galerucinae	Disonycha	Disonycha uniguttata
BOLD:AAG4418	08TTML-2637	5.23	Coleoptera	Chrysomelidae	Galerucinae	Disonycha	Disonycha xanthomelas
BOLD:AAG4418	BIOUG20377-G09	3.93	Coleoptera	Chrysomelidae	Galerucinae	Disonycha	Disonycha xanthomelas
BOLD:AAM7647	09BBECO-0403	0.469	Coleoptera	Chrysomelidae	Galerucinae	Distigmoptera	Distigmoptera borealis
BOLD:ABA9101	BIOUG00971-G11	0.21	Coleoptera	Chrysomelidae	Galerucinae	Epitrix	Epitrix cucumeris
BOLD:ADJ2453	BIOUG35569-G02	0.206	Coleoptera	Chrysomelidae	Galerucinae	Epitrix	Epitrix hirtipennis
BOLD:ACY3141	BIOUG24695-H01	0.234	Coleoptera	Chrysomelidae	Galerucinae	Epitrix	Epitrix humeralis
BOLD:AAU7332	BIOUG00781-H09	0.159	Coleoptera	Chrysomelidae	Galerucinae	Epitrix	Epitrix tuberis
BOLD:AAG4421	BIOUG25462-H06	2.55	Coleoptera	Chrysomelidae	Galerucinae	Galerucella
BOLD:ACJ6865	BIOUG22015-A07	0.183	Coleoptera	Chrysomelidae	Galerucinae	Glyptina	Glyptina abbreviata
BOLD:AAN5904	BIOUG00828-A11	0.134	Coleoptera	Chrysomelidae	Galerucinae	Glyptina	Glyptina atriventris
BOLD:ACU6892	BIOUG22014-H10	0.237	Coleoptera	Chrysomelidae	Galerucinae	Glyptina	Glyptina brunnea
BOLD:ACA3877	BIOUG05375-A06	6.93	Coleoptera	Chrysomelidae	Galerucinae	Kuschelina	Kuschelina vians
BOLD:AAP7031	BIOUG03942-B08	0.242	Coleoptera	Chrysomelidae	Galerucinae	Longitarsus	Longitarsus erro
BOLD:AEH2672	BIOUG00993-H06	0.351	Coleoptera	Chrysomelidae	Galerucinae	Longitarsus	Longitarsus erro
BOLD:ACL9494	BIOUG25616-B06	1.41	Coleoptera	Chrysomelidae	Galerucinae	Longitarsus	Longitarsus jacobaeae
BOLD:ACI5614	BIOUG27023-D12	0.125	Coleoptera	Chrysomelidae	Galerucinae	Longitarsus	Longitarsus lewisii
BOLD:AAP8332	BIOUG34886-H01	0.289	Coleoptera	Chrysomelidae	Galerucinae	Longitarsus	Longitarsus luridus
BOLD:ABA1661	BIOUG32316-A01	0.541	Coleoptera	Chrysomelidae	Galerucinae	Longitarsus	Longitarsus pellucidus
BOLD:AAN6151	BIOUG00873-D12	0.113	Coleoptera	Chrysomelidae	Galerucinae	Longitarsus	Longitarsus pratensis
BOLD:ABA1660	BIOUG01593-F08	0.365	Coleoptera	Chrysomelidae	Galerucinae	Longitarsus	Longitarsus rubiginosus
BOLD:ACI9958	BIOUG07937-G11	0.157	Coleoptera	Chrysomelidae	Galerucinae	Longitarsus	Longitarsus suspectus
BOLD:ACL6160	BIOUG36983-D12	0.353	Coleoptera	Chrysomelidae	Galerucinae	Longitarsus
BOLD:ACK1281	BIOUG16055-B11	0.143	Coleoptera	Chrysomelidae	Galerucinae	Margaridisa	Margaridisa atriventris
BOLD:AAH0258	BIOUG02282-A09	1.23	Coleoptera	Chrysomelidae	Galerucinae	Monoxia
BOLD:AAP7098	10PCCOL-0611	2.25	Coleoptera	Chrysomelidae	Galerucinae	Monoxia
BOLD:AAO3132	BIOUG00990-C06	1.36	Coleoptera	Chrysomelidae	Galerucinae	Neocrepidodera	Neocrepidodera ferruginea
BOLD:AAL2945	BIOUG01484-F08	1.91	Coleoptera	Chrysomelidae	Galerucinae	Neogalerucella	Neogalerucella calmariensis
BOLD:ACF8270	BIOUG09360-G04	2.1	Coleoptera	Chrysomelidae	Galerucinae	Ophraella	Ophraella conferta
BOLD:ABX0183	BIOUG02057-H07	3.42	Coleoptera	Chrysomelidae	Galerucinae	Ophraella	Ophraella notata
BOLD:AAG4459	08BBCOL-0551	5.15	Coleoptera	Chrysomelidae	Galerucinae	Phyllobrotica	Phyllobrotica decorata
BOLD:ABY2888	BIOUG21951-G04	0.126	Coleoptera	Chrysomelidae	Galerucinae	Phyllotreta	Phyllotreta aerea
BOLD:ADH8320	BIOUG33763-F11	0.569	Coleoptera	Chrysomelidae	Galerucinae	Phyllotreta	Phyllotreta bipustulata
BOLD:ADF6388	BIOUG31754-C01	0.298	Coleoptera	Chrysomelidae	Galerucinae	Phyllotreta	Phyllotreta conjuncta
BOLD:AAH0255	BIOUG34520-G08	0.112	Coleoptera	Chrysomelidae	Galerucinae	Phyllotreta	Phyllotreta cruciferae
BOLD:AAH0261	BIOUG21983-H07	0.269	Coleoptera	Chrysomelidae	Galerucinae	Phyllotreta	Phyllotreta robusta
BOLD:AAL5267	BIOUG00781-E10	0.178	Coleoptera	Chrysomelidae	Galerucinae	Phyllotreta	Phyllotreta striolata
BOLD:AAP7016	10PCCOL-0413	0.249	Coleoptera	Chrysomelidae	Galerucinae	Phyllotreta	Phyllotreta striolata
BOLD:AEH1728	BIOUG00781-F12	0.396	Coleoptera	Chrysomelidae	Galerucinae	Phyllotreta	Phyllotreta zimmermanni
BOLD:AAN5901	BIOUG03377-G08	0.159	Coleoptera	Chrysomelidae	Galerucinae	Phyllotreta
BOLD:ACI3400	BIOUG07256-B12	0.176	Coleoptera	Chrysomelidae	Galerucinae	Phyllotreta
BOLD:AAU6967	BIOUG00993-G07	0.572	Coleoptera	Chrysomelidae	Galerucinae	Psylliodes	Psylliodes affinis
BOLD:ABA4532	BIOUG08800-B03	0.951	Coleoptera	Chrysomelidae	Galerucinae	Psylliodes	Psylliodes napi
BOLD:AAP8162	BIOUG01593-A01	0.457	Coleoptera	Chrysomelidae	Galerucinae	Psylliodes	Psylliodes picinus
BOLD:ABX3225	BIOUG02280-E10	0.54	Coleoptera	Chrysomelidae	Galerucinae	Psylliodes	Psylliodes punctulatus
BOLD:AAN5989	10BBCOL-0368	0.143	Coleoptera	Chrysomelidae	Galerucinae	Psylliodes
BOLD:ABX2490	BIOUG02278-D11	0.447	Coleoptera	Chrysomelidae	Galerucinae	Psylliodes
BOLD:AAL1083	BIOUG25610-E09	6.65	Coleoptera	Chrysomelidae	Galerucinae	Pyrrhalta	Pyrrhalta viburni
BOLD:ABW1434	BIOUG02941-G01	0.68	Coleoptera	Chrysomelidae	Galerucinae	Scelolyperus	Scelolyperus liriophilus
BOLD:ABW1434	BIOUG02945-A03	1.94	Coleoptera	Chrysomelidae	Galerucinae	Scelolyperus	Scelolyperus liriophilus
BOLD:AAG4478	09BBECO-0368	1.71	Coleoptera	Chrysomelidae	Galerucinae	Scelolyperus	Scelolyperus meracus
BOLD:AAH0269	08BBCOL-0834	0.622	Coleoptera	Chrysomelidae	Galerucinae	Scelolyperus	Scelolyperus nigrocyaneus
BOLD:AAH0253	WG-MISC-007	1.01	Coleoptera	Chrysomelidae	Galerucinae	Systena	Systena blanda
BOLD:AAH6468	BIOUG02277-H10	1.7	Coleoptera	Chrysomelidae	Galerucinae	Systena	Systena frontalis
BOLD:AAM7614	BIOUG08803-C08	1.79	Coleoptera	Chrysomelidae	Galerucinae	Systena	Systena hudsonias
BOLD:ACX8812	BIOUG24399-B10	0.346	Coleoptera	Chrysomelidae	Galerucinae	Systena	Systena marginalis
BOLD:AAG4444	08BBCOL-0064	1.15	Coleoptera	Chrysomelidae	Galerucinae	Tricholochmaea	Tricholochmaea alni
BOLD:AAG4442	08BBCOL-0038	3.15	Coleoptera	Chrysomelidae	Galerucinae	Tricholochmaea	Tricholochmaea cavicollis
BOLD:AAG4420	10PCCOL-1046	4.85	Coleoptera	Chrysomelidae	Galerucinae	Tricholochmaea	Tricholochmaea decora	Tricholochmaea decora carbo
BOLD:AAP7089	10PCCOL-0581	4.93	Coleoptera	Chrysomelidae	Galerucinae	Tricholochmaea	Tricholochmaea punctipennis
BOLD:AAP7089	10PCCOL-1052	6.9	Coleoptera	Chrysomelidae	Galerucinae	Tricholochmaea	Tricholochmaea punctipennis	Tricholochmaea punctipennis punctipennis
BOLD:AAG4420	10PCCOL-1044	3.83	Coleoptera	Chrysomelidae	Galerucinae	Tricholochmaea
BOLD:AAG4420	10PCCOL-1045	1.65	Coleoptera	Chrysomelidae	Galerucinae	Tricholochmaea
BOLD:AAG4465	09BBECO-0253	4.89	Coleoptera	Chrysomelidae	Galerucinae	Tricholochmaea
BOLD:AAG4465	09BBECO-0262	4.12	Coleoptera	Chrysomelidae	Galerucinae	Tricholochmaea
BOLD:AAG4465	BIOUG20558-H05	4.55	Coleoptera	Chrysomelidae	Galerucinae	Tricholochmaea
BOLD:ACW0747	BIOUG20558-G12	2.81	Coleoptera	Chrysomelidae	Galerucinae	Tricholochmaea
BOLD:ACW1276	BIOUG20558-H07	3.48	Coleoptera	Chrysomelidae	Galerucinae	Tricholochmaea
BOLD:AAG4448	08BBCOL-0149	3.85	Coleoptera	Chrysomelidae	Galerucinae	Trirhabda	Trirhabda attenuata
BOLD:ACL9601	BIOUG11602-A01	3.96	Coleoptera	Chrysomelidae	Galerucinae	Trirhabda	Trirhabda attenuata
BOLD:AAG4472	09BBECO-0121	31.6	Coleoptera	Chrysomelidae	Galerucinae	Trirhabda	Trirhabda canadensis
BOLD:AAG4472	09BBECO-0122	16.6	Coleoptera	Chrysomelidae	Galerucinae	Trirhabda	Trirhabda canadensis
BOLD:AAG4472	09BBECO-0123	35.2	Coleoptera	Chrysomelidae	Galerucinae	Trirhabda	Trirhabda canadensis
BOLD:AAG4458	08BBCOL-0456	2.45	Coleoptera	Chrysomelidae	Galerucinae	Trirhabda	Trirhabda convergens
BOLD:AAG4458	10PCCOL-1043	11.3	Coleoptera	Chrysomelidae	Galerucinae	Trirhabda	Trirhabda convergens
BOLD:AAH0388	09BBCOL-0962	6.95	Coleoptera	Chrysomelidae	Galerucinae	Xanthogaleruca	Xanthogaleruca luteola
BOLD:AAG4456	08BBCOL-0363	4.85	Coleoptera	Chrysomelidae	Synetinae	Syneta	Syneta carinata
BOLD:AAG4456	10PCCOL-1048	11.5	Coleoptera	Chrysomelidae	Synetinae	Syneta	Syneta carinata
BOLD:AAG4449	08BBCOL-0195	6.85	Coleoptera	Chrysomelidae	Synetinae	Syneta	Syneta ferruginea
BOLD:AAG4450	08BBCOL-0196	6.55	Coleoptera	Chrysomelidae	Synetinae	Syneta	Syneta ferruginea
BOLD:AAG4450	08BBCOL-0197	5.85	Coleoptera	Chrysomelidae	Synetinae	Syneta	Syneta ferruginea
BOLD:AAG4450	08BBCOL-0198	5.25	Coleoptera	Chrysomelidae	Synetinae	Syneta	Syneta ferruginea
BOLD:AAG4457	08BBCOL-0395	8.35	Coleoptera	Chrysomelidae	Synetinae	Syneta	Syneta hamata
BOLD:AAG4457	10PCCOL-1049	3.83	Coleoptera	Chrysomelidae	Synetinae	Syneta	Syneta hamata
BOLD:AAG4457	10PCCOL-1050	9.83	Coleoptera	Chrysomelidae	Synetinae	Syneta	Syneta hamata
BOLD:ACN5601	BIOUG12410-B09	2.02	Coleoptera	Chrysomelidae	Synetinae	Syneta	Syneta pilosa
BOLD:AAP7847	BIOUG04808-G10	3.72	Coleoptera	Chrysomelidae	Synetinae	Syneta	Syneta simplex	Syneta simplex simplex
BOLD:ACI5965	BIOUG10658-A04	3.53	Coleoptera	Chrysomelidae	Synetinae	Syneta
BOLD:ACI5965	BIOUG19508-F09	4.6	Coleoptera	Chrysomelidae	Synetinae	Syneta
BOLD:ACZ0951	BIOUG34205-A07	0.107	Coleoptera	Ciidae	Ciinae	Ceracis	Ceracis singularis
BOLD:AAK0893	BIOUG24021-A05	0.173	Coleoptera	Ciidae	Ciinae	Ceracis	Ceracis thoracicornis
BOLD:ADK1748	BIOUG36581-H05	0.146	Coleoptera	Ciidae	Ciinae	Cis	Cis americanus
BOLD:AAJ3268	BIOUG27945-D01	0.859	Coleoptera	Ciidae	Ciinae	Cis	Cis boleti
BOLD:AAU8194	BIOUG34212-C05	0.381	Coleoptera	Ciidae	Ciinae	Cis	Cis fuscipes
BOLD:ACA7530	BIOUG34212-C06	0.183	Coleoptera	Ciidae	Ciinae	Cis	Cis levettei
BOLD:ADI2563	BIOUG34210-A02	0.552	Coleoptera	Ciidae	Ciinae	Cis	Cis submicans
BOLD:AAX8636	BIOUG33358-C03	0.0451	Coleoptera	Ciidae	Ciinae	Dolichocis	Dolichocis manitoba
BOLD:ADG9315	BIOUG32543-C11	0.18	Coleoptera	Ciidae	Ciinae	Malacocis	Malacocis brevicollis
BOLD:AAX0040	BIOUG36581-G02	0.0815	Coleoptera	Ciidae	Ciinae	Octotemnus	Octotemnus laevis
BOLD:AAJ4705	10PHMAL-0303	0.128	Coleoptera	Ciidae	Ciinae	Strigocis	Strigocis opacicollis
BOLD:ABV9508	BIOUG33092-D07	0.68	Coleoptera	Cimberididae		Cimberis	Cimberis pallipennis
BOLD:AAR9228	BIOUG01144-A04	0.46	Coleoptera	Cimberididae		Cimberis
BOLD:AAO0037	BIOUG15558-C03	0.0566	Coleoptera	Clambidae	Clambinae	Clambus	Clambus simsoni
BOLD:ACG7966	BIOUG32841-E11	0.0547	Coleoptera	Clambidae	Clambinae	Clambus
BOLD:ABY0030	BIOUG21838-C01	2.55	Coleoptera	Cleridae	Clerinae	Enoclerus	Enoclerus nigrifrons
BOLD:AAU6970	BIOUG00874-D07	3.77	Coleoptera	Cleridae	Clerinae	Enoclerus	Enoclerus nigripes	Enoclerus nigripes rufiventris
BOLD:ADH8052	BIOUG32802-D09	2.42	Coleoptera	Cleridae	Clerinae	Enoclerus	Enoclerus nigripes	Enoclerus nigripes rufiventris
BOLD:ADI8766	BIOUG32802-B10	2.1	Coleoptera	Cleridae	Clerinae	Enoclerus	Enoclerus nigripes
BOLD:AAH0237	10BBCOL-0062	1.96	Coleoptera	Cleridae	Clerinae	Enoclerus	Enoclerus rosmarus
BOLD:ACI9790	BIOUG34060-H10	4.14	Coleoptera	Cleridae	Clerinae	Enoclerus	Enoclerus rosmarus
BOLD:AAP8584	10PHMAL-1798	1.8	Coleoptera	Cleridae	Clerinae	Placopterus	Placopterus thoracicus
BOLD:AAG5724	MTCOL-0028	3.63	Coleoptera	Cleridae	Clerinae	Thanasimus	Thanasimus undatulus
BOLD:AAP7854	BIOUG22005-G04	4.69	Coleoptera	Cleridae	Clerinae	Thanasimus	Thanasimus undatulus
BOLD:AAG5717	08BBCOL-0153	6.35	Coleoptera	Cleridae	Clerinae	Trichodes	Trichodes nutalli
BOLD:AAG5717	08BBCOL-0275	12	Coleoptera	Cleridae	Clerinae	Trichodes	Trichodes nutalli
BOLD:AAG5717	08SOCOL-0368	8.84	Coleoptera	Cleridae	Clerinae	Trichodes	Trichodes nutalli
BOLD:AAG5718	08BBCOL-0377	9.73	Coleoptera	Cleridae	Clerinae	Trichodes	Trichodes ornatus
BOLD:AAG5718	08BBCOL-0378	10.6	Coleoptera	Cleridae	Clerinae	Trichodes	Trichodes ornatus
BOLD:AAG5718	08BBCOL-0518	12	Coleoptera	Cleridae	Clerinae	Trichodes	Trichodes ornatus
BOLD:AAM7609	09BBCOL-1294	0.93	Coleoptera	Cleridae	Hydnocerinae	Isohydnocera	Isohydnocera curtipennis
BOLD:AAU7126	BIOUG00671-E07	0.695	Coleoptera	Cleridae	Hydnocerinae	Isohydnocera	Isohydnocera curtipennis
BOLD:ACZ0196	BIOUG32301-D08	0.962	Coleoptera	Cleridae	Hydnocerinae	Isohydnocera	Isohydnocera tabida
BOLD:ACB3721	BIOUG21328-C05	0.705	Coleoptera	Cleridae	Hydnocerinae	Phyllobaenus	Phyllobaenus subfasciatus
BOLD:AAU7142	BIOUG34951-D01	10.8	Coleoptera	Cleridae	Korynetinae	Chariessa	Chariessa pilosa
BOLD:ACC7747	BIOUG24355-D08	1.38	Coleoptera	Cleridae	Korynetinae	Cregya	Cregya oculata
BOLD:ACF6496	BIOUG03168-F03	1.51	Coleoptera	Cleridae	Korynetinae	Madoniella	Madoniella dislocata
BOLD:AAM7663	BIOUG10466-B12	4.84	Coleoptera	Cleridae	Tillinae	Cymatodera	Cymatodera bicolor
BOLD:AAM7663	BIOUG21135-D01	6.54	Coleoptera	Cleridae	Tillinae	Cymatodera	Cymatodera bicolor
BOLD:AAU6910	BIOUG00824-C08	8.86	Coleoptera	Cleridae	Tillinae	Cymatodera	Cymatodera bicolor
BOLD:ACA7844	BIOUG02941-F07	8.65	Coleoptera	Cleridae	Tillinae	Cymatodera	Cymatodera bicolor
BOLD:ACA7844	BIOUG02945-D01	9.53	Coleoptera	Cleridae	Tillinae	Cymatodera	Cymatodera bicolor
BOLD:ACE2806	BIOUG04711-G01	6.3	Coleoptera	Cleridae	Tillinae	Cymatodera	Cymatodera undulata
BOLD:ABA6328	BIOUG34788-F07	10.5	Coleoptera	Cleridae	Tillinae	Cymatodera
BOLD:AAH3288	10PROBE-20751	2.64	Coleoptera	Coccinellidae	Coccinellinae	Adalia	Adalia bipunctata
BOLD:AAH3304	08BBCOL-0329	3.75	Coleoptera	Coccinellidae	Coccinellinae	Adalia	Adalia bipunctata
BOLD:AAH3316	BIOUG22020-B06	5.15	Coleoptera	Coccinellidae	Coccinellinae	Adalia	Adalia bipunctata
BOLD:ACE3479	10PCCOL-0681	6.75	Coleoptera	Coccinellidae	Coccinellinae	Adalia	Adalia bipunctata
BOLD:ACE3479	BIOUG03602-E04	3.13	Coleoptera	Coccinellidae	Coccinellinae	Adalia	Adalia bipunctata
BOLD:AAF3857	08BBCOL-0211	24.6	Coleoptera	Coccinellidae	Coccinellinae	Anatis	Anatis labiculata
BOLD:AAF3857	08BBCOL-0545	30.6	Coleoptera	Coccinellidae	Coccinellinae	Anatis	Anatis labiculata
BOLD:AAF3857	08OEC-104	30.1	Coleoptera	Coccinellidae	Coccinellinae	Anatis	Anatis labiculata
BOLD:AAH3318	09BBECO-0266	10.2	Coleoptera	Coccinellidae	Coccinellinae	Anatis	Anatis mali
BOLD:ACS2580	JMCA-1052	23.1	Coleoptera	Coccinellidae	Coccinellinae	Anatis	Anatis rathvoni
BOLD:AAH3287	CHU-MXC-038	0.671	Coleoptera	Coccinellidae	Coccinellinae	Anisosticta	Anisosticta bitriangularis
BOLD:AAK2029	BIOUG36732-G01	1.2	Coleoptera	Coccinellidae	Coccinellinae	Aphidecta	Aphidecta obliterata
BOLD:AAH3298	BIOUG35105-A08	1.65	Coleoptera	Coccinellidae	Coccinellinae	Brachiacantha	Brachiacantha albifrons
BOLD:AAH3319	09BBECO-0329	1.14	Coleoptera	Coccinellidae	Coccinellinae	Brachiacantha	Brachiacantha rotunda
BOLD:ACK1868	09BBECO-0444	0.683	Coleoptera	Coccinellidae	Coccinellinae	Brachiacantha	Brachiacantha rotunda
BOLD:ABA6356	BIOUG00990-B11	2.09	Coleoptera	Coccinellidae	Coccinellinae	Brachiacantha	Brachiacantha ursina
BOLD:AAH3295	08BBCOL-0180	4.55	Coleoptera	Coccinellidae	Coccinellinae	Calvia	Calvia quatuordecimguttata
BOLD:AAH3295	08BBCOL-0305	7.54	Coleoptera	Coccinellidae	Coccinellinae	Calvia	Calvia quatuordecimguttata
BOLD:AAH3295	HLC-17784	3.2	Coleoptera	Coccinellidae	Coccinellinae	Calvia	Calvia quatuordecimguttata
BOLD:AAH3289	06PROBE-1192	1.29	Coleoptera	Coccinellidae	Coccinellinae	Ceratomegilla	Ceratomegilla ulkei
BOLD:AAH3291	CHU-MXC-034	1.44	Coleoptera	Coccinellidae	Coccinellinae	Ceratomegilla	Ceratomegilla ulkei
BOLD:AAO1521	BIOUG36406-E02	4.28	Coleoptera	Coccinellidae	Coccinellinae	Chilocorus	Chilocorus renipustulatus
BOLD:AAH3301	08MZPP-139	1.93	Coleoptera	Coccinellidae	Coccinellinae	Chilocorus	Chilocorus stigma
BOLD:AAH3301	08SOCOL-0223	5.33	Coleoptera	Coccinellidae	Coccinellinae	Chilocorus	Chilocorus stigma
BOLD:AAH3301	BIOUG03375-C03	0.84	Coleoptera	Coccinellidae	Coccinellinae	Chilocorus	Chilocorus stigma
BOLD:ACA6340	BIOUG22381-A10	3.48	Coleoptera	Coccinellidae	Coccinellinae	Chilocorus	Chilocorus stigma
BOLD:ACA6285	BIOUG05250-E06	5.79	Coleoptera	Coccinellidae	Coccinellinae	Coccinella	Coccinella novemnotata
BOLD:AAA8933	08SOCOL-0102	10.9	Coleoptera	Coccinellidae	Coccinellinae	Coccinella	Coccinella septempunctata
BOLD:AAA8933	BIOUG03600-E11	7.13	Coleoptera	Coccinellidae	Coccinellinae	Coccinella	Coccinella septempunctata
BOLD:AAA8933	Hcmisc-022	17.8	Coleoptera	Coccinellidae	Coccinellinae	Coccinella	Coccinella septempunctata
BOLD:AAH3315	BIOUG23264-E07	9.72	Coleoptera	Coccinellidae	Coccinellinae	Coccinella	Coccinella transversoguttata
BOLD:AAE2547	08BBCOL-0306	4.15	Coleoptera	Coccinellidae	Coccinellinae	Coccinella	Coccinella trifasciata	Coccinella trifasciata perplexa
BOLD:AAE2547	08BBCOL-0450	5.25	Coleoptera	Coccinellidae	Coccinellinae	Coccinella	Coccinella trifasciata	Coccinella trifasciata perplexa
BOLD:AAE2547	BIOUG01794-H08	3.75	Coleoptera	Coccinellidae	Coccinellinae	Coccinella	Coccinella trifasciata	Coccinella trifasciata perplexa
BOLD:AAP7476	BIOUG14432-E06	2.55	Coleoptera	Coccinellidae	Coccinellinae	Coccinella	Coccinella undecimpunctata
BOLD:ACA6131	BIOUG36518-G12	1.84	Coleoptera	Coccinellidae	Coccinellinae	Coccinella
BOLD:AAD7604	Cp 2007 - 15	1.53	Coleoptera	Coccinellidae	Coccinellinae	Coleomegilla	Coleomegilla maculata	Coleomegilla maculata lengi
BOLD:AAD7604	Cp 2007 - 16	3.53	Coleoptera	Coccinellidae	Coccinellinae	Coleomegilla	Coleomegilla maculata
BOLD:AAD7604	Cp 2007 - 17	3.93	Coleoptera	Coccinellidae	Coccinellinae	Coleomegilla	Coleomegilla maculata
BOLD:AAH3300	08SOCOL-0204	5.25	Coleoptera	Coccinellidae	Coccinellinae	Cycloneda	Cycloneda munda
BOLD:AAH3300	09BBCOL-0780	3.55	Coleoptera	Coccinellidae	Coccinellinae	Cycloneda	Cycloneda munda
BOLD:AAH3300	09BBCOL-0781	3.55	Coleoptera	Coccinellidae	Coccinellinae	Cycloneda	Cycloneda munda
BOLD:ACA6292	BIOUG30471-B10	1.86	Coleoptera	Coccinellidae	Coccinellinae	Cycloneda
BOLD:AAG4502	BIOUG17154-A04	0.13	Coleoptera	Coccinellidae	Coccinellinae	Didion	Didion longulum
BOLD:AAP7049	10PCCOL-0117	0.126	Coleoptera	Coccinellidae	Coccinellinae	Didion	Didion longulum
BOLD:AAN5903	10BBCOL-0197	0.157	Coleoptera	Coccinellidae	Coccinellinae	Didion	Didion punctatum
BOLD:AAP7040	BIOUG03236-H01	0.15	Coleoptera	Coccinellidae	Coccinellinae	Didion	Didion punctatum
BOLD:ADF8448	BARS_2016_34_161	0.0977	Coleoptera	Coccinellidae	Coccinellinae	Diomus	Diomus debilis
BOLD:AAN5910	BIOUG01840-A09	0.286	Coleoptera	Coccinellidae	Coccinellinae	Diomus	Diomus terminatus
BOLD:AAB5640	BIOUG01807-F02	10	Coleoptera	Coccinellidae	Coccinellinae	Harmonia	Harmonia axyridis
BOLD:AAB5640	BIOUG01807-F05	5.5	Coleoptera	Coccinellidae	Coccinellinae	Harmonia	Harmonia axyridis
BOLD:AAB5640	BIOUG01807-F07	8.37	Coleoptera	Coccinellidae	Coccinellinae	Harmonia	Harmonia axyridis
BOLD:AAH3293	09BBCOL-0777	7.95	Coleoptera	Coccinellidae	Coccinellinae	Hippodamia	Hippodamia convergens
BOLD:AAH3293	09BBCOL-0784	4.15	Coleoptera	Coccinellidae	Coccinellinae	Hippodamia	Hippodamia convergens
BOLD:AAH3293	09BBCOL-0822	3.55	Coleoptera	Coccinellidae	Coccinellinae	Hippodamia	Hippodamia convergens
BOLD:AAH3305	08BBCOL-0449	6.13	Coleoptera	Coccinellidae	Coccinellinae	Hippodamia	Hippodamia glacialis
BOLD:AAH3305	WG-MISC-003	13	Coleoptera	Coccinellidae	Coccinellinae	Hippodamia	Hippodamia glacialis
BOLD:AAQ0071	10PCCOL-0675	4.15	Coleoptera	Coccinellidae	Coccinellinae	Hippodamia	Hippodamia oregonensis
BOLD:AAB8013	BIOUG01807-F12	4.35	Coleoptera	Coccinellidae	Coccinellinae	Hippodamia	Hippodamia parenthesis
BOLD:AAB8013	BIOUG01807-G01	3.03	Coleoptera	Coccinellidae	Coccinellinae	Hippodamia	Hippodamia parenthesis
BOLD:AAB8013	WG-MISC-001	2.55	Coleoptera	Coccinellidae	Coccinellinae	Hippodamia	Hippodamia parenthesis
BOLD:AAX1229	08BBCOL-0288	7.24	Coleoptera	Coccinellidae	Coccinellinae	Hippodamia	Hippodamia tredecimpunctata	Hippodamia tredecimpunctata tibialis
BOLD:AAH3299	BIOUG36415-G05	2.2	Coleoptera	Coccinellidae	Coccinellinae	Hippodamia	Hippodamia variegata
BOLD:ADH8958	BIOUG34211-H07	1.26	Coleoptera	Coccinellidae	Coccinellinae	Hyperaspis	Hyperaspis bigeminata
BOLD:AAN6147	BIOUG01484-D12	1.37	Coleoptera	Coccinellidae	Coccinellinae	Hyperaspis	Hyperaspis binotata
BOLD:ACF9356	BIOUG10295-G02	2.43	Coleoptera	Coccinellidae	Coccinellinae	Hyperaspis	Hyperaspis binotata
BOLD:ACA7487	BIOUG12531-A11	1.11	Coleoptera	Coccinellidae	Coccinellinae	Hyperaspis	Hyperaspis lateralis
BOLD:ACU7795	BIOUG20477-F05	1.45	Coleoptera	Coccinellidae	Coccinellinae	Hyperaspis	Hyperaspis lateralis
BOLD:ACU7899	BIOUG10802-A01	1.43	Coleoptera	Coccinellidae	Coccinellinae	Hyperaspis	Hyperaspis lateralis
BOLD:ACW2336	BIOUG12376-H07	1.84	Coleoptera	Coccinellidae	Coccinellinae	Hyperaspis	Hyperaspis lateralis
BOLD:ACA7425	BIOUG03515-F08	0.662	Coleoptera	Coccinellidae	Coccinellinae	Hyperaspis	Hyperaspis proba
BOLD:AAP7833	10PCCOL-0407	0.395	Coleoptera	Coccinellidae	Coccinellinae	Macronaemia	Macronaemia episcopalis
BOLD:AAI3237	08BBCOL-0234	3.05	Coleoptera	Coccinellidae	Coccinellinae	Mulsantina	Mulsantina hudsonica
BOLD:AAM7729	10BBCOL-0010	4.95	Coleoptera	Coccinellidae	Coccinellinae	Mulsantina	Mulsantina picta
BOLD:AAH3314	09BBCOL-0775	15.6	Coleoptera	Coccinellidae	Coccinellinae	Myzia	Myzia pullata
BOLD:AAH3314	10BBCOL-0907	4.83	Coleoptera	Coccinellidae	Coccinellinae	Myzia	Myzia pullata
BOLD:ABX0180	BIOUG02058-D03	8.72	Coleoptera	Coccinellidae	Coccinellinae	Neoharmonia	Neoharmonia venusta	Neoharmonia venusta venusta
BOLD:ACK1214	BIOUG36179-G10	0.138	Coleoptera	Coccinellidae	Coccinellinae	Nephaspis
BOLD:ACZ0794	BIOUG34211-G03	0.23	Coleoptera	Coccinellidae	Coccinellinae	Nephus	Nephus flavifrons
BOLD:AAF6935	BIOUG00990-H11	3.25	Coleoptera	Coccinellidae	Coccinellinae	Propylea	Propylea quatuordecimpunctata
BOLD:ACA7954	BIOUG03236-A10	0.192	Coleoptera	Coccinellidae	Coccinellinae	Psyllobora	Psyllobora borealis
BOLD:AAH3320	10PHMAL-1757	0.774	Coleoptera	Coccinellidae	Coccinellinae	Psyllobora	Psyllobora vigintimaculata
BOLD:AAM7657	BIOUG35661-A09	0.692	Coleoptera	Coccinellidae	Coccinellinae	Psyllobora	Psyllobora vigintimaculata
BOLD:AAN6045	10BBCOL-0486	0.652	Coleoptera	Coccinellidae	Coccinellinae	Psyllobora	Psyllobora vigintimaculata
BOLD:ACC9145	BIOUG03843-E11	0.454	Coleoptera	Coccinellidae	Coccinellinae	Psyllobora	Psyllobora vigintimaculata
BOLD:ACN4256	BIOUG03236-B12	0.155	Coleoptera	Coccinellidae	Coccinellinae	Psyllobora	Psyllobora vigintimaculata
BOLD:ADJ3401	BIOUG26214-C08	0.181	Coleoptera	Coccinellidae	Coccinellinae	Psyllobora	Psyllobora vigintimaculata
BOLD:ADJ3402	BIOUG33494-F06	0.41	Coleoptera	Coccinellidae	Coccinellinae	Psyllobora	Psyllobora vigintimaculata
BOLD:AAU2688	BIOUG00973-E05	0.206	Coleoptera	Coccinellidae	Coccinellinae	Psyllobora
BOLD:AAN6213	BIOUG00834-B05	1.01	Coleoptera	Coccinellidae	Coccinellinae	Rhyzobius
BOLD:ACA5907	BIOUG03051-B04	0.851	Coleoptera	Coccinellidae	Coccinellinae	Scymnus	Scymnus brullei
BOLD:ACL3086	BIOUG10101-A06	0.744	Coleoptera	Coccinellidae	Coccinellinae	Scymnus	Scymnus caurinus
BOLD:AAM7684	BIOUG34212-F03	0.468	Coleoptera	Coccinellidae	Coccinellinae	Scymnus	Scymnus fraternus
BOLD:AAN5943	10BBCOL-0271	0.416	Coleoptera	Coccinellidae	Coccinellinae	Scymnus	Scymnus lacustris
BOLD:ABX2482	BIOUG03051-D05	0.432	Coleoptera	Coccinellidae	Coccinellinae	Scymnus	Scymnus nebulosus
BOLD:AAN9250	BIOUG00781-E06	0.456	Coleoptera	Coccinellidae	Coccinellinae	Scymnus	Scymnus rubromaculatus
BOLD:AAN5942	10BBCOL-0266	0.36	Coleoptera	Coccinellidae	Coccinellinae	Scymnus	Scymnus securus
BOLD:AAP8242	BIOUG05624-C12	0.223	Coleoptera	Coccinellidae	Coccinellinae	Scymnus	Scymnus suturalis
BOLD:ACA7106	BIOUG34212-C09	0.803	Coleoptera	Coccinellidae	Coccinellinae	Scymnus	Scymnus tenebrosus
BOLD:ACC8156	BIOUG03582-E06	0.358	Coleoptera	Coccinellidae	Coccinellinae	Scymnus
BOLD:ACL3105	BIOUG27335-D01	0.417	Coleoptera	Coccinellidae	Coccinellinae	Scymnus
BOLD:ADI4527	BIOUG34211-A01	0.346	Coleoptera	Coccinellidae	Coccinellinae	Scymnus
BOLD:AAN6149	BIOUG00873-D02	0.0753	Coleoptera	Coccinellidae	Coccinellinae	Stethorus	Stethorus punctillum
BOLD:AAM7639	BIOUG04440-H03	0.101	Coleoptera	Coccinellidae	Coccinellinae	Stethorus	Stethorus punctum
BOLD:ACC9999	BIOUG03582-C06	0.0493	Coleoptera	Coccinellidae	Microweiseinae	Coccidophilus	Coccidophilus marginatus
BOLD:AAE7462	BIOUG29807-E08	0.165	Coleoptera	Coccinellidae	Microweiseinae	Delphastus	Delphastus catalinae
BOLD:AAP7830	10PCCOL-0403	0.0381	Coleoptera	Coccinellidae	Microweiseinae	Microweisea	Microweisea misella
BOLD:ACU8237	BIOUG02275-G11	0.0491	Coleoptera	Coccinellidae	Microweiseinae	Microweisea	Microweisea misella
BOLD:AAN5900	BIOUG21329-D11	0.0342	Coleoptera	Corylophidae	Corylophinae	Arthrolips	Arthrolips decolor
BOLD:ADF6584	BIOUG36294-B11	0.046	Coleoptera	Corylophidae	Corylophinae	Arthrolips
BOLD:AAP7838	BIOUG22012-F10	0.0662	Coleoptera	Corylophidae	Corylophinae	Clypastraea	Clypastraea lugubris
BOLD:AAN6155	BIOUG00828-C09	0.103	Coleoptera	Corylophidae	Corylophinae	Clypastraea	Clypastraea lunata
BOLD:ACI5754	BIOUG35359-G08	0.0574	Coleoptera	Corylophidae	Corylophinae	Clypastraea
BOLD:ACJ0061	BIOUG01593-G03	0.0686	Coleoptera	Corylophidae	Corylophinae	Gloeosoma	Gloeosoma fuscicornis
BOLD:ACO8584	BIOUG32566-F08	0.0429	Coleoptera	Corylophidae	Corylophinae	Gloeosoma	Gloeosoma hesperum
BOLD:ACO8584	BIOUG32566-F11	0.0367	Coleoptera	Corylophidae	Corylophinae	Gloeosoma	Gloeosoma hesperum
BOLD:ACC1652	BIOUG25471-B09	0.0409	Coleoptera	Corylophidae	Corylophinae	Holopsis	Holopsis marginicollis
BOLD:AAU7040	BIOUG01593-H03	0.0174	Coleoptera	Corylophidae	Corylophinae	Orthoperus	Orthoperus scutellaris
BOLD:ACG3646	BIOUG05881-F09	0.0237	Coleoptera	Corylophidae	Corylophinae	Orthoperus	Orthoperus scutellaris
BOLD:ABA9097	BIOUG16013-E03	0.0276	Coleoptera	Corylophidae	Corylophinae	Orthoperus	Orthoperus suturalis
BOLD:ACI5790	BIOUG34209-G03	0.036	Coleoptera	Corylophidae	Corylophinae	Orthoperus
BOLD:ABA2914	BIOUG00781-F02	0.0539	Coleoptera	Corylophidae	Corylophinae	Sericoderus	Sericoderus lateralis
BOLD:ABA2914	BIOUG00828-C06	0.0519	Coleoptera	Corylophidae	Corylophinae	Sericoderus	Sericoderus lateralis
BOLD:ADB1856	BIOUG00993-C01	0.0488	Coleoptera	Corylophidae	Corylophinae	Sericoderus	Sericoderus lateralis
BOLD:ADJ1188	BIOUG36181-B04	0.0416	Coleoptera	Corylophidae	Corylophinae	Sericoderus
BOLD:ABX9407	BIOUG13986-E05	0.0762	Coleoptera	Cryptophagidae	Atomariinae	Atomaria	Atomaria apicalis
BOLD:AAU7168	BIOUG34206-H04	0.0524	Coleoptera	Cryptophagidae	Atomariinae	Atomaria	Atomaria basalis
BOLD:AAP7030	BIOUG03843-G11	0.0866	Coleoptera	Cryptophagidae	Atomariinae	Atomaria	Atomaria ephippiata
BOLD:ACI4909	10PCCOL-0070	0.0762	Coleoptera	Cryptophagidae	Atomariinae	Atomaria	Atomaria ephippiata
BOLD:AAG5060	BIOUG00669-C11	0.08	Coleoptera	Cryptophagidae	Atomariinae	Atomaria	Atomaria fuscata
BOLD:AAG5060	BIOUG00669-D01	0.09	Coleoptera	Cryptophagidae	Atomariinae	Atomaria	Atomaria fuscata
BOLD:AAG9569	PROBE-TW0491	0.0926	Coleoptera	Cryptophagidae	Atomariinae	Atomaria	Atomaria hudsonica
BOLD:ACL6930	BIOUG12124-A05	0.0678	Coleoptera	Cryptophagidae	Atomariinae	Atomaria	Atomaria lederi
BOLD:AAM7626	BIOUG00828-A07	0.183	Coleoptera	Cryptophagidae	Atomariinae	Atomaria	Atomaria lewisi
BOLD:ACI5424	BIOUG06180-D01	0.16	Coleoptera	Cryptophagidae	Atomariinae	Atomaria	Atomaria munda
BOLD:AAO1019	BIOUG01593-H10	0.105	Coleoptera	Cryptophagidae	Atomariinae	Atomaria	Atomaria nigrirostris
BOLD:ABA9946	BIOUG04222-C08	0.119	Coleoptera	Cryptophagidae	Atomariinae	Atomaria	Atomaria oblongula
BOLD:ACG3394	BIOUG32905-B06	0.107	Coleoptera	Cryptophagidae	Atomariinae	Atomaria	Atomaria patens
BOLD:AAU7170	BIOUG34211-B08	0.0656	Coleoptera	Cryptophagidae	Atomariinae	Atomaria	Atomaria pumilio
BOLD:ACE2416	BIOUG04827-A10	0.0932	Coleoptera	Cryptophagidae	Atomariinae	Atomaria	Atomaria salicicola
BOLD:ACR3723	BIOUG16604-B12	0.203	Coleoptera	Cryptophagidae	Atomariinae	Atomaria	Atomaria stricticollis
BOLD:ACG2996	BIOUG33426-E07	0.126	Coleoptera	Cryptophagidae	Atomariinae	Atomaria	Atomaria tenebrosa
BOLD:AAH0292	BIOUG34207-C12	0.07	Coleoptera	Cryptophagidae	Atomariinae	Atomaria	Atomaria testacea
BOLD:AAP7043	BIOUG31118-F03	0.0812	Coleoptera	Cryptophagidae	Atomariinae	Atomaria	Atomaria vespertina
BOLD:AAL0643	BIOUG34214-C07	0.0616	Coleoptera	Cryptophagidae	Atomariinae	Ephistemus	Ephistemus globulus
BOLD:AAP7084	BIOUG11643-E08	1.98	Coleoptera	Cryptophagidae	Cryptophaginae	Antherophagus	Antherophagus ochraceus
BOLD:ACP9373	BIOUG16077-D07	0.144	Coleoptera	Cryptophagidae	Cryptophaginae	Caenoscelis	Caenoscelis basalis
BOLD:ACK3946	BIOUG10131-C03	0.127	Coleoptera	Cryptophagidae	Cryptophaginae	Caenoscelis	Caenoscelis cryptophaga
BOLD:AAP7042	10PCCOL-0103	0.117	Coleoptera	Cryptophagidae	Cryptophaginae	Caenoscelis	Caenoscelis subdeplanata
BOLD:AAO0110	BIOUG22019-G08	0.311	Coleoptera	Cryptophagidae	Cryptophaginae	Cryptophagus	Cryptophagus acutangulus
BOLD:AAG5059	MTCOL-0010	0.214	Coleoptera	Cryptophagidae	Cryptophaginae	Cryptophagus	Cryptophagus confertus
BOLD:ABA9954	BIOUG00873-E04	0.229	Coleoptera	Cryptophagidae	Cryptophaginae	Cryptophagus	Cryptophagus dentatus
BOLD:ACI5415	BIOUG27151-C03	0.276	Coleoptera	Cryptophagidae	Cryptophaginae	Cryptophagus	Cryptophagus difficilis
BOLD:ACI6800	BIOUG09566-E03	0.245	Coleoptera	Cryptophagidae	Cryptophaginae	Cryptophagus	Cryptophagus difficilis
BOLD:ACI6972	BIOUG09566-C10	0.214	Coleoptera	Cryptophagidae	Cryptophaginae	Cryptophagus	Cryptophagus difficilis
BOLD:ACD9453	BIOUG31140-E09	0.172	Coleoptera	Cryptophagidae	Cryptophaginae	Cryptophagus	Cryptophagus quadrihamatus
BOLD:AAN5981	BIOUG03942-D08	0.44	Coleoptera	Cryptophagidae	Cryptophaginae	Cryptophagus	Cryptophagus tuberculosus
BOLD:ABY0110	BIOUG31065-H09	0.369	Coleoptera	Cryptophagidae	Cryptophaginae	Cryptophagus	Cryptophagus valens
BOLD:ABX4786	BIOUG03582-C04	0.381	Coleoptera	Cryptophagidae	Cryptophaginae	Cryptophagus
BOLD:ACM2551	BIOUG11159-E10	0.224	Coleoptera	Cryptophagidae	Cryptophaginae	Henotiderus	Henotiderus centromaculatus
BOLD:ACB0023	BIOUG03521-H06	0.262	Coleoptera	Cryptophagidae	Cryptophaginae	Henotiderus	Henotiderus lorna
BOLD:AAK0930	BIOUG20969-B10	0.143	Coleoptera	Cryptophagidae	Cryptophaginae	Telmatophilus	Telmatophilus typhae
BOLD:AAQ0047	BIOUG03086-E05	21.6	Coleoptera	Cucujidae		Cucujus	Cucujus clavipes
BOLD:AAU6888	BIOUG22028-G07	16	Coleoptera	Cucujidae		Cucujus	Cucujus clavipes
BOLD:ABA6312	BIOUG21950-E12	9.53	Coleoptera	Cucujidae		Cucujus	Cucujus clavipes
BOLD:AAH0076	10PCCOL-0231	0.603	Coleoptera	Cucujidae		Pediacus	Pediacus fuscus
BOLD:ACV1724	BIOUG34754-G09	11.1	Coleoptera	Cupedidae	Cupedinae	Tenomerga	Tenomerga cinerea
BOLD:AAJ9289	JMCA-1068	20.6	Coleoptera	Cupedidae	Priacminae	Priacma	Priacma serrata
BOLD:AAU6928	BIOUG34211-H06	1.25	Coleoptera	Curculionidae	Baridinae	Ampeloglypter	Ampeloglypter ampelopsis
BOLD:ABW8729	BIOUG00873-F12	0.416	Coleoptera	Curculionidae	Baridinae	Catapastus	Catapastus conspersus
BOLD:ACM7620	BIOUG11743-C10	0.76	Coleoptera	Curculionidae	Baridinae	Cosmobaris	Cosmobaris scolopacea
BOLD:AAY6533	BIOUG00824-C12	2.1	Coleoptera	Curculionidae	Baridinae	Madarellus	Madarellus undulatus
BOLD:ADI3951	BIOUG34209-E05	2	Coleoptera	Curculionidae	Baridinae	Odontocorynus	Odontocorynus umbellae
BOLD:AAY6557	BIOUG00834-A06	1.47	Coleoptera	Curculionidae	Baridinae	Stethobaris	Stethobaris ovata
BOLD:AAG5182	BIOUG25380-B01	6.79	Coleoptera	Curculionidae	Brachycerinae	Grypus	Grypus equiseti
BOLD:AAZ5070	BIOUG23892-C12	0.812	Coleoptera	Curculionidae	Brachycerinae	Onychylis
BOLD:AAM9958	BIOUG00669-G09	0.128	Coleoptera	Curculionidae	Brachycerinae	Tanysphyrus	Tanysphyrus lemnae
BOLD:AAP7059	10PCCOL-0149	13.1	Coleoptera	Curculionidae	Brachycerinae	Tournotaris	Tournotaris bimaculata
BOLD:AAR3684	BIOUG05551-B05	0.428	Coleoptera	Curculionidae	Ceutorhynchinae	Amalus	Amalus scortillum
BOLD:AAN5699	10PROBE-20896	0.447	Coleoptera	Curculionidae	Ceutorhynchinae	Auleutes	Auleutes epilobii
BOLD:AAP7075	10PCCOL-0537	0.77	Coleoptera	Curculionidae	Ceutorhynchinae	Auleutes	Auleutes nebulosus
BOLD:ADH8524	BIOUG34061-B05	0.703	Coleoptera	Curculionidae	Ceutorhynchinae	Ceutorhynchus	Ceutorhynchus americanus
BOLD:AAN9823	BIOUG00828-B11	0.617	Coleoptera	Curculionidae	Ceutorhynchinae	Ceutorhynchus	Ceutorhynchus erysimi
BOLD:AAK0575	BIOUG30456-B10	0.9	Coleoptera	Curculionidae	Ceutorhynchinae	Ceutorhynchus	Ceutorhynchus obstrictus
BOLD:ABA9084	BIOUG00971-F01	0.581	Coleoptera	Curculionidae	Ceutorhynchinae	Ceutorhynchus	Ceutorhynchus omissus
BOLD:AAN9807	BIOUG05598-G02	0.41	Coleoptera	Curculionidae	Ceutorhynchinae	Ceutorhynchus	Ceutorhynchus typhae
BOLD:AAN5992	10BBCOL-0373	0.214	Coleoptera	Curculionidae	Ceutorhynchinae	Ceutorhynchus
BOLD:AAW6761	BIOUG36679-D12	0.748	Coleoptera	Curculionidae	Ceutorhynchinae	Ceutorhynchus
BOLD:ACD0024	BIOUG04545-E07	1.89	Coleoptera	Curculionidae	Ceutorhynchinae	Craponius	Craponius inaequalis
BOLD:ABA6338	BIOUG22575-C02	1.84	Coleoptera	Curculionidae	Ceutorhynchinae	Dietzella	Dietzella zimmermannii
BOLD:AAH3461	10PCCOL-0002	0.624	Coleoptera	Curculionidae	Ceutorhynchinae	Glocianus	Glocianus punctiger
BOLD:ACU4920	BIOUG32582-E03	1.05	Coleoptera	Curculionidae	Ceutorhynchinae	Microplontus	Microplontus campestris
BOLD:AAH3458	08SOCOL-0348	5.43	Coleoptera	Curculionidae	Ceutorhynchinae	Mononychus	Mononychus vulpeculus
BOLD:AAH3458	08SOCOL-0350	7.53	Coleoptera	Curculionidae	Ceutorhynchinae	Mononychus	Mononychus vulpeculus
BOLD:AAH3458	08SOCOL-0351	8.13	Coleoptera	Curculionidae	Ceutorhynchinae	Mononychus	Mononychus vulpeculus
BOLD:ACO4433	BIOUG13531-D06	2.01	Coleoptera	Curculionidae	Ceutorhynchinae	Nedyus	Nedyus apicalis
BOLD:AAP6194	BIOUG21971-B01	0.651	Coleoptera	Curculionidae	Ceutorhynchinae	Pelenomus	Pelenomus waltoni
BOLD:AAQ1024	BARS_2015_26_688	1.09	Coleoptera	Curculionidae	Ceutorhynchinae	Rhinoncus	Rhinoncus bruchoides
BOLD:AAQ1024	COLP 0073.02	0.93	Coleoptera	Curculionidae	Ceutorhynchinae	Rhinoncus	Rhinoncus bruchoides
BOLD:AAO1278	10PCCOL-0303	1.1	Coleoptera	Curculionidae	Ceutorhynchinae	Rhinoncus	Rhinoncus castor
BOLD:AAO1279	BARS_2015_34_289	0.749	Coleoptera	Curculionidae	Ceutorhynchinae	Rhinoncus	Rhinoncus perpendicularis
BOLD:AAU6930	10PHMAL-1766	0.848	Coleoptera	Curculionidae	Conoderinae	Acoptus	Acoptus suturalis
BOLD:ACL3306	BIOUG10449-D10	0.77	Coleoptera	Curculionidae	Conoderinae	Acoptus
BOLD:AAM7790	BIOUG03015-G01	1.26	Coleoptera	Curculionidae	Conoderinae	Lechriops	Lechriops oculatus
BOLD:ABA9079	BIOUG34055-E05	0.264	Coleoptera	Curculionidae	Conoderinae	Psomus	Psomus armatus
BOLD:ABA4566	BIOUG34210-D09	0.188	Coleoptera	Curculionidae	Cossoninae	Caulophilus	Caulophilus dubius
BOLD:ACA2315	BIOUG00670-F03	1.26	Coleoptera	Curculionidae	Cossoninae	Cossonus	Cossonus impressifrons
BOLD:ACC6990	BIOUG03602-E10	1.25	Coleoptera	Curculionidae	Cossoninae	Cossonus	Cossonus pacificus
BOLD:ACI5894	BIOUG10819-B11	0.552	Coleoptera	Curculionidae	Cossoninae	Phloeophagus	Phloeophagus apionides
BOLD:AAP7853	BIOUG11100-F03	1.02	Coleoptera	Curculionidae	Cossoninae	Rhyncolus	Rhyncolus brunneus
BOLD:ACA5840	BIOUG05829-D07	0.913	Coleoptera	Curculionidae	Cossoninae	Stenoscelis	Stenoscelis brevis
BOLD:ABA4567	BIOUG34211-F05	4.87	Coleoptera	Curculionidae	Cryptorhynchinae	Acalles	Acalles carinatus
BOLD:AAD1735	10PCCOL-0982	23.5	Coleoptera	Curculionidae	Cryptorhynchinae	Cryptorhynchus	Cryptorhynchus lapathi
BOLD:AAD1735	10PCCOL-0983	22.1	Coleoptera	Curculionidae	Cryptorhynchinae	Cryptorhynchus	Cryptorhynchus lapathi
BOLD:ACU2925	BIOUG20441-H01	7.16	Coleoptera	Curculionidae	Cryptorhynchinae	Cryptorhynchus	Cryptorhynchus tristis
BOLD:ACY2911	BIOUG25682-C04	2.98	Coleoptera	Curculionidae	Cryptorhynchinae	Peracalles	Peracalles pectoralis
BOLD:ABX2456	BIOUG00671-E05	3.4	Coleoptera	Curculionidae	Cryptorhynchinae	Tyloderma	Tyloderma foveolatum
BOLD:AAG5180	10PROBE-20895	0.515	Coleoptera	Curculionidae	Curculioninae	Acalyptus	Acalyptus carpini
BOLD:ABW1290	BIOUG34205-C08	2.93	Coleoptera	Curculionidae	Curculioninae	Anthonomus	Anthonomus nebulosus
BOLD:AAG5245	09BBECO-0322	0.894	Coleoptera	Curculionidae	Curculioninae	Anthonomus	Anthonomus profundus
BOLD:AAG5179	BIOUG08588-A09	2.38	Coleoptera	Curculionidae	Curculioninae	Anthonomus	Anthonomus quadrigibbus
BOLD:AAH3460	BIOUG05356-A10	0.365	Coleoptera	Curculionidae	Curculioninae	Anthonomus	Anthonomus quesnelensis
BOLD:AAP7831	10PCCOL-0409	0.27	Coleoptera	Curculionidae	Curculioninae	Anthonomus	Anthonomus robustulus
BOLD:ADE3613	BIOUG09090-H10	0.683	Coleoptera	Curculionidae	Curculioninae	Anthonomus	Anthonomus rubidus
BOLD:AAZ2616	BIOUG35589-D11	1.08	Coleoptera	Curculionidae	Curculioninae	Anthonomus	Anthonomus rufipes
BOLD:AAG5209	BIOUG20714-G11	0.711	Coleoptera	Curculionidae	Curculioninae	Anthonomus	Anthonomus signatus
BOLD:ABW1289	BIOUG00873-G09	0.501	Coleoptera	Curculionidae	Curculioninae	Anthonomus	Anthonomus signatus
BOLD:ACK9843	BIOUG03521-H11	0.662	Coleoptera	Curculionidae	Curculioninae	Anthonomus	Anthonomus signatus
BOLD:ACD8700	BIOUG05686-H05	0.394	Coleoptera	Curculionidae	Curculioninae	Archarius	Archarius salicivorus
BOLD:ACL1883	BIOUG32532-C01	1.04	Coleoptera	Curculionidae	Curculioninae	Curculio	Curculio rubidus
BOLD:ABV5168	BIOUG00818-C03	6.49	Coleoptera	Curculionidae	Curculioninae	Curculio	Curculio sulcatulus
BOLD:ACF6362	BIOUG05617-E11	1.12	Coleoptera	Curculionidae	Curculioninae	Dorytomus	Dorytomus hirtus
BOLD:ACF6605	BIOUG05617-E10	1.36	Coleoptera	Curculionidae	Curculioninae	Dorytomus	Dorytomus hirtus
BOLD:ACA3993	BIOUG16122-A08	2.08	Coleoptera	Curculionidae	Curculioninae	Dorytomus	Dorytomus inaequalis
BOLD:ACA6290	BIOUG04554-F04	1.38	Coleoptera	Curculionidae	Curculioninae	Dorytomus	Dorytomus leucophyllus
BOLD:AAG5217	09BBCOL-0509	10.7	Coleoptera	Curculionidae	Curculioninae	Dorytomus	Dorytomus mucidus
BOLD:AAG5217	09BBCOL-0510	10.2	Coleoptera	Curculionidae	Curculioninae	Dorytomus	Dorytomus mucidus
BOLD:AAG5217	09BBCOL-0511	9.73	Coleoptera	Curculionidae	Curculioninae	Dorytomus	Dorytomus mucidus
BOLD:ACA6103	BIOUG36518-H01	1.56	Coleoptera	Curculionidae	Curculioninae	Dorytomus	Dorytomus rufulus
BOLD:ACA4125	BIOUG13533-F09	0.769	Coleoptera	Curculionidae	Curculioninae	Dorytomus	Dorytomus squamosus
BOLD:ACE2095	BIOUG03377-F08	1.03	Coleoptera	Curculionidae	Curculioninae	Dorytomus	Dorytomus vagenotatus
BOLD:ACL4042	BIOUG34206-A10	0.504	Coleoptera	Curculionidae	Curculioninae	Dorytomus	Dorytomus vagenotatus
BOLD:ABA0187	BIOUG34209-H05	0.887	Coleoptera	Curculionidae	Curculioninae	Dorytomus
BOLD:AAG5201	MTCOL-0023	0.624	Coleoptera	Curculionidae	Curculioninae	Ellescus	Ellescus ephippiatus CHU1
BOLD:ADJ4557	BIOUG35446-H11	0.839	Coleoptera	Curculionidae	Curculioninae	Ellescus
BOLD:ADL6654	BIOUG33963-D08	0.852	Coleoptera	Curculionidae	Curculioninae	Ellescus
BOLD:ACL3929	BIOUG09974-G01	0.174	Coleoptera	Curculionidae	Curculioninae	Isochnus	Isochnus rufipes
BOLD:ACA3052	BIOUG10223-A06	0.402	Coleoptera	Curculionidae	Curculioninae	Isochnus	Isochnus sequensi
BOLD:ACJ7409	BIOUG08498-E07	1.57	Coleoptera	Curculionidae	Curculioninae	Lignyodes	Lignyodes helvolus
BOLD:ACF6291	BIOUG34209-B01	1.95	Coleoptera	Curculionidae	Curculioninae	Lignyodes	Lignyodes horridulus
BOLD:AAO0328	BIOUG25584-C05	0.155	Coleoptera	Curculionidae	Curculioninae	Mecinus	Mecinus pascuorum
BOLD:ABA6330	BIOUG00990-G06	1.97	Coleoptera	Curculionidae	Curculioninae	Myrmex	Myrmex chevrolatii
BOLD:AAM7726	BIOUG00818-G02	0.57	Coleoptera	Curculionidae	Curculioninae	Orchestes	Orchestes alni
BOLD:AAK5387	BIOUG07428-C08	0.426	Coleoptera	Curculionidae	Curculioninae	Orchestes	Orchestes fagi
BOLD:AAM7599	09BBCOL-1257	0.742	Coleoptera	Curculionidae	Curculioninae	Orchestes	Orchestes mixtus
BOLD:ACB3202	BIOUG02832-A07	0.691	Coleoptera	Curculionidae	Curculioninae	Orchestes	Orchestes pallicornis
BOLD:ACY5625	BIOUG25127-E12	0.237	Coleoptera	Curculionidae	Curculioninae	Orchestes	Orchestes testaceus
BOLD:ACF7317	BIOUG21328-F12	0.299	Coleoptera	Curculionidae	Curculioninae	Phyllotrox	Phyllotrox nubifer
BOLD:ACM0799	BIOUG12124-A08	0.603	Coleoptera	Curculionidae	Curculioninae	Piazorhinus	Piazorhinus scutellaris
BOLD:ACC9442	BIOUG07152-G07	0.418	Coleoptera	Curculionidae	Curculioninae	Pseudanthonomus	Pseudanthonomus validus
BOLD:ACE2245	BIOUG11955-B11	0.568	Coleoptera	Curculionidae	Curculioninae	Rhinusa	Rhinusa antirrhini
BOLD:ABX3610	BIOUG02327-E03	0.287	Coleoptera	Curculionidae	Curculioninae	Smicronyx
BOLD:ACA4101	BIOUG09089-E03	0.975	Coleoptera	Curculionidae	Curculioninae	Tachyerges	Tachyerges ephippiatus
BOLD:AAN6179	10PROBE-20775	0.619	Coleoptera	Curculionidae	Curculioninae	Tachyerges	Tachyerges niger
BOLD:AAM7740	10PCCOL-0377	0.33	Coleoptera	Curculionidae	Curculioninae	Tychius	Tychius meliloti
BOLD:AAP7027	10PCCOL-0071	0.325	Coleoptera	Curculionidae	Curculioninae	Tychius	Tychius picirostris
BOLD:ACV3774	BIOUG22578-B09	0.346	Coleoptera	Curculionidae	Curculioninae	Tychius	Tychius stephensi
BOLD:ABW8698	BIOUG02028-B05	2.34	Coleoptera	Curculionidae	Cyclominae	Listronotus	Listronotus humilis
BOLD:ACI9863	BIOUG07964-H01	1.95	Coleoptera	Curculionidae	Cyclominae	Listronotus	Listronotus sparsus
BOLD:ACJ0010	BIOUG21883-E05	2.22	Coleoptera	Curculionidae	Cyclominae	Listronotus	Listronotus sparsus
BOLD:ADH8481	BIOUG34206-H06	2.38	Coleoptera	Curculionidae	Cyclominae	Listronotus	Listronotus sparsus
BOLD:ADI1513	BIOUG34210-D05	2.13	Coleoptera	Curculionidae	Cyclominae	Listronotus
BOLD:AAH0110	TDWG-0680	0.637	Coleoptera	Curculionidae	Dryophthorinae	Dryophthorus	Dryophthorus americanus
BOLD:ADI8736	BIOUG34208-C11	16.3	Coleoptera	Curculionidae	Dryophthorinae	Sphenophorus	Sphenophorus zeae
BOLD:ADI8154	BIOUG07047-F08	1.77	Coleoptera	Curculionidae	Entiminae	Agronus	Agronus carri
BOLD:ACA4292	BIOUG34208-G01	24.7	Coleoptera	Curculionidae	Entiminae	Anametis	Anametis granulata
BOLD:AAG5192	BIOUG14142-B02	1.25	Coleoptera	Curculionidae	Entiminae	Barypeithes	Barypeithes pellucidus
BOLD:AAG5242	BIOUG32599-A01	1.29	Coleoptera	Curculionidae	Entiminae	Barypeithes	Barypeithes pellucidus
BOLD:AAN4018	BIOUG12667-H03	1.16	Coleoptera	Curculionidae	Entiminae	Barypeithes	Barypeithes pellucidus
BOLD:ACD1445	BIOUG14142-E04	1.43	Coleoptera	Curculionidae	Entiminae	Barypeithes	Barypeithes pellucidus
BOLD:ADI8909	BIOUG12813-E03	0.981	Coleoptera	Curculionidae	Entiminae	Barypeithes	Barypeithes pellucidus
BOLD:AAU7125	BIOUG07917-D04	1.98	Coleoptera	Curculionidae	Entiminae	Calomycterus	Calomycterus setarius
BOLD:AAN6182	BIOUG04711-F03	3.82	Coleoptera	Curculionidae	Entiminae	Cyrtepistomus	Cyrtepistomus castaneus
BOLD:ACU3025	BIOUG20719-A09	12.6	Coleoptera	Curculionidae	Entiminae	Dyslobus	Dyslobus alternatus
BOLD:ACX9621	BIOUG28553-C11	6.92	Coleoptera	Curculionidae	Entiminae	Dyslobus	Dyslobus decoratus
BOLD:ACI7537	BIOUG13218-E12	11.6	Coleoptera	Curculionidae	Entiminae	Hormorus	Hormorus undulatus
BOLD:ABY0134	BIOUG02654-A02	2.92	Coleoptera	Curculionidae	Entiminae	Lepidophorus	Lepidophorus lineaticollis
BOLD:AAX2923	BIOUG23956-F01	2.26	Coleoptera	Curculionidae	Entiminae	Myosides	Myosides seriehispidus
BOLD:AAG5198	08BBCOL-0218	5.04	Coleoptera	Curculionidae	Entiminae	Otiorhynchus	Otiorhynchus ovatus
BOLD:AAG5198	08BBCOL-0291	4.54	Coleoptera	Curculionidae	Entiminae	Otiorhynchus	Otiorhynchus ovatus
BOLD:AAG5198	08BBCOL-0304	6.84	Coleoptera	Curculionidae	Entiminae	Otiorhynchus	Otiorhynchus ovatus
BOLD:AAW9302	AY165668	16.8	Coleoptera	Curculionidae	Entiminae	Otiorhynchus	Otiorhynchus raucus
BOLD:ACZ0575	BIOUG00818-D10	12	Coleoptera	Curculionidae	Entiminae	Otiorhynchus	Otiorhynchus raucus
BOLD:AAG5191	BIOUG10520-D11	13.3	Coleoptera	Curculionidae	Entiminae	Otiorhynchus	Otiorhynchus rugosostriatus
BOLD:AAG5193	08SOCOL-0401	18.7	Coleoptera	Curculionidae	Entiminae	Otiorhynchus	Otiorhynchus singularis
BOLD:AAG5193	08SOCOL-0418	13.3	Coleoptera	Curculionidae	Entiminae	Otiorhynchus	Otiorhynchus singularis
BOLD:AAG5193	09BBECO-0218	8.73	Coleoptera	Curculionidae	Entiminae	Otiorhynchus	Otiorhynchus singularis
BOLD:AAW9297	BIOUG00990-D10	25.5	Coleoptera	Curculionidae	Entiminae	Otiorhynchus	Otiorhynchus sulcatus
BOLD:AAQ0036	10PCCOL-0989	5.45	Coleoptera	Curculionidae	Entiminae	Pachyrhinus	Pachyrhinus californicus
BOLD:ACJ8655	BIOUG19255-A10	3.27	Coleoptera	Curculionidae	Entiminae	Pachyrhinus	Pachyrhinus elegans
BOLD:AAU7322	BIOUG00818-C05	0.768	Coleoptera	Curculionidae	Entiminae	Pandeleteius	Pandeleteius hilaris
BOLD:AAG5244	BIOUG10335-B05	2.1	Coleoptera	Curculionidae	Entiminae	Polydrusus	Polydrusus cervinus
BOLD:AAB8911	BIOUG01383-A08	4.34	Coleoptera	Curculionidae	Entiminae	Polydrusus	Polydrusus formosus
BOLD:AAB8911	BIOUG09267-H02	5.17	Coleoptera	Curculionidae	Entiminae	Polydrusus	Polydrusus formosus
BOLD:ACO8630	BIOUG01430-F04	3.52	Coleoptera	Curculionidae	Entiminae	Polydrusus	Polydrusus formosus
BOLD:ACO8630	BIOUG09267-H01	4.34	Coleoptera	Curculionidae	Entiminae	Polydrusus	Polydrusus formosus
BOLD:AAO4332	BIOUG02913-B07	1.81	Coleoptera	Curculionidae	Entiminae	Polydrusus	Polydrusus impressifrons
BOLD:AAH0270	BIOUG03600-B09	2.53	Coleoptera	Curculionidae	Entiminae	Romualdius	Romualdius scaber
BOLD:AAH0270	BIOUG03602-E11	3.53	Coleoptera	Curculionidae	Entiminae	Romualdius	Romualdius scaber
BOLD:AAH0270	BIOUG03602-F02	2.73	Coleoptera	Curculionidae	Entiminae	Romualdius	Romualdius scaber
BOLD:AAD5565	08BBCOL-0241	4.34	Coleoptera	Curculionidae	Entiminae	Sciaphilus	Sciaphilus asperatus
BOLD:AAD5565	08SOCOL-0150	8.34	Coleoptera	Curculionidae	Entiminae	Sciaphilus	Sciaphilus asperatus
BOLD:AAD5565	08SOCOL-0341	5.34	Coleoptera	Curculionidae	Entiminae	Sciaphilus	Sciaphilus asperatus
BOLD:AAP7794	10PCCOL-0314	4.6	Coleoptera	Curculionidae	Entiminae	Sciopithes	Sciopithes obscurus
BOLD:ACA7795	BIOUG04341-G03	8.29	Coleoptera	Curculionidae	Entiminae	Sitona	Sitona aquilonius
BOLD:AAH0408	BIOUG00671-E06	2.75	Coleoptera	Curculionidae	Entiminae	Sitona	Sitona cylindricollis
BOLD:AAN0064	BIOUG06831-D02	1.65	Coleoptera	Curculionidae	Entiminae	Sitona	Sitona lineatus
BOLD:AAH0257	10PCCOL-0013	0.45	Coleoptera	Curculionidae	Entiminae	Sitona	Sitona lineellus
BOLD:ABV3850	BIOUG15171-H08	2.82	Coleoptera	Curculionidae	Entiminae	Sitona	Sitona obsoletus
BOLD:AAG5222	09BBCOL-0527	4.34	Coleoptera	Curculionidae	Entiminae	Strophosoma	Strophosoma melanogrammum
BOLD:AAG5222	09BBCOL-0528	3.83	Coleoptera	Curculionidae	Entiminae	Strophosoma	Strophosoma melanogrammum
BOLD:AAG5222	09BBECO-0191	3.83	Coleoptera	Curculionidae	Entiminae	Strophosoma	Strophosoma melanogrammum
BOLD:AAO0555	BIOUG32581-D12	1.6	Coleoptera	Curculionidae	Entiminae	Trachyphloeus	Trachyphloeus aristatus
BOLD:AAL8052	09BBCOL-1198	1.13	Coleoptera	Curculionidae	Entiminae	Trachyphloeus	Trachyphloeus asperatus
BOLD:AAG5195	08BBCOL-0035	45.1	Coleoptera	Curculionidae	Entiminae	Trichalophus	Trichalophus alternatus
BOLD:AAG5195	08BBCOL-0416	35.4	Coleoptera	Curculionidae	Entiminae	Trichalophus	Trichalophus alternatus
BOLD:AAG5196	08BBCOL-0172	41	Coleoptera	Curculionidae	Entiminae	Trichalophus	Trichalophus alternatus
BOLD:AAG5196	10PCCOL-0979	50.5	Coleoptera	Curculionidae	Entiminae	Trichalophus	Trichalophus alternatus
BOLD:AAO4906	BIOUG05621-F01	2.94	Coleoptera	Curculionidae	Hyperinae	Hypera	Hypera meles
BOLD:AAP7014	10PCCOL-0033	1.49	Coleoptera	Curculionidae	Hyperinae	Hypera	Hypera nigrirostris
BOLD:AAN9744	BIOUG16122-A06	6.12	Coleoptera	Curculionidae	Hyperinae	Hypera	Hypera postica
BOLD:ACX9502	08BBCOL-0292	8.45	Coleoptera	Curculionidae	Hyperinae	Hypera	Hypera trivittata
BOLD:AAN6027	10BBCOL-0453	3.52	Coleoptera	Curculionidae	Hyperinae	Hypera
BOLD:ACN3501	BIOUG36901-A11	26.5	Coleoptera	Curculionidae	Lixinae	Cyphocleonus	Cyphocleonus achates
BOLD:AAB7600	BIOUG36891-G11	7.46	Coleoptera	Curculionidae	Lixinae	Larinus	Larinus obtusus
BOLD:AAO1182	BIOUG35506-G08	10.3	Coleoptera	Curculionidae	Lixinae	Larinus	Larinus planus
BOLD:AAB6956	BIOUG36891-H09	6.35	Coleoptera	Curculionidae	Lixinae	Larinus
BOLD:ACW5105	08BBCOL-0289	14.8	Coleoptera	Curculionidae	Lixinae	Lixus	Lixus rubellus
BOLD:ACG0491	10PCCOL-0991	8.45	Coleoptera	Curculionidae	Lixinae	Rhinocyllus	Rhinocyllus conicus
BOLD:ACA3844	BIOUG34206-D09	1.19	Coleoptera	Curculionidae	Mesoptiliinae	Magdalis	Magdalis armicollis
BOLD:AAH3459	08BBCOL-0473	3.15	Coleoptera	Curculionidae	Mesoptiliinae	Magdalis	Magdalis gentilis
BOLD:AAM7743	10BBCOL-0040	2.05	Coleoptera	Curculionidae	Mesoptiliinae	Magdalis	Magdalis gentilis
BOLD:ACA7469	BIOUG19555-A01	1.74	Coleoptera	Curculionidae	Mesoptiliinae	Magdalis	Magdalis gentilis
BOLD:ACR6001	BARS_2016_42_191	1.7	Coleoptera	Curculionidae	Mesoptiliinae	Magdalis	Magdalis gentilis
BOLD:ACA6067	BIOUG31742-D05	2.46	Coleoptera	Curculionidae	Molytinae	Conotrachelus	Conotrachelus anaglypticus
BOLD:ACP8780	BIOUG16141-B08	5.36	Coleoptera	Curculionidae	Molytinae	Conotrachelus	Conotrachelus anaglypticus
BOLD:ACB1098	BIOUG02737-A05	3.54	Coleoptera	Curculionidae	Molytinae	Conotrachelus	Conotrachelus aratus
BOLD:ADJ2423	BIOUG34208-A05	14.4	Coleoptera	Curculionidae	Molytinae	Conotrachelus	Conotrachelus crataegi
BOLD:ACA6003	BIOUG02941-H01	5.38	Coleoptera	Curculionidae	Molytinae	Conotrachelus	Conotrachelus juglandis
BOLD:ACA6003	BIOUG02948-H05	4.24	Coleoptera	Curculionidae	Molytinae	Conotrachelus	Conotrachelus juglandis
BOLD:ACA6003	BIOUG02950-A03	6.04	Coleoptera	Curculionidae	Molytinae	Conotrachelus	Conotrachelus juglandis
BOLD:AAG5221	09BBCOL-0525	3.95	Coleoptera	Curculionidae	Molytinae	Conotrachelus	Conotrachelus nenuphar
BOLD:ABA6367	BIOUG00972-B01	3.05	Coleoptera	Curculionidae	Molytinae	Conotrachelus	Conotrachelus nenuphar
BOLD:ACB1097	BIOUG02737-D06	5.34	Coleoptera	Curculionidae	Molytinae	Conotrachelus	Conotrachelus schoofi
BOLD:ACY2140	BIOUG06798-C04	2.38	Coleoptera	Curculionidae	Molytinae	Conotrachelus
BOLD:AAG5243	09BBECO-0247	34.1	Coleoptera	Curculionidae	Molytinae	Hylobius	Hylobius pales
BOLD:AAG5241	09BBECO-0129	69.9	Coleoptera	Curculionidae	Molytinae	Hylobius	Hylobius warreni
BOLD:AAG5206	08BBCOL-0262	69	Coleoptera	Curculionidae	Molytinae	Lepyrus
BOLD:AAG5206	08BBCOL-0454	37.2	Coleoptera	Curculionidae	Molytinae	Lepyrus
BOLD:AAG5206	BIOUG03405-C04	55.9	Coleoptera	Curculionidae	Molytinae	Lepyrus
BOLD:ACQ9042	BIOUG21236-G10	0.85	Coleoptera	Curculionidae	Molytinae	Microhyus	Microhyus setiger
BOLD:ACL8324	BIOUG19851-D01	11.5	Coleoptera	Curculionidae	Molytinae	Pissodes	Pissodes rotundatus
BOLD:ADL0336	BIOUG19354-G09	7.15	Coleoptera	Curculionidae	Molytinae	Pissodes	Pissodes rotundatus
BOLD:ACL4426	BIOUG33357-B08	15.7	Coleoptera	Curculionidae	Molytinae	Pissodes	Pissodes striatulus
BOLD:AAQ0034	10PCCOL-0980	21.9	Coleoptera	Curculionidae	Molytinae	Steremnius	Steremnius carinatus
BOLD:AAQ0034	10PCCOL-0981	23.8	Coleoptera	Curculionidae	Molytinae	Steremnius	Steremnius carinatus
BOLD:ACD0255	BIOUG22155-B12	35.5	Coleoptera	Curculionidae	Molytinae	Steremnius	Steremnius tuberosus
BOLD:ACA7603	BIOUG03600-A08	4.9	Coleoptera	Curculionidae	Molytinae	Sthereus	Sthereus horridus
BOLD:ACC3413	BIOUG03100-A04	0.918	Coleoptera	Curculionidae	Molytinae	Sthereus	Sthereus quadrituberculatus
BOLD:AAE2005	10PCCOL-0288	1.64	Coleoptera	Curculionidae	Scolytinae	Alniphagus	Alniphagus aspericollis
BOLD:AAD0158	10PCCOL-0295	0.781	Coleoptera	Curculionidae	Scolytinae	Anisandrus	Anisandrus dispar
BOLD:ABW4612	BARS_2016_26_219	0.155	Coleoptera	Curculionidae	Scolytinae	Anisandrus	Anisandrus maiche
BOLD:AAU7342	BIOUG34948-D08	0.401	Coleoptera	Curculionidae	Scolytinae	Anisandrus	Anisandrus sayi
BOLD:ACM1751	BIOUG12124-C07	2.12	Coleoptera	Curculionidae	Scolytinae	Corthylus	Corthylus columbianus
BOLD:ACG3487	BIOUG34209-F10	0.119	Coleoptera	Curculionidae	Scolytinae	Cryphalus	Cryphalus ruficollis
BOLD:AAA7915	10PCCOL-0445	2.99	Coleoptera	Curculionidae	Scolytinae	Dendroctonus	Dendroctonus ponderosae
BOLD:AAD6254	BIOUG17543-A06	4.13	Coleoptera	Curculionidae	Scolytinae	Dendroctonus	Dendroctonus rufipennis
BOLD:AAE3430	10BBCOL-0684	14.4	Coleoptera	Curculionidae	Scolytinae	Dendroctonus	Dendroctonus valens
BOLD:ABW6304	BIOUG01310-A06	18.6	Coleoptera	Curculionidae	Scolytinae	Dendroctonus
BOLD:ACA4013	BIOUG13753-B09	0.352	Coleoptera	Curculionidae	Scolytinae	Dryocoetes	Dryocoetes affaber
BOLD:AAJ9256	BIOUG02654-B09	1.47	Coleoptera	Curculionidae	Scolytinae	Dryocoetes	Dryocoetes autographus
BOLD:ACI8902	BIOUG20641-F06	0.602	Coleoptera	Curculionidae	Scolytinae	Gnathotrichus	Gnathotrichus sulcatus
BOLD:ABW1979	BIOUG16101-G08	0.726	Coleoptera	Curculionidae	Scolytinae	Hylastes	Hylastes opacus
BOLD:AAU7331	BIOUG00781-H05	0.48	Coleoptera	Curculionidae	Scolytinae	Hylesinus	Hylesinus aculeatus
BOLD:ABA9073	BIOUG05560-H05	0.681	Coleoptera	Curculionidae	Scolytinae	Hylesinus	Hylesinus criddlei
BOLD:AAI2226	BIOUG17971-G11	1.76	Coleoptera	Curculionidae	Scolytinae	Hylurgops	Hylurgops porosus
BOLD:ACE7600	BIOUG05905-G04	4	Coleoptera	Curculionidae	Scolytinae	Hylurgops	Hylurgops rugipennis
BOLD:ACD0202	BIOUG34061-F12	1.18	Coleoptera	Curculionidae	Scolytinae	Monarthrum	Monarthrum mali
BOLD:ABY0293	BIOUG27672-B03	0.869	Coleoptera	Curculionidae	Scolytinae	Monarthrum	Monarthrum scutellare
BOLD:ACF7932	BIOUG05512-A11	0.771	Coleoptera	Curculionidae	Scolytinae	Phloeosinus	Phloeosinus canadensis
BOLD:AAI2850	BIOUG22034-A05	0.605	Coleoptera	Curculionidae	Scolytinae	Phloeosinus	Phloeosinus punctatus
BOLD:AAP7795	10PCCOL-0315	1.72	Coleoptera	Curculionidae	Scolytinae	Phloeosinus	Phloeosinus sequoiae
BOLD:ABW4275	BIOUG02832-F01	0.294	Coleoptera	Curculionidae	Scolytinae	Phloeotribus	Phloeotribus piceae
BOLD:ABW5076	BIOUG21769-A01	0.137	Coleoptera	Curculionidae	Scolytinae	Pityogenes	Pityogenes hopkinsi
BOLD:ADI0015	BIOUG34061-H11	0.182	Coleoptera	Curculionidae	Scolytinae	Pityokteines	Pityokteines sparsus
BOLD:ABW5072	BIOUG20963-H06	0.358	Coleoptera	Curculionidae	Scolytinae	Pityophthorus	Pityophthorus cariniceps
BOLD:ABW5073	BIOUG24175-D02	0.0668	Coleoptera	Curculionidae	Scolytinae	Pityophthorus	Pityophthorus consimilis
BOLD:ABX8929	BARS_2016_41_155	0.0925	Coleoptera	Curculionidae	Scolytinae	Pityophthorus	Pityophthorus lautus
BOLD:ADH8137	BIOUG33680-C09	0.154	Coleoptera	Curculionidae	Scolytinae	Pityophthorus
BOLD:AAG1980	BIOUG10144-A05	0.43	Coleoptera	Curculionidae	Scolytinae	Polygraphus	Polygraphus rufipennis
BOLD:ACA6060	BIOUG12434-D01	0.404	Coleoptera	Curculionidae	Scolytinae	Polygraphus	Polygraphus rufipennis
BOLD:ACD8445	BIOUG05881-H07	0.106	Coleoptera	Curculionidae	Scolytinae	Procryphalus	Procryphalus mucronatus
BOLD:ACA5990	BIOUG33534-G04	0.0937	Coleoptera	Curculionidae	Scolytinae	Pseudopityophthorus	Pseudopityophthorus minutissimus
BOLD:AAD1195	BIOUG26581-H09	0.762	Coleoptera	Curculionidae	Scolytinae	Scolytus	Scolytus multistriatus
BOLD:AAU7292	BIOUG00670-D10	0.64	Coleoptera	Curculionidae	Scolytinae	Scolytus	Scolytus muticus
BOLD:AAP7870	BIOUG09624-B12	0.479	Coleoptera	Curculionidae	Scolytinae	Scolytus	Scolytus piceae
BOLD:ACT7094	BIOUG19536-A02	1.42	Coleoptera	Curculionidae	Scolytinae	Scolytus	Scolytus tsugae
BOLD:AAB7844	BIOUG20980-B06	0.78	Coleoptera	Curculionidae	Scolytinae	Trypodendron	Trypodendron domesticum
BOLD:AAB3221	BIOUG34205-B02	1.16	Coleoptera	Curculionidae	Scolytinae	Trypodendron	Trypodendron lineatum
BOLD:AAB3222	10PCCOL-0330	1.24	Coleoptera	Curculionidae	Scolytinae	Trypodendron	Trypodendron lineatum
BOLD:AAB3223	BIOUG10688-F10	0.923	Coleoptera	Curculionidae	Scolytinae	Trypodendron	Trypodendron lineatum
BOLD:ACT5022	BIOUG34210-B05	0.244	Coleoptera	Curculionidae	Scolytinae	Trypodendron	Trypodendron retusum
BOLD:AAB2754	BIOUG33689-B12	0.424	Coleoptera	Curculionidae	Scolytinae	Xyleborinus	Xyleborinus attenuatus
BOLD:AAB9577	10BBCOL-0362	0.156	Coleoptera	Curculionidae	Scolytinae	Xyleborinus	Xyleborinus saxesenii
BOLD:AAB9578	BIOUG37003-E04	0.141	Coleoptera	Curculionidae	Scolytinae	Xyleborinus	Xyleborinus saxesenii
BOLD:AAM7754	BIOUG02789-C01	0.454	Coleoptera	Curculionidae	Scolytinae	Xylosandrus	Xylosandrus crassiusculus
BOLD:AAF7523	10PHMAL-0276	0.35	Coleoptera	Curculionidae	Scolytinae	Xylosandrus	Xylosandrus germanus
BOLD:ACK1847	BIOUG10131-D01	0.632	Coleoptera	Curculionidae	Scolytinae	Xyloterinus	Xyloterinus politus
BOLD:ACU4791	BIOUG36273-H05	0.0661	Coleoptera	Cybocephalidae		Cybocephalus	Cybocephalus nipponicus
BOLD:AAI7918	BARS_2015_34_365	1.84	Coleoptera	Dermestidae	Attageninae	Attagenus	Attagenus unicolor
BOLD:ACA6365	BIOUG36144-A02	1.5	Coleoptera	Dermestidae	Attageninae	Attagenus
BOLD:AAG2032	HLC-17472	9.11	Coleoptera	Dermestidae	Dermestinae	Dermestes	Dermestes lardarius
BOLD:AAH0173	08SOCOL-0027	12.4	Coleoptera	Dermestidae	Dermestinae	Dermestes
BOLD:ACL6789	BIOUG10332-D03	0.379	Coleoptera	Dermestidae	Megatominae	Anthrenus	Anthrenus castaneae
BOLD:AAG2033	BIOUG21951-G05	0.155	Coleoptera	Dermestidae	Megatominae	Anthrenus	Anthrenus fuscus
BOLD:AAO1475	BIOUG36756-A11	0.28	Coleoptera	Dermestidae	Megatominae	Anthrenus	Anthrenus museorum
BOLD:AAW5868	BIOUG21939-F06	0.258	Coleoptera	Dermestidae	Megatominae	Anthrenus	Anthrenus verbasci
BOLD:AAM7612	BIOUG00669-D09	0.342	Coleoptera	Dermestidae	Megatominae	Cryptorhopalum	Cryptorhopalum triste
BOLD:AAW5869	BIOUG32182-B07	0.406	Coleoptera	Dermestidae	Megatominae	Trogoderma
BOLD:AAP7857	10PCCOL-0507	1.26	Coleoptera	Dermestidae	Orphilinae	Orphilus	Orphilus subnitidus
BOLD:AAU7329	BIOUG35123-G12	0.246	Coleoptera	Derodontidae	Laricobiinae	Laricobius	Laricobius rubidus
BOLD:AAC9201	HLC-17806	15.5	Coleoptera	Dytiscidae	Agabinae	Agabus	Agabus ajax
BOLD:ABA4846	BIOUG19508-E02	12.4	Coleoptera	Dytiscidae	Agabinae	Agabus	Agabus ambiguus
BOLD:AAB9957	BIOUG01004-F08	9.06	Coleoptera	Dytiscidae	Agabinae	Agabus	Agabus antennatus
BOLD:AAB3815	10PROBE-27073	4.57	Coleoptera	Dytiscidae	Agabinae	Agabus	Agabus arcticus
BOLD:AAD3546	09PROBE-02544	23.3	Coleoptera	Dytiscidae	Agabinae	Agabus	Agabus audeni
BOLD:AAE6444	BIOUG01004-F06	6.77	Coleoptera	Dytiscidae	Agabinae	Agabus	Agabus clavicornis
BOLD:AAB9955	BIOUG01004-H01	4.09	Coleoptera	Dytiscidae	Agabinae	Agabus	Agabus colymbus
BOLD:AAE9447	09PROBE-02567	30.2	Coleoptera	Dytiscidae	Agabinae	Agabus	Agabus crassipes
BOLD:AAB4638	HLC-17808	7.2	Coleoptera	Dytiscidae	Agabinae	Agabus	Agabus infuscatus
BOLD:ACA6276	BIOUG10668-A05	16.6	Coleoptera	Dytiscidae	Agabinae	Agabus	Agabus leptapsis
BOLD:AAD3545	10PCCOL-0569	7.55	Coleoptera	Dytiscidae	Agabinae	Agabus	Agabus phaeopterus
BOLD:AAD3547	BIOUG01004-E11	9.47	Coleoptera	Dytiscidae	Agabinae	Agabus	Agabus thomsoni
BOLD:ABV4643	BIOUG20782-F12	48.4	Coleoptera	Dytiscidae	Agabinae	Agabus	Agabus tristis
BOLD:AAH3845	09BBECO-0237	11.7	Coleoptera	Dytiscidae	Agabinae	Ilybiosoma	Ilybiosoma seriatum
BOLD:AAH0146	05-CTATBI-0704	32.3	Coleoptera	Dytiscidae	Agabinae	Ilybius	Ilybius biguttulus
BOLD:AAH0146	09BBECO-0267	21.6	Coleoptera	Dytiscidae	Agabinae	Ilybius	Ilybius biguttulus
BOLD:AAA9163	09BBECO-0136	18.8	Coleoptera	Dytiscidae	Agabinae	Ilybius	Ilybius churchillensis
BOLD:AAD4344	BIOUG19508-E03	3.56	Coleoptera	Dytiscidae	Agabinae	Ilybius	Ilybius discedens
BOLD:AAD6399	09PROBE-02532	34.7	Coleoptera	Dytiscidae	Agabinae	Ilybius	Ilybius erichsoni
BOLD:AAH2912	08BBCOL-0242	30.5	Coleoptera	Dytiscidae	Agabinae	Ilybius	Ilybius fraterculus
BOLD:ACA6260	BIOUG22155-G01	6.62	Coleoptera	Dytiscidae	Agabinae	Ilybius	Ilybius hypomelas
BOLD:AAH3846	09BBECO-0265	4.85	Coleoptera	Dytiscidae	Agabinae	Ilybius	Ilybius larsoni
BOLD:AAP6240	PCPP10-0004	28.6	Coleoptera	Dytiscidae	Agabinae	Ilybius	Ilybius oblitus
BOLD:AAB8834	10PCCOL-1204	15	Coleoptera	Dytiscidae	Agabinae	Ilybius	Ilybius subaeneus
BOLD:ACA6310	SS-04-02	11.7	Coleoptera	Dytiscidae	Agabinae	Ilybius	Ilybius vancouverensis
BOLD:AAY6634	BIOUG01002-D09	6.37	Coleoptera	Dytiscidae	Agabinae	Ilybius
BOLD:AAA6661	HEMI 0118.02	68.2	Coleoptera	Dytiscidae	Colymbetinae	Colymbetes	Colymbetes dolabratus
BOLD:AAA6661	HEMI 0119.02	60.5	Coleoptera	Dytiscidae	Colymbetinae	Colymbetes	Colymbetes dolabratus
BOLD:AAH3816	COLP 0230.02	4.43	Coleoptera	Dytiscidae	Colymbetinae	Nartus	Nartus sinuatus
BOLD:ACA6498	BIOUG13504-H08	57.7	Coleoptera	Dytiscidae	Colymbetinae	Neoscutopterus	Neoscutopterus angustus
BOLD:AAF3756	BIOUG27506-H04	80.9	Coleoptera	Dytiscidae	Colymbetinae	Neoscutopterus	Neoscutopterus hornii
BOLD:AAH3812	10PCCOL-0644	26.6	Coleoptera	Dytiscidae	Colymbetinae	Rhantus	Rhantus binotatus
BOLD:AAC1783	BIOUG01002-B03	23.4	Coleoptera	Dytiscidae	Colymbetinae	Rhantus	Rhantus wallisi
BOLD:AAN6114	10BBCOL-0798	1.18	Coleoptera	Dytiscidae	Copelatinae	Copelatus	Copelatus glyphicus
BOLD:AAN6114	10BBCOL-0799	1.44	Coleoptera	Dytiscidae	Copelatinae	Copelatus	Copelatus glyphicus
BOLD:AAH3847	09BBECO-0269	2.23	Coleoptera	Dytiscidae	Coptotominae	Coptotomus	Coptotomus longulus
BOLD:ABW8719	BIOUG02029-F11	14.4	Coleoptera	Dytiscidae	Coptotominae	Coptotomus
BOLD:ACA6659	BIOUG19508-E05	33.5	Coleoptera	Dytiscidae	Dytiscinae	Acilius	Acilius mediatus
BOLD:AAB6147	HLC-17323	749	Coleoptera	Dytiscidae	Dytiscinae	Dytiscus	Dytiscus dauricus
BOLD:AAH0231	09BBECO-0131	202	Coleoptera	Dytiscidae	Dytiscinae	Dytiscus	Dytiscus fasciventris
BOLD:AAL3231	08BBCOL-0872	94.2	Coleoptera	Dytiscidae	Dytiscinae	Graphoderus	Graphoderus fascicollis
BOLD:AAL3231	COLP 0003.02	66.6	Coleoptera	Dytiscidae	Dytiscinae	Graphoderus	Graphoderus fascicollis
BOLD:AAL3232	10PCCOL-1206	29.5	Coleoptera	Dytiscidae	Dytiscinae	Graphoderus	Graphoderus liberus
BOLD:AAL3232	10PCCOL-1207	45.3	Coleoptera	Dytiscidae	Dytiscinae	Graphoderus	Graphoderus liberus
BOLD:AAH3817	08BBCOL-0094	50.8	Coleoptera	Dytiscidae	Dytiscinae	Graphoderus	Graphoderus occidentalis
BOLD:AAI6674	BIOUG01002-B10	61.5	Coleoptera	Dytiscidae	Dytiscinae	Graphoderus	Graphoderus perplexus
BOLD:AAC0473	BIOUG01004-B12	3.03	Coleoptera	Dytiscidae	Hydroporinae	Boreonectes	Boreonectes griseostriatus
BOLD:ACY7703	10PCCOL-0572	1.65	Coleoptera	Dytiscidae	Hydroporinae	Boreonectes	Boreonectes griseostriatus
BOLD:ACO4071	BIOUG34206-F06	0.253	Coleoptera	Dytiscidae	Hydroporinae	Desmopachria	Desmopachria convexa
BOLD:AAF1062	BIOUG01005-E12	2.08	Coleoptera	Dytiscidae	Hydroporinae	Hydroporus	Hydroporus dentellus
BOLD:AAC3600	BIOUG01005-E03	0.886	Coleoptera	Dytiscidae	Hydroporinae	Hydroporus	Hydroporus fuscipennis
BOLD:AAC3602	BIOUG01005-C04	1.1	Coleoptera	Dytiscidae	Hydroporinae	Hydroporus	Hydroporus lapponum
BOLD:AAK5636	BIOUG01005-E10	0.795	Coleoptera	Dytiscidae	Hydroporinae	Hydroporus	Hydroporus larsoni
BOLD:AAH0267	08BBCOL-0760	2.13	Coleoptera	Dytiscidae	Hydroporinae	Hydroporus	Hydroporus mannerheimi
BOLD:ADJ0092	BIOUG34212-E07	1.17	Coleoptera	Dytiscidae	Hydroporinae	Hydroporus	Hydroporus melsheimeri
BOLD:AAH0451	BIOUG01005-C06	1.09	Coleoptera	Dytiscidae	Hydroporinae	Hydroporus	Hydroporus morio
BOLD:AAC3601	BIOUG01005-C05	0.89	Coleoptera	Dytiscidae	Hydroporinae	Hydroporus	Hydroporus nigellus
BOLD:AAD3632	BIOUG01005-H10	1.86	Coleoptera	Dytiscidae	Hydroporinae	Hydroporus	Hydroporus notabilis
BOLD:AAD3633	BIOUG01005-G10	0.972	Coleoptera	Dytiscidae	Hydroporinae	Hydroporus	Hydroporus notabilis
BOLD:AAH3827	10PCCOL-0573	0.692	Coleoptera	Dytiscidae	Hydroporinae	Hydroporus	Hydroporus occidentalis
BOLD:ACE6560	BIOUG01006-E10	0.293	Coleoptera	Dytiscidae	Hydroporinae	Hydroporus	Hydroporus striola
BOLD:ABU9932	BIOUG01840-G12	0.528	Coleoptera	Dytiscidae	Hydroporinae	Hydrovatus	Hydrovatus pustulatus
BOLD:AAN6194	10PCCOL-0655	2.29	Coleoptera	Dytiscidae	Hydroporinae	Hygrotus	Hygrotus falli
BOLD:AAH3828	BIOUG01003-C10	3.82	Coleoptera	Dytiscidae	Hydroporinae	Hygrotus	Hygrotus impressopunctatus
BOLD:AAD1015	BIOUG01003-B02	1.73	Coleoptera	Dytiscidae	Hydroporinae	Hygrotus	Hygrotus novemlineatus
BOLD:AAM7741	10BBCOL-0037	2.64	Coleoptera	Dytiscidae	Hydroporinae	Hygrotus	Hygrotus nubilus
BOLD:AAD0154	09PROBE-02528	1.45	Coleoptera	Dytiscidae	Hydroporinae	Hygrotus	Hygrotus patruelis
BOLD:AAY6639	BIOUG01006-F04	0.817	Coleoptera	Dytiscidae	Hydroporinae	Hygrotus	Hygrotus picatus
BOLD:AAN3354	10PROBE-27103	1.62	Coleoptera	Dytiscidae	Hydroporinae	Hygrotus	Hygrotus sayi
BOLD:AAH0075	BIOUG01003-A07	0.548	Coleoptera	Dytiscidae	Hydroporinae	Hygrotus	Hygrotus suturalis
BOLD:AAD0153	BIOUG01003-B10	4.18	Coleoptera	Dytiscidae	Hydroporinae	Hygrotus	Hygrotus unguicularis
BOLD:ADI3882	BIOUG34210-E03	0.346	Coleoptera	Dytiscidae	Hydroporinae	Hygrotus
BOLD:AAU6902	BIOUG22199-G04	1.45	Coleoptera	Dytiscidae	Hydroporinae	Leconectes	Leconectes striatellus
BOLD:ABX2491	BIOUG02278-F10	0.245	Coleoptera	Dytiscidae	Hydroporinae	Liodessus	Liodessus obscurellus
BOLD:AAM7655	BARS_2015_26_619	0.208	Coleoptera	Dytiscidae	Hydroporinae	Liodessus
BOLD:AAH3810	BIOUG01004-B05	3.86	Coleoptera	Dytiscidae	Hydroporinae	Nebrioporus	Nebrioporus macronychus
BOLD:AAM7673	10BBCOL-0800	0.74	Coleoptera	Dytiscidae	Hydroporinae	Neoporus	Neoporus undulatus
BOLD:AAM7673	10BBCOL-0801	1.34	Coleoptera	Dytiscidae	Hydroporinae	Neoporus	Neoporus undulatus
BOLD:AAM7673	10BBCOL-0802	1.24	Coleoptera	Dytiscidae	Hydroporinae	Neoporus	Neoporus undulatus
BOLD:ADI9308	BIOUG34212-E08	1.21	Coleoptera	Dytiscidae	Hydroporinae	Neoporus	Neoporus vitiosus
BOLD:AAH3813	BIOUG01004-B11	2.11	Coleoptera	Dytiscidae	Hydroporinae	Oreodytes	Oreodytes laevis
BOLD:AAM7675	09BBECO-0514	1.34	Coleoptera	Dytiscidae	Hydroporinae	Oreodytes	Oreodytes scitulus
BOLD:AAU7152	BIOUG02321-H10	0.158	Coleoptera	Dytiscidae	Hydroporinae	Uvarus	Uvarus lacustris
BOLD:ADI6994	BIOUG34212-D11	0.116	Coleoptera	Dytiscidae	Hydroporinae	Uvarus
BOLD:AAO3879	BIOUG34208-F01	5.11	Coleoptera	Dytiscidae	Laccophilinae	Agabetes	Agabetes acuductus
BOLD:AAF2732	10PCCOL-0618	2.29	Coleoptera	Dytiscidae	Laccophilinae	Laccophilus	Laccophilus biguttatus
BOLD:AAH0221	Hcmisc-051	3.55	Coleoptera	Dytiscidae	Laccophilinae	Laccophilus	Laccophilus maculosus
BOLD:AAH0221	Hcmisc-053	4.15	Coleoptera	Dytiscidae	Laccophilinae	Laccophilus	Laccophilus maculosus
BOLD:AAP6241	PCPP10-0006	13.8	Coleoptera	Dytiscidae	Matinae	Matus	Matus bicarinatus
BOLD:AAH3815	COLP 0210.02	4.93	Coleoptera	Dytiscidae	Matinae	Matus	Matus ovatus
BOLD:AAP6369	BIOUG02280-E08	2.02	Coleoptera	Elateridae	Agrypninae	Aeolus	Aeolus mellillus
BOLD:ABA4842	BIOUG02756-G10	4.93	Coleoptera	Elateridae	Agrypninae	Aeolus	Aeolus mellillus
BOLD:ACP9027	BIOUG25256-C06	2.09	Coleoptera	Elateridae	Agrypninae	Aeolus	Aeolus mellillus
BOLD:AAH0252	08MZPP-121	206	Coleoptera	Elateridae	Agrypninae	Alaus	Alaus oculatus
BOLD:AAH0252	BIOUG02948-C08	262	Coleoptera	Elateridae	Agrypninae	Alaus	Alaus oculatus
BOLD:AAH0252	HLC-24132	456	Coleoptera	Elateridae	Agrypninae	Alaus	Alaus oculatus
BOLD:ACA4121	BIOUG02742-C08	26.4	Coleoptera	Elateridae	Agrypninae	Danosoma	Danosoma brevicorne
BOLD:ACA3714	BIOUG10921-C03	26.2	Coleoptera	Elateridae	Agrypninae	Lacon	Lacon auroratus
BOLD:ACA4074	BIOUG02945-E03	21.6	Coleoptera	Elateridae	Agrypninae	Lacon	Lacon discoideus
BOLD:ACA4074	BIOUG02945-E07	15.4	Coleoptera	Elateridae	Agrypninae	Lacon	Lacon discoideus
BOLD:ACA4074	BIOUG02945-E12	20.1	Coleoptera	Elateridae	Agrypninae	Lacon	Lacon discoideus
BOLD:AAM7590	BIOUG02988-E01	0.392	Coleoptera	Elateridae	Agrypninae	Monocrepidius	Monocrepidius bellus
BOLD:AAH2380	08BBCOL-0008	9.05	Coleoptera	Elateridae	Cardiophorinae	Cardiophorus	Cardiophorus convexus
BOLD:AAH2380	BIOUG02945-E01	9.15	Coleoptera	Elateridae	Cardiophorinae	Cardiophorus	Cardiophorus convexus
BOLD:AAP6368	BIOUG03375-B10	4.34	Coleoptera	Elateridae	Cardiophorinae	Cardiophorus	Cardiophorus convexus
BOLD:AAP6368	BIOUG03375-G10	6.13	Coleoptera	Elateridae	Cardiophorinae	Cardiophorus	Cardiophorus convexus
BOLD:ACC7779	BIOUG33205-E07	8.35	Coleoptera	Elateridae	Cardiophorinae	Cardiophorus	Cardiophorus convexus
BOLD:ACS7918	BIOUG32580-D01	7.42	Coleoptera	Elateridae	Cardiophorinae	Cardiophorus	Cardiophorus gagates
BOLD:AAU7124	BIOUG02941-H04	0.78	Coleoptera	Elateridae	Cardiophorinae	Horistonotus	Horistonotus curiatus
BOLD:AAU7124	BIOUG02948-C02	1.3	Coleoptera	Elateridae	Cardiophorinae	Horistonotus	Horistonotus curiatus
BOLD:AAU7124	BIOUG03375-H06	1.05	Coleoptera	Elateridae	Cardiophorinae	Horistonotus	Horistonotus curiatus
BOLD:AAH2365	HLC-17315	6.17	Coleoptera	Elateridae	Dendrometrinae	Ascoliocerus	Ascoliocerus sanborni
BOLD:AAH2433	09BBECO-0255	3.84	Coleoptera	Elateridae	Dendrometrinae	Athous	Athous acanthus
BOLD:AAH2428	09BBECO-0181	25.2	Coleoptera	Elateridae	Dendrometrinae	Athous	Athous brightwelli
BOLD:ACA3913	BIOUG02948-F04	11.8	Coleoptera	Elateridae	Dendrometrinae	Athous	Athous brightwelli
BOLD:ACA3913	BIOUG02948-F05	9.13	Coleoptera	Elateridae	Dendrometrinae	Athous	Athous brightwelli
BOLD:ACA3913	BIOUG02948-H02	8.85	Coleoptera	Elateridae	Dendrometrinae	Athous	Athous brightwelli
BOLD:ADJ1669	BIOUG35411-C01	10.4	Coleoptera	Elateridae	Dendrometrinae	Athous	Athous brightwelli
BOLD:AAU7149	BIOUG34035-B08	9.13	Coleoptera	Elateridae	Dendrometrinae	Athous	Athous cucullatus
BOLD:ACL0167	BIOUG09654-A01	12.3	Coleoptera	Elateridae	Dendrometrinae	Athous	Athous fossularis
BOLD:AAO0995	BIOUG36459-F10	10.9	Coleoptera	Elateridae	Dendrometrinae	Athous	Athous haemorrhoidalis
BOLD:AAY6546	BIOUG06963-H09	9.2	Coleoptera	Elateridae	Dendrometrinae	Athous	Athous orvus
BOLD:AAH2381	08BBCOL-0017	17	Coleoptera	Elateridae	Dendrometrinae	Athous	Athous productus
BOLD:AAH2381	08BBCOL-0029	13.9	Coleoptera	Elateridae	Dendrometrinae	Athous	Athous productus
BOLD:ACA3928	BIOUG07426-A05	8.43	Coleoptera	Elateridae	Dendrometrinae	Athous	Athous rufifrons
BOLD:ACA3890	BIOUG04559-B08	12.6	Coleoptera	Elateridae	Dendrometrinae	Athous	Athous scapularis
BOLD:AAP7790	BIOUG03090-D04	6.55	Coleoptera	Elateridae	Dendrometrinae	Athous
BOLD:AAP7790	BIOUG03090-D05	6.63	Coleoptera	Elateridae	Dendrometrinae	Athous
BOLD:AAP7790	BIOUG03090-D12	5.35	Coleoptera	Elateridae	Dendrometrinae	Athous
BOLD:ACB0820	BIOUG03086-E10	4.15	Coleoptera	Elateridae	Dendrometrinae	Athous
BOLD:ADI5805	BIOUG34952-D06	8.91	Coleoptera	Elateridae	Dendrometrinae	Athous
BOLD:ADI6893	BIOUG34754-F05	10.1	Coleoptera	Elateridae	Dendrometrinae	Athous
BOLD:ACH1358	BIOUG24729-F07	2.89	Coleoptera	Elateridae	Dendrometrinae	Berninelsonius	Berninelsonius hyperboreus
BOLD:AAH2414	10PCCOL-0769	5.73	Coleoptera	Elateridae	Dendrometrinae	Corymbitodes	Corymbitodes pygmaeus
BOLD:AAH2414	BIOUG03399-H01	3.03	Coleoptera	Elateridae	Dendrometrinae	Corymbitodes	Corymbitodes pygmaeus
BOLD:ACV5201	BIOUG22360-A12	11.3	Coleoptera	Elateridae	Dendrometrinae	Corymbitodes	Corymbitodes tarsalis
BOLD:AAQ0082	BIOUG03600-A01	5.23	Coleoptera	Elateridae	Dendrometrinae	Ctenicera	Ctenicera angularis
BOLD:AAQ0086	BIOUG22074-A06	15.7	Coleoptera	Elateridae	Dendrometrinae	Ctenicera	Ctenicera angusticollis
BOLD:AAV9084	10PCCOL-0754	12.4	Coleoptera	Elateridae	Dendrometrinae	Ctenicera	Ctenicera angusticollis
BOLD:ACX2352	BIOUG22800-G07	17.4	Coleoptera	Elateridae	Dendrometrinae	Ctenicera	Ctenicera comes
BOLD:ACV1072	BIOUG21311-D05	40.7	Coleoptera	Elateridae	Dendrometrinae	Ctenicera	Ctenicera pyrrhos
BOLD:AAH0466	09BBECO-0112	5.83	Coleoptera	Elateridae	Dendrometrinae	Denticollis	Denticollis denticornis
BOLD:ACM1124	10PCCOL-0774	8.85	Coleoptera	Elateridae	Dendrometrinae	Denticollis	Denticollis denticornis
BOLD:ACM1366	BIOUG10784-G06	6.84	Coleoptera	Elateridae	Dendrometrinae	Denticollis	Denticollis denticornis
BOLD:AAN5519	BIOUG16957-F12	2.71	Coleoptera	Elateridae	Dendrometrinae	Denticollis	Denticollis varians
BOLD:ABZ4555	AR14-04-05	2.13	Coleoptera	Elateridae	Dendrometrinae	Eanus	Eanus albertanus
BOLD:AAH2366	08BBCOL-0045	5.93	Coleoptera	Elateridae	Dendrometrinae	Eanus	Eanus decoratus
BOLD:AAH2366	09BBECO-0151	5.74	Coleoptera	Elateridae	Dendrometrinae	Eanus	Eanus decoratus
BOLD:AAH2366	10PCCOL-0761	3.93	Coleoptera	Elateridae	Dendrometrinae	Eanus	Eanus decoratus
BOLD:AAQ0090	10PCCOL-0773	4.85	Coleoptera	Elateridae	Dendrometrinae	Eanus	Eanus estriatus
BOLD:ACN9356	BIOUG12623-G01	1.57	Coleoptera	Elateridae	Dendrometrinae	Eanus	Eanus maculipennis
BOLD:ACA4105	BIOUG11218-G12	7.66	Coleoptera	Elateridae	Dendrometrinae	Elathous	Elathous nebulosus
BOLD:ADL7087	BIOUG34421-H08	6.11	Coleoptera	Elateridae	Dendrometrinae	Elathous
BOLD:ACA3452	BIOUG04181-H05	10.5	Coleoptera	Elateridae	Dendrometrinae	Hadromorphus	Hadromorphus glaucus
BOLD:AAU7314	BIOUG00818-H02	13.6	Coleoptera	Elateridae	Dendrometrinae	Hadromorphus	Hadromorphus inflatus
BOLD:ACG6167	BIOUG04043-B08	21	Coleoptera	Elateridae	Dendrometrinae	Hemicrepidius	Hemicrepidius bilobatus
BOLD:AAP6367	BIOUG35437-A03	26	Coleoptera	Elateridae	Dendrometrinae	Hemicrepidius	Hemicrepidius brevicollis
BOLD:ACA2538	BIOUG21006-F03	14.5	Coleoptera	Elateridae	Dendrometrinae	Hemicrepidius	Hemicrepidius hemipodus
BOLD:AAH2373	BIOUG01383-A01	35.7	Coleoptera	Elateridae	Dendrometrinae	Hemicrepidius	Hemicrepidius memnonius
BOLD:AAH2373	BIOUG01383-A02	41.8	Coleoptera	Elateridae	Dendrometrinae	Hemicrepidius	Hemicrepidius memnonius
BOLD:AAH2373	BIOUG09267-D03	20.6	Coleoptera	Elateridae	Dendrometrinae	Hemicrepidius	Hemicrepidius memnonius
BOLD:ACJ3091	BIOUG05876-D08	5	Coleoptera	Elateridae	Dendrometrinae	Hemicrepidius
BOLD:ACR2773	BIOUG16515-C12	3.13	Coleoptera	Elateridae	Dendrometrinae	Hemicrepidius
BOLD:AAH2367	10PCCOL-0462	1.56	Coleoptera	Elateridae	Dendrometrinae	Hypnoidus	Hypnoidus bicolor
BOLD:AAH2413	CHU-MXC-032	2.01	Coleoptera	Elateridae	Dendrometrinae	Hypnoidus	Hypnoidus impressicollis
BOLD:AAX2226	08BBCOL-0782	3.46	Coleoptera	Elateridae	Dendrometrinae	Hypnoidus	Hypnoidus leei
BOLD:ACA4062	BIOUG34951-D11	35.7	Coleoptera	Elateridae	Dendrometrinae	Hypoganus	Hypoganus sulcicollis
BOLD:AAH2383	08BBCOL-0037	2.35	Coleoptera	Elateridae	Dendrometrinae	Limonius	Limonius aeger
BOLD:AAH2383	08BBCOL-0186	4.05	Coleoptera	Elateridae	Dendrometrinae	Limonius	Limonius aeger
BOLD:AAH2415	BIOUG03399-H03	2.45	Coleoptera	Elateridae	Dendrometrinae	Limonius	Limonius aeger
BOLD:AAH2419	BIOUG03531-E03	1.75	Coleoptera	Elateridae	Dendrometrinae	Limonius	Limonius aeger
BOLD:AAH2419	BIOUG03531-E04	1.05	Coleoptera	Elateridae	Dendrometrinae	Limonius	Limonius aeger
BOLD:AAH2419	BIOUG03531-E05	0.85	Coleoptera	Elateridae	Dendrometrinae	Limonius	Limonius aeger
BOLD:AAU7320	BIOUG01383-D01	3.68	Coleoptera	Elateridae	Dendrometrinae	Limonius	Limonius aurifer
BOLD:ADI4688	BIOUG02941-G07	1.48	Coleoptera	Elateridae	Dendrometrinae	Limonius	Limonius aurifer
BOLD:ADI4688	BIOUG02941-H11	2.94	Coleoptera	Elateridae	Dendrometrinae	Limonius	Limonius aurifer
BOLD:ACG6637	BIOUG26783-H01	9.85	Coleoptera	Elateridae	Dendrometrinae	Limonius	Limonius ectypus
BOLD:ACG6861	BIOUG22057-E07	12.4	Coleoptera	Elateridae	Dendrometrinae	Limonius	Limonius ectypus
BOLD:ACA2944	BIOUG35863-A03	7.8	Coleoptera	Elateridae	Dendrometrinae	Limonius	Limonius plebejus
BOLD:ADH4381	BIOUG32549-G03	18.8	Coleoptera	Elateridae	Dendrometrinae	Limonius	Limonius rudis
BOLD:AAX5083	BIOUG11888-C02	6.14	Coleoptera	Elateridae	Dendrometrinae	Limonius
BOLD:ACA3938	BIOUG12119-H03	4.35	Coleoptera	Elateridae	Dendrometrinae	Liotrichus	Liotrichus falsificus
BOLD:ACA4130	BIOUG19984-E11	14.6	Coleoptera	Elateridae	Dendrometrinae	Liotrichus	Liotrichus sagitticollis
BOLD:AAH2385	08BBCOL-0049	18.7	Coleoptera	Elateridae	Dendrometrinae	Liotrichus	Liotrichus spinosus
BOLD:AAH2385	10PCCOL-0740	26.7	Coleoptera	Elateridae	Dendrometrinae	Liotrichus	Liotrichus spinosus
BOLD:AAH2385	10PCCOL-0771	17	Coleoptera	Elateridae	Dendrometrinae	Liotrichus	Liotrichus stricklandi
BOLD:AAH2396	08BBCOL-0368	13.2	Coleoptera	Elateridae	Dendrometrinae	Liotrichus	Liotrichus umbricola
BOLD:AAH2396	10PCCOL-0748	14	Coleoptera	Elateridae	Dendrometrinae	Liotrichus	Liotrichus umbricola
BOLD:AAH2396	10PCCOL-0749	16.9	Coleoptera	Elateridae	Dendrometrinae	Liotrichus	Liotrichus umbricola
BOLD:ACI5065	BIOUG19252-D01	2.73	Coleoptera	Elateridae	Dendrometrinae	Liotrichus	Liotrichus umbripennis
BOLD:AAH2374	10PCCOL-0719	26.7	Coleoptera	Elateridae	Dendrometrinae	Liotrichus	Liotrichus volitans
BOLD:AAH2374	10PCCOL-0720	22.8	Coleoptera	Elateridae	Dendrometrinae	Liotrichus	Liotrichus volitans
BOLD:AAH2374	10PCCOL-0721	16.1	Coleoptera	Elateridae	Dendrometrinae	Liotrichus	Liotrichus volitans
BOLD:ACM6748	BIOUG11173-A09	12.2	Coleoptera	Elateridae	Dendrometrinae	Liotrichus	Liotrichus vulneratus
BOLD:AAQ0081	BIOUG05148-D10	5.35	Coleoptera	Elateridae	Dendrometrinae	Metanomus	Metanomus insidiosus
BOLD:AAH2387	08BBCOL-0057	30.1	Coleoptera	Elateridae	Dendrometrinae	Nitidolimonius	Nitidolimonius resplendens
BOLD:AAQ0073	BIOUG10574-H08	19.3	Coleoptera	Elateridae	Dendrometrinae	Nitidolimonius	Nitidolimonius resplendens
BOLD:ABX5492	08BBCOL-0410	22.3	Coleoptera	Elateridae	Dendrometrinae	Nitidolimonius	Nitidolimonius resplendens
BOLD:ACA2470	BIOUG10574-D06	6.41	Coleoptera	Elateridae	Dendrometrinae	Oxygonus	Oxygonus montanus
BOLD:AAU7335	BIOUG00818-A09	7.85	Coleoptera	Elateridae	Dendrometrinae	Oxygonus	Oxygonus obesus
BOLD:AAH2398	08BBCOL-0428	17.4	Coleoptera	Elateridae	Dendrometrinae	Prosternon	Prosternon bombycinum
BOLD:AAH2398	08BBCOL-0480	14.4	Coleoptera	Elateridae	Dendrometrinae	Prosternon	Prosternon bombycinum
BOLD:AAH2398	08BBCOL-0517	15.7	Coleoptera	Elateridae	Dendrometrinae	Prosternon	Prosternon bombycinum
BOLD:AAJ5833	BIOUG35263-F12	14.3	Coleoptera	Elateridae	Dendrometrinae	Prosternon	Prosternon medianum
BOLD:AAH2430	09BBECO-0231	8.73	Coleoptera	Elateridae	Dendrometrinae	Pseudanostirus	Pseudanostirus hamatus
BOLD:AAH2434	09BBECO-0268	18.3	Coleoptera	Elateridae	Dendrometrinae	Pseudanostirus	Pseudanostirus hieroglyphicus
BOLD:AAH2434	BIOUG01310-D02	16.9	Coleoptera	Elateridae	Dendrometrinae	Pseudanostirus	Pseudanostirus hieroglyphicus
BOLD:AAQ0079	BIOUG08103-D04	4.45	Coleoptera	Elateridae	Dendrometrinae	Pseudanostirus	Pseudanostirus hoppingi
BOLD:ACU3540	BIOUG19252-B07	9.23	Coleoptera	Elateridae	Dendrometrinae	Pseudanostirus	Pseudanostirus nebraskensis
BOLD:AAQ0076	BIOUG19984-E12	15.8	Coleoptera	Elateridae	Dendrometrinae	Pseudanostirus	Pseudanostirus nigricollis
BOLD:AAM6643	BIOUG25284-C10	5.28	Coleoptera	Elateridae	Dendrometrinae	Pseudanostirus	Pseudanostirus ochreipennis
BOLD:AAH2386	08BBCOL-0052	4.95	Coleoptera	Elateridae	Dendrometrinae	Pseudanostirus	Pseudanostirus propolus
BOLD:AAH2386	08BBCOL-0067	5.15	Coleoptera	Elateridae	Dendrometrinae	Pseudanostirus	Pseudanostirus propolus
BOLD:AAH2386	08BBCOL-0184	9.35	Coleoptera	Elateridae	Dendrometrinae	Pseudanostirus	Pseudanostirus propolus
BOLD:AAH2429	09BBECO-0221	5.95	Coleoptera	Elateridae	Dendrometrinae	Pseudanostirus	Pseudanostirus propolus
BOLD:ACG1380	BIOUG04043-E10	4.4	Coleoptera	Elateridae	Dendrometrinae	Pseudanostirus	Pseudanostirus propolus	Pseudanostirus propolus columbianus
BOLD:AAX8328	08BBCOL-0419	11.3	Coleoptera	Elateridae	Dendrometrinae	Pseudanostirus	Pseudanostirus pudicus
BOLD:AAX8328	BIOUG03601-C07	16.3	Coleoptera	Elateridae	Dendrometrinae	Pseudanostirus	Pseudanostirus pudicus
BOLD:AAX8328	BIOUG03602-C10	11.5	Coleoptera	Elateridae	Dendrometrinae	Pseudanostirus	Pseudanostirus pudicus
BOLD:ACU2924	JMCA-1108	13.3	Coleoptera	Elateridae	Dendrometrinae	Pseudanostirus	Pseudanostirus tigrinus
BOLD:AAH2384	BIOUG03090-H11	2.75	Coleoptera	Elateridae	Dendrometrinae	Pseudanostirus	Pseudanostirus triundulatus
BOLD:AAH2384	BIOUG03642-A02	2.65	Coleoptera	Elateridae	Dendrometrinae	Pseudanostirus	Pseudanostirus triundulatus
BOLD:AAH2384	BIOUG03642-A07	5.85	Coleoptera	Elateridae	Dendrometrinae	Pseudanostirus	Pseudanostirus triundulatus
BOLD:AAH2391	08BBCOL-0293	43	Coleoptera	Elateridae	Dendrometrinae	Selatosomus	Selatosomus appropinquans
BOLD:ACG1315	08BBCOL-0162	24.3	Coleoptera	Elateridae	Dendrometrinae	Selatosomus	Selatosomus destructor
BOLD:ACA3234	BIOUG20985-G12	18.8	Coleoptera	Elateridae	Dendrometrinae	Selatosomus	Selatosomus festivus
BOLD:ACD0395	BIOUG20377-D09	4.84	Coleoptera	Elateridae	Dendrometrinae	Selatosomus	Selatosomus morulus
BOLD:ACA2594	BIOUG09814-E07	10.4	Coleoptera	Elateridae	Dendrometrinae	Selatosomus	Selatosomus pulcher
BOLD:ACC6977	BIOUG03600-E10	15.3	Coleoptera	Elateridae	Dendrometrinae	Selatosomus	Selatosomus pulcher
BOLD:ACC6977	BIOUG03601-C12	15.8	Coleoptera	Elateridae	Dendrometrinae	Selatosomus	Selatosomus pulcher
BOLD:ACC6977	BIOUG03602-C11	15.9	Coleoptera	Elateridae	Dendrometrinae	Selatosomus	Selatosomus pulcher
BOLD:ACC6978	BIOUG03601-C08	16.3	Coleoptera	Elateridae	Dendrometrinae	Selatosomus	Selatosomus pulcher
BOLD:ACC6978	BIOUG03601-C10	16.8	Coleoptera	Elateridae	Dendrometrinae	Selatosomus	Selatosomus pulcher
BOLD:ACC6978	BIOUG03601-D04	10.7	Coleoptera	Elateridae	Dendrometrinae	Selatosomus	Selatosomus pulcher
BOLD:ACS7360	BIOUG20719-E12	10.8	Coleoptera	Elateridae	Dendrometrinae	Selatosomus	Selatosomus pulcher
BOLD:ACA3235	BIOUG28553-F11	26.1	Coleoptera	Elateridae	Dendrometrinae	Selatosomus	Selatosomus suckleyi
BOLD:AAH2431	09BBECO-0234	14.6	Coleoptera	Elateridae	Dendrometrinae	Setasomus	Setasomus aratus
BOLD:AAH2393	08BBCOL-0182	10.4	Coleoptera	Elateridae	Dendrometrinae	Setasomus	Setasomus nitidulus
BOLD:AAH2393	08BBCOL-0183	9.6	Coleoptera	Elateridae	Dendrometrinae	Setasomus	Setasomus nitidulus
BOLD:AAH2393	09BBECO-0155	11.7	Coleoptera	Elateridae	Dendrometrinae	Setasomus	Setasomus nitidulus
BOLD:AAH2370	BIOUG01310-A02	17	Coleoptera	Elateridae	Dendrometrinae	Sylvanelater	Sylvanelater cylindriformis
BOLD:AAH2370	BIOUG01310-A12	19	Coleoptera	Elateridae	Dendrometrinae	Sylvanelater	Sylvanelater cylindriformis
BOLD:ABX5949	08OEC-108	38.8	Coleoptera	Elateridae	Dendrometrinae	Sylvanelater	Sylvanelater cylindriformis
BOLD:AAH2394	08BBCOL-0294	7.05	Coleoptera	Elateridae	Dendrometrinae	Sylvanelater	Sylvanelater mendax
BOLD:AAH2377	08SOCOL-0196	3.95	Coleoptera	Elateridae	Elaterinae	Agriotes	Agriotes avulsus
BOLD:ACG6792	BIOUG22028-G09	12.8	Coleoptera	Elateridae	Elaterinae	Agriotes	Agriotes ferrugineipennis
BOLD:AAH2369	08BBCOL-0024	20.7	Coleoptera	Elateridae	Elaterinae	Agriotes	Agriotes fucosus
BOLD:AAH2369	08OEC-046	26.3	Coleoptera	Elateridae	Elaterinae	Agriotes	Agriotes fucosus
BOLD:AAH2369	09BBECO-0152	12	Coleoptera	Elateridae	Elaterinae	Agriotes	Agriotes fucosus
BOLD:AAH2432	09BBECO-0240	4.14	Coleoptera	Elateridae	Elaterinae	Agriotes	Agriotes limosus
BOLD:AAL6108	BIOUG25627-B04	11.4	Coleoptera	Elateridae	Elaterinae	Agriotes	Agriotes lineatus
BOLD:ABA4841	BIOUG31766-E06	7.55	Coleoptera	Elateridae	Elaterinae	Agriotes	Agriotes mancus
BOLD:ACR4426	BIOUG04006-F03	4.68	Coleoptera	Elateridae	Elaterinae	Agriotes	Agriotes oblongicollis
BOLD:AAW1955	08SOCOL-0440	7.35	Coleoptera	Elateridae	Elaterinae	Agriotes	Agriotes pubescens
BOLD:ADD1782	BIOUG30389-G07	2.46	Coleoptera	Elateridae	Elaterinae	Agriotes	Agriotes sparsus
BOLD:AAL5975	BIOUG21960-F09	3.94	Coleoptera	Elateridae	Elaterinae	Agriotes	Agriotes sputator
BOLD:AAW1968	08BBCOL-0123	14.7	Coleoptera	Elateridae	Elaterinae	Agriotes	Agriotes stabilis
BOLD:AAQ0075	BIOUG12009-C02	11.5	Coleoptera	Elateridae	Elaterinae	Ampedus	Ampedus apicatus
BOLD:ABA6316	BIOUG00874-C03	1.12	Coleoptera	Elateridae	Elaterinae	Ampedus	Ampedus areolatus
BOLD:ACM2015	BIOUG12124-A02	1.28	Coleoptera	Elateridae	Elaterinae	Ampedus	Ampedus areolatus
BOLD:AAN6198	BIOUG03399-G11	2.05	Coleoptera	Elateridae	Elaterinae	Ampedus	Ampedus deletus
BOLD:AAN6198	BIOUG03399-G12	2.25	Coleoptera	Elateridae	Elaterinae	Ampedus	Ampedus deletus
BOLD:ACI7343	BIOUG05859-H05	3.17	Coleoptera	Elateridae	Elaterinae	Ampedus	Ampedus deletus
BOLD:ACI5717	BIOUG32910-B12	12.2	Coleoptera	Elateridae	Elaterinae	Ampedus	Ampedus evansi
BOLD:ACA6173	BIOUG02941-F08	7.25	Coleoptera	Elateridae	Elaterinae	Ampedus	Ampedus fuscatus
BOLD:ADI7199	BIOUG33532-C01	5.63	Coleoptera	Elateridae	Elaterinae	Ampedus	Ampedus fuscatus
BOLD:ACA6098	BIOUG05876-C04	2.67	Coleoptera	Elateridae	Elaterinae	Ampedus	Ampedus fusculus
BOLD:AAU7141	BIOUG22635-C04	4.34	Coleoptera	Elateridae	Elaterinae	Ampedus	Ampedus linteus
BOLD:AAH2390	BIOUG34216-C01	8.3	Coleoptera	Elateridae	Elaterinae	Ampedus	Ampedus luctuosus
BOLD:AAQ0087	BIOUG14128-E04	15.4	Coleoptera	Elateridae	Elaterinae	Ampedus	Ampedus luctuosus
BOLD:ACA6171	BIOUG03375-E06	15.4	Coleoptera	Elateridae	Elaterinae	Ampedus	Ampedus melsheimeri
BOLD:ACF8200	BIOUG03168-D05	1.95	Coleoptera	Elateridae	Elaterinae	Ampedus	Ampedus miniipennis
BOLD:AAH2376	08SOCOL-0095	20.6	Coleoptera	Elateridae	Elaterinae	Ampedus	Ampedus nigricollis
BOLD:AAM6642	BIOUG14321-G07	3.1	Coleoptera	Elateridae	Elaterinae	Ampedus	Ampedus nigrinus
BOLD:ACG6373	BIOUG04043-F05	1.88	Coleoptera	Elateridae	Elaterinae	Ampedus	Ampedus nigrinus
BOLD:ACU3542	BIOUG20171-D02	3.72	Coleoptera	Elateridae	Elaterinae	Ampedus	Ampedus nigrinus
BOLD:ACA3849	BIOUG35411-B05	11.1	Coleoptera	Elateridae	Elaterinae	Ampedus	Ampedus oblessus
BOLD:AAY6525	BIOUG00824-A09	6.55	Coleoptera	Elateridae	Elaterinae	Ampedus	Ampedus pedalis
BOLD:ACA3174	BIOUG04043-E09	14.5	Coleoptera	Elateridae	Elaterinae	Ampedus	Ampedus phoenicopterus
BOLD:ACR3975	BIOUG05501-G02	11.8	Coleoptera	Elateridae	Elaterinae	Ampedus	Ampedus protervus
BOLD:AAP7863	TWCOL-2065	2.43	Coleoptera	Elateridae	Elaterinae	Ampedus	Ampedus pullus
BOLD:ACC8889	BIOUG03600-C05	17.6	Coleoptera	Elateridae	Elaterinae	Ampedus	Ampedus rhodopus
BOLD:ACC8890	BIOUG03600-C04	9.9	Coleoptera	Elateridae	Elaterinae	Ampedus	Ampedus rhodopus
BOLD:ACG6433	BIOUG02742-G03	13.6	Coleoptera	Elateridae	Elaterinae	Ampedus	Ampedus semicinctus
BOLD:ACT5541	BIOUG19766-F03	5.93	Coleoptera	Elateridae	Elaterinae	Ampedus	Ampedus varipilis
BOLD:ACA2840	BIOUG04559-A09	30.7	Coleoptera	Elateridae	Elaterinae	Ampedus	Ampedus verticinus
BOLD:ACA3153	BIOUG06825-E08	19.9	Coleoptera	Elateridae	Elaterinae	Ampedus	Ampedus vitiosus
BOLD:AAU6971	BIOUG20381-E02	5.7	Coleoptera	Elateridae	Elaterinae	Ampedus
BOLD:ABX7717	BIOUG02756-A09	8.35	Coleoptera	Elateridae	Elaterinae	Ampedus
BOLD:ACC3560	BIOUG03090-D03	10.1	Coleoptera	Elateridae	Elaterinae	Ampedus
BOLD:ACE3330	BIOUG03642-A09	14	Coleoptera	Elateridae	Elaterinae	Ampedus
BOLD:ACF2222	BIOUG35263-H02	13.9	Coleoptera	Elateridae	Elaterinae	Ampedus
BOLD:ACU9753	BIOUG04006-F02	14.3	Coleoptera	Elateridae	Elaterinae	Ampedus
BOLD:ACU9860	BIOUG22070-E08	3.31	Coleoptera	Elateridae	Elaterinae	Ampedus
BOLD:ADC9898	BARS_2016_24_070	9.24	Coleoptera	Elateridae	Elaterinae	Ampedus
BOLD:AAP7063	BIOUG03399-H02	1.53	Coleoptera	Elateridae	Elaterinae	Dalopius	Dalopius asellus
BOLD:AAP7063	BIOUG03600-G01	2.33	Coleoptera	Elateridae	Elaterinae	Dalopius	Dalopius asellus
BOLD:AAP7063	BIOUG03600-G05	2.33	Coleoptera	Elateridae	Elaterinae	Dalopius	Dalopius asellus
BOLD:ACL1459	BIOUG32548-E10	1.85	Coleoptera	Elateridae	Elaterinae	Dalopius	Dalopius fuscipes
BOLD:ACG2607	BIOUG05148-F08	1.57	Coleoptera	Elateridae	Elaterinae	Dalopius	Dalopius gartrelli
BOLD:AAU7316	BIOUG34216-C06	3.13	Coleoptera	Elateridae	Elaterinae	Dalopius	Dalopius gentilis
BOLD:ADH8761	BIOUG32818-E01	2.34	Coleoptera	Elateridae	Elaterinae	Dalopius	Dalopius gentilis
BOLD:AAQ0089	BIOUG28871-A03	3.1	Coleoptera	Elateridae	Elaterinae	Dalopius	Dalopius insulanus
BOLD:AAH2372	COLP 0068.02	2.65	Coleoptera	Elateridae	Elaterinae	Dalopius	Dalopius pallidus
BOLD:AAP7081	BIOUG19252-D07	2.35	Coleoptera	Elateridae	Elaterinae	Dalopius	Dalopius suspectus
BOLD:AAL8068	BIOUG03600-E12	3.63	Coleoptera	Elateridae	Elaterinae	Dalopius	Dalopius tristis
BOLD:AAL8068	BIOUG03600-F01	3.13	Coleoptera	Elateridae	Elaterinae	Dalopius	Dalopius tristis
BOLD:AAL8068	BIOUG03600-F03	3.43	Coleoptera	Elateridae	Elaterinae	Dalopius	Dalopius tristis
BOLD:AAH2388	08BBCOL-0066	4.05	Coleoptera	Elateridae	Elaterinae	Dalopius	Dalopius vagus
BOLD:AAH2388	10PCCOL-0733	3.85	Coleoptera	Elateridae	Elaterinae	Dalopius
BOLD:AAH2416	BIOUG11289-G04	2.29	Coleoptera	Elateridae	Elaterinae	Dalopius
BOLD:AAH0434	09BBCOL-1081	2.45	Coleoptera	Elateridae	Elaterinae	Dolerosomus	Dolerosomus silaceus
BOLD:AAX7307	08MZPP-137	62.8	Coleoptera	Elateridae	Elaterinae	Elater	Elater abruptus
BOLD:ADI8850	BIOUG35437-D01	64	Coleoptera	Elateridae	Elaterinae	Elater	Elater abruptus
BOLD:ACA3788	BIOUG14087-A12	1.44	Coleoptera	Elateridae	Elaterinae	Idolus	Idolus bigeminatus
BOLD:ACL4967	BIOUG26783-C11	5.41	Coleoptera	Elateridae	Elaterinae	Idolus	Idolus columbiana
BOLD:ACF8199	BIOUG03168-D11	1.03	Coleoptera	Elateridae	Elaterinae	Idolus	Idolus debilis
BOLD:ACJ0724	BIOUG03888-A10	1.06	Coleoptera	Elateridae	Elaterinae	Idolus	Idolus debilis
BOLD:ACM7372	BIOUG20636-D01	4.02	Coleoptera	Elateridae	Elaterinae	Megapenthes	Megapenthes caprella
BOLD:ACF8587	BIOUG08290-G10	2.47	Coleoptera	Elateridae	Elaterinae	Megapenthes	Megapenthes stigmosus
BOLD:AAH2378	08SOCOL-0289	21	Coleoptera	Elateridae	Elaterinae	Melanotus	Melanotus castanipes
BOLD:AAH2378	08SOCOL-0292	28	Coleoptera	Elateridae	Elaterinae	Melanotus	Melanotus castanipes
BOLD:AAH2378	08SOCOL-0294	20.8	Coleoptera	Elateridae	Elaterinae	Melanotus	Melanotus castanipes
BOLD:AAH2392	08BBCOL-0169	24	Coleoptera	Elateridae	Elaterinae	Melanotus	Melanotus castanipes
BOLD:AAH2392	09BBECO-0137	28.7	Coleoptera	Elateridae	Elaterinae	Melanotus	Melanotus castanipes
BOLD:AAH2392	09BBECO-0158	26.4	Coleoptera	Elateridae	Elaterinae	Melanotus	Melanotus castanipes
BOLD:AAH0144	05-CTATBI-0701	17.8	Coleoptera	Elateridae	Elaterinae	Melanotus	Melanotus communis
BOLD:AAH0144	09BBCOL-0378	28.5	Coleoptera	Elateridae	Elaterinae	Melanotus	Melanotus communis
BOLD:AAH0144	09BBCOL-0379	19	Coleoptera	Elateridae	Elaterinae	Melanotus	Melanotus communis
BOLD:AAZ2240	BIOUG02032-G04	18.7	Coleoptera	Elateridae	Elaterinae	Melanotus	Melanotus decumanus
BOLD:ACB0856	BIOUG02950-E12	11.8	Coleoptera	Elateridae	Elaterinae	Melanotus	Melanotus hyslopi
BOLD:ACB0856	BIOUG02950-F09	15.9	Coleoptera	Elateridae	Elaterinae	Melanotus	Melanotus hyslopi
BOLD:ACB0856	BIOUG02950-F10	14	Coleoptera	Elateridae	Elaterinae	Melanotus	Melanotus hyslopi
BOLD:AAH0377	09BBCOL-0376	11.4	Coleoptera	Elateridae	Elaterinae	Melanotus	Melanotus morosus
BOLD:AAH0377	10BBCOL-0590	10.6	Coleoptera	Elateridae	Elaterinae	Melanotus	Melanotus morosus
BOLD:AAH0377	BIOUG02947-F01	12	Coleoptera	Elateridae	Elaterinae	Melanotus	Melanotus morosus
BOLD:AAH2375	BIOUG03375-B05	6.45	Coleoptera	Elateridae	Elaterinae	Melanotus	Melanotus prasinus
BOLD:AAH2375	BIOUG03375-B08	5.65	Coleoptera	Elateridae	Elaterinae	Melanotus	Melanotus prasinus
BOLD:AAH2375	BIOUG03375-E01	6.55	Coleoptera	Elateridae	Elaterinae	Melanotus	Melanotus prasinus
BOLD:ACF3126	BIOUG03375-B09	6.65	Coleoptera	Elateridae	Elaterinae	Melanotus	Melanotus prasinus
BOLD:ACF3126	BIOUG03375-B11	7.38	Coleoptera	Elateridae	Elaterinae	Melanotus	Melanotus prasinus
BOLD:ACF3126	BIOUG03375-C06	6.55	Coleoptera	Elateridae	Elaterinae	Melanotus	Melanotus prasinus
BOLD:AAF3428	08SOCOL-0291	22.5	Coleoptera	Elateridae	Elaterinae	Melanotus	Melanotus similis
BOLD:AAF3428	08SOCOL-0293	21.6	Coleoptera	Elateridae	Elaterinae	Melanotus	Melanotus similis
BOLD:AAF3428	08SOCOL-0327	20.4	Coleoptera	Elateridae	Elaterinae	Melanotus	Melanotus similis
BOLD:AAH0376	08SOCOL-0395	19.7	Coleoptera	Elateridae	Elaterinae	Melanotus	Melanotus similis
BOLD:AAH0376	09BBCOL-0375	31.9	Coleoptera	Elateridae	Elaterinae	Melanotus	Melanotus similis
BOLD:AAH0376	09BBCOL-0377	40.1	Coleoptera	Elateridae	Elaterinae	Melanotus	Melanotus similis
BOLD:AAH2382	08BBCOL-0025	25.3	Coleoptera	Elateridae	Elaterinae	Melanotus	Melanotus similis
BOLD:AAM7567	BIOUG35436-G09	40.4	Coleoptera	Elateridae	Elaterinae	Melanotus	Melanotus similis
BOLD:ACA3090	BIOUG34419-F12	36	Coleoptera	Elateridae	Elaterinae	Melanotus	Melanotus spadix
[truncated: 1,745 more rows]

## Sheet: Mass data by BIN
BIN URI 13-Oct-2021	Family	Subfamily	Genus	Species	Mass (mg)
BOLD:ABA4567	Curculionidae	Cryptorhynchinae	Acalles	Acalles carinatus	4.87
BOLD:ABX4772	Chrysomelidae	Galerucinae	Acalymma	Acalymma gouldi	1.75
BOLD:AAF4335	Chrysomelidae	Galerucinae	Acalymma	Acalymma vittatum	4.34
BOLD:AAG5180	Curculionidae	Curculioninae	Acalyptus	Acalyptus carpini	0.515
BOLD:AAB6764	Cerambycidae	Lamiinae	Acanthocinus	Acanthocinus obsoletus	15.9
BOLD:ABW8692	Staphylinidae	Paederinae	Achenomorphus	Achenomorphus corticinus	1.67
BOLD:ACL8092	Staphylinidae	Omaliinae	Acidota	Acidota crenata	1.38
BOLD:ACN8008	Staphylinidae	Omaliinae	Acidota	Acidota crenata	1.18
BOLD:AAV0966	Staphylinidae	Omaliinae	Acidota	Acidota quadrata	0.633
BOLD:ABW2836	Staphylinidae	Omaliinae	Acidota	Acidota subcarinata	0.808
BOLD:ACA6659	Dytiscidae	Dytiscinae	Acilius	Acilius mediatus	33.5
BOLD:AAG3478	Buprestidae	Polycestinae	Acmaeodera	Acmaeodera pulchella	5.5
BOLD:AAB2742	Cerambycidae	Lepturinae	Acmaeops	Acmaeops proteus	10.31
BOLD:AAU6930	Curculionidae	Conoderinae	Acoptus	Acoptus suturalis	0.848
BOLD:ADH5216	Histeridae	Abraeinae	Acritus	Acritus depressus	0.0624
BOLD:ADH5215	Histeridae	Abraeinae	Acritus	Acritus exiguus	0.0547
BOLD:ACK0112	Staphylinidae	Omaliinae	Acrolocha	Acrolocha diffusa	0.158
BOLD:ACA9847	Erotylidae	Languriinae	Acropteroxys	Acropteroxys gracilis	1.87
BOLD:ADH7619	Staphylinidae	Aleocharinae	Acrotona	Acrotona smithi	0.107
BOLD:AAM7679	Ptiliidae	Ptiliinae	Acrotrichis	Acrotrichis cognata	0.0171
BOLD:ACZ1699	Ptiliidae	Ptiliinae	Acrotrichis	Acrotrichis grandicollis	0.0202
BOLD:ACG5485	Ptiliidae	Ptiliinae	Acrotrichis	Acrotrichis insularis	0.0202
BOLD:ACV6975	Ptiliidae	Ptiliinae	Acrotrichis	Acrotrichis insularis	0.0268
BOLD:ACZ7268	Staphylinidae	Pselaphinae	Actiastes	Actiastes foveicollis	0.034
BOLD:ACJ1709	Carabidae	Harpalinae	Acupalpus	Acupalpus carus	0.307
BOLD:AAV9904	Carabidae	Harpalinae	Acupalpus	Acupalpus indistinctus	0.699
BOLD:ACN5724	Carabidae	Harpalinae	Acupalpus	Acupalpus nanellus	0.208
BOLD:AAM7659	Carabidae	Harpalinae	Acupalpus	Acupalpus pauperculus	0.42
BOLD:AAU7165	Carabidae	Harpalinae	Acupalpus	Acupalpus pumilus	0.156
BOLD:AAH0135	Phalacridae	Phalacrinae	Acylomus	Acylomus ergoti	0.211
BOLD:AAH3288	Coccinellidae	Coccinellinae	Adalia	Adalia bipunctata	2.64
BOLD:AAH3304	Coccinellidae	Coccinellinae	Adalia	Adalia bipunctata	3.75
BOLD:AAH3316	Coccinellidae	Coccinellinae	Adalia	Adalia bipunctata	5.15
BOLD:ACE3479	Coccinellidae	Coccinellinae	Adalia	Adalia bipunctata	4.94
BOLD:AAO0480	Aderidae		Aderus	Aderus populneus	0.158
BOLD:AAH6818	Scarabaeidae	Aegialiinae	Aegialia	Aegialia lacustris	3.49
BOLD:AAY9690	Scarabaeidae	Aegialiinae	Aegialia	Aegialia lacustris	3.02
BOLD:AAZ0072	Scarabaeidae	Aegialiinae	Aegialia	Aegialia terminalis	2.41
BOLD:AAE6659	Cerambycidae	Lamiinae	Aegomorphus	Aegomorphus modestus	38.95
BOLD:AAP6369	Elateridae	Agrypninae	Aeolus	Aeolus mellillus	2.02
BOLD:ABA4842	Elateridae	Agrypninae	Aeolus	Aeolus mellillus	4.93
BOLD:ACP9027	Elateridae	Agrypninae	Aeolus	Aeolus mellillus	2.09
BOLD:AAP7037	Nitidulidae	Meligethinae	Afrogethes	Afrogethes canadensis	0.41
BOLD:AAO3879	Dytiscidae	Laccophilinae	Agabetes	Agabetes acuductus	5.11
BOLD:AAC9201	Dytiscidae	Agabinae	Agabus	Agabus ajax	15.5
BOLD:ABA4846	Dytiscidae	Agabinae	Agabus	Agabus ambiguus	12.4
BOLD:AAB9957	Dytiscidae	Agabinae	Agabus	Agabus antennatus	9.06
BOLD:AAB3815	Dytiscidae	Agabinae	Agabus	Agabus arcticus	4.57
BOLD:AAD3546	Dytiscidae	Agabinae	Agabus	Agabus audeni	23.3
BOLD:AAE6444	Dytiscidae	Agabinae	Agabus	Agabus clavicornis	6.77
BOLD:AAB9955	Dytiscidae	Agabinae	Agabus	Agabus colymbus	4.09
BOLD:AAE9447	Dytiscidae	Agabinae	Agabus	Agabus crassipes	30.2
BOLD:AAB4638	Dytiscidae	Agabinae	Agabus	Agabus infuscatus	7.2
BOLD:ACA6276	Dytiscidae	Agabinae	Agabus	Agabus leptapsis	16.6
BOLD:AAD3545	Dytiscidae	Agabinae	Agabus	Agabus phaeopterus	7.55
BOLD:AAD3547	Dytiscidae	Agabinae	Agabus	Agabus thomsoni	9.47
BOLD:ABV4643	Dytiscidae	Agabinae	Agabus	Agabus tristis	48.4
BOLD:ACF9482	Leiodidae	Leiodinae	Agathidium	Agathidium angulare	0.601
BOLD:ACV6912	Leiodidae	Leiodinae	Agathidium	Agathidium angulare	0.432
BOLD:AAH3498	Leiodidae	Leiodinae	Agathidium	Agathidium athabascanum	0.458
BOLD:ACJ7558	Leiodidae	Leiodinae	Agathidium	Agathidium depressum	1.04
BOLD:AAU7338	Leiodidae	Leiodinae	Agathidium	Agathidium exiguum	0.316
BOLD:ABX8886	Leiodidae	Leiodinae	Agathidium	Agathidium fawcettae	0.42
BOLD:ACC5808	Leiodidae	Leiodinae	Agathidium	Agathidium pulchrum	0.412
BOLD:ACM6645	Leiodidae	Leiodinae	Agathidium	Agathidium pulchrum	0.304
BOLD:ADH8544	Leiodidae	Leiodinae	Aglyptinus	Aglyptinus laevis	0.105
BOLD:AAY9426	Scarabaeidae	Aphodiinae	Agoliinus	Agoliinus albertanus	3.49
BOLD:ACL4313	Scarabaeidae	Aphodiinae	Agoliinus	Agoliinus aleutus	7.01
BOLD:ACZ2345	Scarabaeidae	Aphodiinae	Agoliinus	Agoliinus aleutus	3.96
BOLD:AAH6808	Scarabaeidae	Aphodiinae	Agoliinus	Agoliinus anthracus	10.5
BOLD:AAP7086	Scarabaeidae	Aphodiinae	Agoliinus	Agoliinus congregatus	5.46
BOLD:AAP7092	Scarabaeidae	Aphodiinae	Agoliinus	Agoliinus congregatus	3.32
BOLD:AAH6806	Scarabaeidae	Aphodiinae	Agoliinus	Agoliinus leopardus	5.4
BOLD:AAQ0098	Scarabaeidae	Aphodiinae	Agoliinus	Agoliinus piceatus	6.09
BOLD:AAE9008	Carabidae	Harpalinae	Agonoleptus	Agonoleptus conjunctus	0.851
BOLD:AAH2768	Carabidae	Harpalinae	Agonum	Agonum aeruginosum	2.51
BOLD:AAJ6739	Carabidae	Harpalinae	Agonum	Agonum affine	8.3
BOLD:AAQ0063	Carabidae	Harpalinae	Agonum	Agonum consimile	2.41
BOLD:AAZ2477	Carabidae	Harpalinae	Agonum	Agonum crenistriatum	5.83
BOLD:AAC7290	Carabidae	Harpalinae	Agonum	Agonum cupreum	13.1
BOLD:AAH2758	Carabidae	Harpalinae	Agonum	Agonum decorum	7.49
BOLD:AAY5528	Carabidae	Harpalinae	Agonum	Agonum extensicolle	7.14
BOLD:ADJ5115	Carabidae	Harpalinae	Agonum	Agonum ferreum	6.49
BOLD:AAP7861	Carabidae	Harpalinae	Agonum	Agonum ferruginosum	1.38
BOLD:AAF9269	Carabidae	Harpalinae	Agonum	Agonum gratiosum	4.6
BOLD:AAH2803	Carabidae	Harpalinae	Agonum	Agonum lutulentum	2.29
BOLD:AAH0143	Carabidae	Harpalinae	Agonum	Agonum moerens	8.96
BOLD:AAH2774	Carabidae	Harpalinae	Agonum	Agonum muelleri	11.8
BOLD:AAT9880	Carabidae	Harpalinae	Agonum	Agonum mutatum	10.8
BOLD:AAY6641	Carabidae	Harpalinae	Agonum	Agonum nigriceps	1.86
BOLD:AAZ1942	Carabidae	Harpalinae	Agonum	Agonum palustre	3.29
BOLD:AAZ2480	Carabidae	Harpalinae	Agonum	Agonum piceolum	3.54
BOLD:AAC7304	Carabidae	Harpalinae	Agonum	Agonum placidum	7.91
BOLD:AAH8527	Carabidae	Harpalinae	Agonum	Agonum propinquum	2.99
BOLD:AAH2831	Carabidae	Harpalinae	Agonum	Agonum retractum	4.36
BOLD:AAH0099	Carabidae	Harpalinae	Agonum	Agonum tenue	12
BOLD:AAH2765	Carabidae	Harpalinae	Agonum	Agonum thoreyi	4.84
BOLD:AAD6459	Buprestidae	Agrilinae	Agrilus	Agrilus bilineatus	8.89
BOLD:AAM7748	Buprestidae	Agrilinae	Agrilus	Agrilus celti	1.07
BOLD:AAM7611	Buprestidae	Agrilinae	Agrilus	Agrilus cephalicus	1.73
BOLD:AAF7292	Buprestidae	Agrilinae	Agrilus	Agrilus cuprescens	2.21
BOLD:AAF7300	Buprestidae	Agrilinae	Agrilus	Agrilus cyanescens	2.66
BOLD:ACA2976	Buprestidae	Agrilinae	Agrilus	Agrilus fallax	2.15
BOLD:AAC7478	Buprestidae	Agrilinae	Agrilus	Agrilus granulatus	10.5
BOLD:AAJ1540	Buprestidae	Agrilinae	Agrilus	Agrilus lecontei	2.05
BOLD:AAU7325	Buprestidae	Agrilinae	Agrilus	Agrilus masculinus	2.24
BOLD:ACA4489	Buprestidae	Agrilinae	Agrilus	Agrilus pensus	4.95
BOLD:ACK2378	Buprestidae	Agrilinae	Agrilus	Agrilus pensus	3.67
BOLD:AAE6821	Buprestidae	Agrilinae	Agrilus	Agrilus planipennis	15.65
BOLD:AAE6828	Buprestidae	Agrilinae	Agrilus	Agrilus politus	1.83
BOLD:ACK2288	Buprestidae	Agrilinae	Agrilus	Agrilus politus	2.45
BOLD:ACA2912	Buprestidae	Agrilinae	Agrilus	Agrilus putillus	0.671
BOLD:ACA2920	Buprestidae	Agrilinae	Agrilus	Agrilus subcinctus	0.753
BOLD:AAD4506	Buprestidae	Agrilinae	Agrilus	Agrilus vittaticollis	13
BOLD:AAH2377	Elateridae	Elaterinae	Agriotes	Agriotes avulsus	3.95
BOLD:ACG6792	Elateridae	Elaterinae	Agriotes	Agriotes ferrugineipennis	12.8
BOLD:AAH2369	Elateridae	Elaterinae	Agriotes	Agriotes fucosus	19.6667
BOLD:AAH2432	Elateridae	Elaterinae	Agriotes	Agriotes limosus	4.14
BOLD:AAL6108	Elateridae	Elaterinae	Agriotes	Agriotes lineatus	11.4
BOLD:ABA4841	Elateridae	Elaterinae	Agriotes	Agriotes mancus	7.55
BOLD:ACR4426	Elateridae	Elaterinae	Agriotes	Agriotes oblongicollis	4.68
BOLD:AAW1955	Elateridae	Elaterinae	Agriotes	Agriotes pubescens	7.35
BOLD:ADD1782	Elateridae	Elaterinae	Agriotes	Agriotes sparsus	2.46
BOLD:AAL5975	Elateridae	Elaterinae	Agriotes	Agriotes sputator	3.94
BOLD:AAW1968	Elateridae	Elaterinae	Agriotes	Agriotes stabilis	14.7
BOLD:ADI8154	Curculionidae	Entiminae	Agronus	Agronus carri	1.77
BOLD:AAJ2005	Silvanidae	Silvaninae	Ahasverus	Ahasverus advena	0.0996
BOLD:AAP7803	Carabidae	Scaritinae	Akephorus	Akephorus obesus	3.03
BOLD:AAH0252	Elateridae	Agrypninae	Alaus	Alaus oculatus	308
BOLD:AAC3518	Staphylinidae	Aleocharinae	Aleochara	Aleochara bilineata	0.898
BOLD:AAN6189	Staphylinidae	Aleocharinae	Aleochara	Aleochara castaneimarmotae	0.581
BOLD:AAJ3997	Staphylinidae	Aleocharinae	Aleochara	Aleochara castaneipennis	0.406
BOLD:AAJ2741	Staphylinidae	Aleocharinae	Aleochara	Aleochara curtula	3.06
BOLD:ACI6667	Staphylinidae	Aleocharinae	Aleochara	Aleochara fumata	0.298
BOLD:ACL1460	Staphylinidae	Aleocharinae	Aleochara	Aleochara inexpectata	0.201
BOLD:AAJ3943	Staphylinidae	Aleocharinae	Aleochara	Aleochara lanuginosa	0.831
BOLD:AAJ2760	Staphylinidae	Aleocharinae	Aleochara	Aleochara lata	1.77
BOLD:AAJ3271	Staphylinidae	Aleocharinae	Aleochara	Aleochara morion	0.11
BOLD:AAW1617	Staphylinidae	Aleocharinae	Aleochara	Aleochara rubricalis	0.248
BOLD:AAY6529	Staphylinidae	Aleocharinae	Aleochara	Aleochara rubripennis	0.758
BOLD:ABW2817	Staphylinidae	Aleocharinae	Aleochara	Aleochara sculptiventris	0.597
BOLD:AAG4268	Staphylinidae	Aleocharinae	Aleochara	Aleochara sekanai	1.52
BOLD:AAJ3320	Staphylinidae	Aleocharinae	Aleochara	Aleochara sulcicollis	0.396
BOLD:ACL8833	Staphylinidae	Aleocharinae	Aleochara	Aleochara thoracica	0.552
BOLD:AAJ2720	Staphylinidae	Aleocharinae	Aleochara	Aleochara verna	0.31
BOLD:ACL9252	Staphylinidae	Aleocharinae	Aleodorus	Aleodorus bilobatus	0.225
BOLD:ACL4508	Staphylinidae	Aleocharinae	Alevonota	Alevonota gracilenta	0.0978
BOLD:ACW1885	Staphylinidae	Aleocharinae	Alfocalea	Alfocalea montana	0.16
BOLD:AAE2005	Curculionidae	Scolytinae	Alniphagus	Alniphagus aspericollis	1.64
BOLD:AAG3221	Tenebrionidae	Stenochiinae	Alobates	Alobates pensylvanicus	103.1
BOLD:ABV5339	Brentidae	Apioninae	Alocentron	Alocentron attenuatum	0.298
BOLD:AAY6554	Staphylinidae	Aleocharinae	Aloconota	Aloconota pseudogregaria	0.0587
BOLD:ACZ1026	Tenebrionidae	Tenebrioninae	Alphitobius	Alphitobius diaperinus	6.77
BOLD:AAQ0042	Chrysomelidae	Galerucinae	Altica	Altica bimarginata	4.53
BOLD:AAG4445	Chrysomelidae	Galerucinae	Altica	Altica corni	1.43
BOLD:AAG4475	Chrysomelidae	Galerucinae	Altica	Altica kalmiae	1.37
BOLD:ACZ3135	Chrysomelidae	Galerucinae	Altica	Altica prasina	5.43
BOLD:AAH0216	Chrysomelidae	Galerucinae	Altica	Altica subplicata	5.09667
BOLD:AAG3656	Chrysomelidae	Galerucinae	Altica	Altica tombacina	1.54
BOLD:AAR3684	Curculionidae	Ceutorhynchinae	Amalus	Amalus scortillum	0.428
BOLD:AAC4902	Carabidae	Harpalinae	Amara	Amara aenea	9.17
BOLD:AAB7975	Carabidae	Harpalinae	Amara	Amara alpina	18.2
BOLD:AAH2780	Carabidae	Harpalinae	Amara	Amara apricaria	11
BOLD:AAP8857	Carabidae	Harpalinae	Amara	Amara aulica	37.8
BOLD:AAY7578	Carabidae	Harpalinae	Amara	Amara conflata	13.7
BOLD:AAI4535	Carabidae	Harpalinae	Amara	Amara confusa	10.3
BOLD:AAR3700	Carabidae	Harpalinae	Amara	Amara glacialis	9.31
BOLD:AAF3610	Carabidae	Harpalinae	Amara	Amara hyperborea	18.9
BOLD:AAQ0060	Carabidae	Harpalinae	Amara	Amara lacustris	23.2
BOLD:AAH0443	Carabidae	Harpalinae	Amara	Amara latior	18.4
BOLD:ACT4273	Carabidae	Harpalinae	Amara	Amara lindrothi	6.8
BOLD:AAC6859	Carabidae	Harpalinae	Amara	Amara littoralis	17.4
BOLD:AAO3880	Carabidae	Harpalinae	Amara	Amara lunicollis	9.53
BOLD:AAC6413	Carabidae	Harpalinae	Amara	Amara obesa	22.6
BOLD:AAJ5377	Carabidae	Harpalinae	Amara	Amara ovata	14.2
BOLD:AAB2273	Carabidae	Harpalinae	Amara	Amara quenseli	7.76
BOLD:AAY7566	Carabidae	Harpalinae	Amara	Amara rubrica	6.01
BOLD:AAC4903	Carabidae	Harpalinae	Amara	Amara sinuosa	8.59
BOLD:AAC6361	Carabidae	Harpalinae	Amara	Amara tenax	7.95
BOLD:ABX2447	Staphylinidae	Aleocharinae	Amarochara	Amarochara brevios	0.073
BOLD:ACF6186	Staphylinidae	Aleocharinae	Amarochara	Amarochara forticornis	0.326
BOLD:ACS2508	Carabidae	Trechinae	Amerizus	Amerizus wingatei	1.61
BOLD:ABA6362	Staphylinidae	Aleocharinae	Amischa	Amischa decipiens	0.0773
BOLD:AAQ0075	Elateridae	Elaterinae	Ampedus	Ampedus apicatus	11.5
BOLD:ABA6316	Elateridae	Elaterinae	Ampedus	Ampedus areolatus	1.12
BOLD:ACM2015	Elateridae	Elaterinae	Ampedus	Ampedus areolatus	1.28
BOLD:AAN6198	Elateridae	Elaterinae	Ampedus	Ampedus deletus	2.15
BOLD:ACI7343	Elateridae	Elaterinae	Ampedus	Ampedus deletus	3.17
BOLD:ACI5717	Elateridae	Elaterinae	Ampedus	Ampedus evansi	12.2
BOLD:ACA6173	Elateridae	Elaterinae	Ampedus	Ampedus fuscatus	7.25
BOLD:ADI7199	Elateridae	Elaterinae	Ampedus	Ampedus fuscatus	5.63
BOLD:ACA6098	Elateridae	Elaterinae	Ampedus	Ampedus fusculus	2.67
BOLD:AAU7141	Elateridae	Elaterinae	Ampedus	Ampedus linteus	4.34
BOLD:AAH2390	Elateridae	Elaterinae	Ampedus	Ampedus luctuosus	8.3
BOLD:AAQ0087	Elateridae	Elaterinae	Ampedus	Ampedus luctuosus	15.4
BOLD:ACA6171	Elateridae	Elaterinae	Ampedus	Ampedus melsheimeri	15.4
BOLD:ACF8200	Elateridae	Elaterinae	Ampedus	Ampedus miniipennis	1.95
BOLD:AAH2376	Elateridae	Elaterinae	Ampedus	Ampedus nigricollis	20.6
BOLD:AAM6642	Elateridae	Elaterinae	Ampedus	Ampedus nigrinus	3.1
BOLD:ACG6373	Elateridae	Elaterinae	Ampedus	Ampedus nigrinus	1.88
BOLD:ACU3542	Elateridae	Elaterinae	Ampedus	Ampedus nigrinus	3.72
BOLD:ACA3849	Elateridae	Elaterinae	Ampedus	Ampedus oblessus	11.1
BOLD:AAY6525	Elateridae	Elaterinae	Ampedus	Ampedus pedalis	6.55
BOLD:ACA3174	Elateridae	Elaterinae	Ampedus	Ampedus phoenicopterus	14.5
BOLD:ACR3975	Elateridae	Elaterinae	Ampedus	Ampedus protervus	11.8
BOLD:AAP7863	Elateridae	Elaterinae	Ampedus	Ampedus pullus	2.43
BOLD:ACC8889	Elateridae	Elaterinae	Ampedus	Ampedus rhodopus	17.6
BOLD:ACC8890	Elateridae	Elaterinae	Ampedus	Ampedus rhodopus	9.9
BOLD:ACG6433	Elateridae	Elaterinae	Ampedus	Ampedus semicinctus	13.6
BOLD:ACT5541	Elateridae	Elaterinae	Ampedus	Ampedus varipilis	5.93
BOLD:ACA2840	Elateridae	Elaterinae	Ampedus	Ampedus verticinus	30.7
BOLD:ACA3153	Elateridae	Elaterinae	Ampedus	Ampedus vitiosus	19.9
BOLD:AAU6928	Curculionidae	Baridinae	Ampeloglypter	Ampeloglypter ampelopsis	1.25
BOLD:AAH2757	Carabidae	Harpalinae	Amphasia	Amphasia sericea	15.7
BOLD:AAH0433	Bostrichidae	Bostrichinae	Amphicerus	Amphicerus bicaudatus	13.95
BOLD:ACC2262	Staphylinidae	Omaliinae	Amphichroum	Amphichroum maculatum	1.32
BOLD:AAG4433	Nitidulidae	Amphicrossinae	Amphicrossus	Amphicrossus ciliatus	3.55
BOLD:AAR3859	Scarabaeidae	Melolonthinae	Amphimallon	Amphimallon majale	76.5
BOLD:AAF4596	Hydrophilidae	Chaetarthriinae	Anacaena	Anacaena lutescens	0.4
BOLD:AAG5594	Cerambycidae	Lepturinae	Analeptura	Analeptura lineola	9.83
BOLD:AAI4512	Cerambycidae	Lepturinae	Analeptura	Analeptura lineola	7.5125
BOLD:AAJ2319	Cerambycidae	Lepturinae	Analeptura	Analeptura lineola	9.25
BOLD:ACG6998	Cerambycidae	Lepturinae	Analeptura	Analeptura lineola	6.81
BOLD:ACA4292	Curculionidae	Entiminae	Anametis	Anametis granulata	24.7
BOLD:AAR3749	Staphylinidae	Staphylininae	Anaquedius	Anaquedius vernix	10.365
BOLD:AAH0302	Scraptiidae	Anaspidinae	Anaspis	Anaspis atrata	0.293
BOLD:ADG2608	Scraptiidae	Anaspidinae	Anaspis	Anaspis atrata	0.268
BOLD:AAP7056	Scraptiidae	Anaspidinae	Anaspis	Anaspis duryi	0.214
BOLD:AAP7841	Scraptiidae	Anaspidinae	Anaspis	Anaspis flavipennis	0.257
BOLD:ACC3109	Scraptiidae	Anaspidinae	Anaspis	Anaspis olympiae	0.279
BOLD:ACI3342	Scraptiidae	Anaspidinae	Anaspis	Anaspis rayi	0.16
BOLD:AAH0265	Scraptiidae	Anaspidinae	Anaspis	Anaspis rufa	0.438
BOLD:AAH0469	Scraptiidae	Anaspidinae	Anaspis	Anaspis rufa	0.452
BOLD:AAP7041	Scraptiidae	Anaspidinae	Anaspis	Anaspis rufa	0.2
BOLD:ACI7482	Scraptiidae	Anaspidinae	Anaspis	Anaspis rufa	0.243
BOLD:AAF3982	Cerambycidae	Lepturinae	Anastrangalia	Anastrangalia laetifica	15.2
BOLD:AAD7569	Cerambycidae	Lepturinae	Anastrangalia	Anastrangalia sanguinea	11.3333
BOLD:AAF3857	Coccinellidae	Coccinellinae	Anatis	Anatis labiculata	28.4333
BOLD:AAH3318	Coccinellidae	Coccinellinae	Anatis	Anatis mali	10.2
BOLD:ACS2580	Coccinellidae	Coccinellinae	Anatis	Anatis rathvoni	23.1
BOLD:AAG5555	Cerambycidae	Cerambycinae	Anelaphus	Anelaphus parallelus	11.31
BOLD:AAZ1211	Cerambycidae	Cerambycinae	Anelaphus	Anelaphus villosus	27.6
BOLD:AAD0158	Curculionidae	Scolytinae	Anisandrus	Anisandrus dispar	0.781
BOLD:ABW4612	Curculionidae	Scolytinae	Anisandrus	Anisandrus maiche	0.155
BOLD:AAU7342	Curculionidae	Scolytinae	Anisandrus	Anisandrus sayi	0.401
BOLD:AAR3472	Carabidae	Harpalinae	Anisodactylus	Anisodactylus agricola	56
BOLD:AAJ2627	Carabidae	Harpalinae	Anisodactylus	Anisodactylus binotatus	28.4
BOLD:AAH0145	Carabidae	Harpalinae	Anisodactylus	Anisodactylus discoideus	24.5
BOLD:AAQ0059	Carabidae	Harpalinae	Anisodactylus	Anisodactylus nigrita	13.3
BOLD:AAH0087	Carabidae	Harpalinae	Anisodactylus	Anisodactylus rusticus	11.4
BOLD:AAH0474	Chrysomelidae	Cassidinae	Anisostena	Anisostena nigrita	2.01
BOLD:AAH3287	Coccinellidae	Coccinellinae	Anisosticta	Anisosticta bitriangularis	0.671
BOLD:ACO5335	Leiodidae	Leiodinae	Anisotoma	Anisotoma basalis	0.513
BOLD:ACI7721	Leiodidae	Leiodinae	Anisotoma	Anisotoma discolor	0.8
BOLD:ACC5896	Leiodidae	Leiodinae	Anisotoma	Anisotoma errans	0.892
BOLD:ACC7194	Leiodidae	Leiodinae	Anisotoma	Anisotoma geminata	0.952
BOLD:AAZ2176	Leiodidae	Leiodinae	Anisotoma	Anisotoma globososa	1.19
BOLD:AAR3435	Leiodidae	Leiodinae	Anisotoma	Anisotoma obsoleta	0.647
BOLD:ABA6310	Leiodidae	Leiodinae	Anogdus	Anogdus obsoletus	0.391
BOLD:ACA3697	Chrysomelidae	Cryptocephalinae	Anomoea	Anomoea laticlavia	7.79
BOLD:AAD8168	Cerambycidae	Lepturinae	Anoplodera	Anoplodera pubera	14.16
BOLD:AAR3352	Staphylinidae	Oxytelinae	Anotylus	Anotylus insecatus	0.686
BOLD:AAN4152	Staphylinidae	Oxytelinae	Anotylus	Anotylus rugosus	1.24
BOLD:AAN1738	Staphylinidae	Oxytelinae	Anotylus	Anotylus tetracarinatus	0.0672
BOLD:AAG3480	Buprestidae	Buprestinae	Anthaxia	Anthaxia inornata	3.77667
BOLD:AAP7084	Cryptophagidae	Cryptophaginae	Antherophagus	Antherophagus ochraceus	1.98
BOLD:AAH2753	Anthicidae	Anthicinae	Anthicus	Anthicus cervinus	0.254
BOLD:AAP7097	Anthicidae	Anthicinae	Anthicus	Anthicus coracinus	0.498
BOLD:ABX0569	Anthicidae	Anthicinae	Anthicus	Anthicus hastatus	0.388
BOLD:ABX2506	Anthicidae	Anthicinae	Anthicus	Anthicus nanus	0.182
BOLD:ACT9161	Staphylinidae	Omaliinae	Anthobium	Anthobium fimetarium	0.34
BOLD:ABA6355	Melyridae	Malachiinae	Anthocomus	Anthocomus equestris	0.679
BOLD:ACF9386	Melyridae	Malachiinae	Anthocomus	Anthocomus equestris	0.394
BOLD:ABW1290	Curculionidae	Curculioninae	Anthonomus	Anthonomus nebulosus	2.93
BOLD:AAG5245	Curculionidae	Curculioninae	Anthonomus	Anthonomus profundus	0.894
BOLD:AAG5179	Curculionidae	Curculioninae	Anthonomus	Anthonomus quadrigibbus	2.38
BOLD:AAH3460	Curculionidae	Curculioninae	Anthonomus	Anthonomus quesnelensis	0.365
BOLD:AAP7831	Curculionidae	Curculioninae	Anthonomus	Anthonomus robustulus	0.27
BOLD:ADE3613	Curculionidae	Curculioninae	Anthonomus	Anthonomus rubidus	0.683
BOLD:AAZ2616	Curculionidae	Curculioninae	Anthonomus	Anthonomus rufipes	1.08
BOLD:AAG5209	Curculionidae	Curculioninae	Anthonomus	Anthonomus signatus	0.711
BOLD:ABW1289	Curculionidae	Curculioninae	Anthonomus	Anthonomus signatus	0.501
BOLD:ACK9843	Curculionidae	Curculioninae	Anthonomus	Anthonomus signatus	0.662
BOLD:AAB6421	Cerambycidae	Lepturinae	Anthophylax	Anthophylax attenuatus	39.8
BOLD:AAD6708	Cerambycidae	Lepturinae	Anthophylax	Anthophylax cyaneus	51.1
BOLD:ACL6789	Dermestidae	Megatominae	Anthrenus	Anthrenus castaneae	0.379
BOLD:AAG2033	Dermestidae	Megatominae	Anthrenus	Anthrenus fuscus	0.155
BOLD:AAO1475	Dermestidae	Megatominae	Anthrenus	Anthrenus museorum	0.28
BOLD:AAW5868	Dermestidae	Megatominae	Anthrenus	Anthrenus verbasci	0.258
BOLD:AAO1339	Anthribidae	Anthribinae	Anthribus	Anthribus nebulosus	1.42
BOLD:AAK2029	Coccinellidae	Coccinellinae	Aphidecta	Aphidecta obliterata	1.2
BOLD:ABA9069	Scarabaeidae	Aphodiinae	Aphodius	Aphodius pedellus	12.5
BOLD:ACA9754	Endomychidae	Lycoperdininae	Aphorista	Aphorista vittata	4.93
BOLD:AAO3078	Chrysomelidae	Galerucinae	Aphthona	Aphthona cyparissiae	0.86
BOLD:ABV4007	Brentidae	Apioninae	Apion	Apion extensum	0.335
BOLD:ACM0437	Staphylinidae	Oxytelinae	Apocellus	Apocellus sphaericollis	0.134
BOLD:AAH0210	Anthribidae	Choraginae	Araecerus	Araecerus fasciculatus	1.3
BOLD:ACD8700	Curculionidae	Curculioninae	Archarius	Archarius salicivorus	0.394
BOLD:ACG6546	Byrrhidae	Byrrhinae	Arctobyrrhus	Arctobyrrhus subcanus	2.48
BOLD:AAG5551	Cerambycidae	Spondylidinae	Arhopalus	Arhopalus foveicollis	72.2
BOLD:ACX5588	Staphylinidae	Omaliinae	Arpedium	Arpedium cribratum	0.406
BOLD:AAF8687	Brentidae	Brentinae	Arrhenodes	Arrhenodes minutus	15.652
BOLD:AAN5900	Corylophidae	Corylophinae	Arthrolips	Arthrolips decolor	0.0342
BOLD:AAH0468	Tenebrionidae	Lagriinae	Arthromacra	Arthromacra aenea	10.7
BOLD:ABY3977	Oedemeridae	Oedemerinae	Asclera	Asclera puncticollis	7.49
BOLD:ACL5199	Oedemeridae	Oedemerinae	Asclera	Asclera ruficollis	3.73
BOLD:AAH2365	Elateridae	Dendrometrinae	Ascoliocerus	Ascoliocerus sanborni	6.17
BOLD:AAB4568	Cerambycidae	Spondylidinae	Asemum	Asemum striatum	24.15
BOLD:ACC7608	Staphylinidae	Paederinae	Astenus	Astenus discopunctatus	0.104
BOLD:AAD2157	Cerambycidae	Lamiinae	Astylopsis	Astylopsis macula	6.25
BOLD:AAD2158	Cerambycidae	Lamiinae	Astylopsis	Astylopsis macula	10.7
BOLD:ADI3400	Cerambycidae	Lamiinae	Astylopsis	Astylopsis macula	8.95
BOLD:AAJ9523	Cerambycidae	Lamiinae	Astylopsis	Astylopsis sexguttata	18.7
BOLD:AAH0150	Scarabaeidae	Aphodiinae	Ataenius	Ataenius spretulus	1.88
BOLD:AAU7293	Scarabaeidae	Aphodiinae	Ataenius	Ataenius spretulus	3.65
BOLD:ACK1561	Scarabaeidae	Aphodiinae	Ataenius	Ataenius strigatus	2.01
BOLD:AAH0915	Cantharidae	Cantharinae	Atalantycha	Atalantycha bilineata	2.98
BOLD:ACX7753	Cantharidae	Cantharinae	Atalantycha	Atalantycha dentigera	5.62
BOLD:AAH7310	Cantharidae	Cantharinae	Atalantycha	Atalantycha neglecta	6.92
BOLD:AAH7311	Cantharidae	Cantharinae	Atalantycha	Atalantycha neglecta	10.5875
BOLD:AAU6963	Staphylinidae	Aleocharinae	Atheta	Atheta alesi	0.1
BOLD:ACG4426	Staphylinidae	Aleocharinae	Atheta	Atheta altaica	0.18
BOLD:ACN8501	Staphylinidae	Aleocharinae	Atheta	Atheta annexa	0.436
BOLD:ACU1188	Staphylinidae	Aleocharinae	Atheta	Atheta brumalis	0.121
BOLD:ACO0041	Staphylinidae	Aleocharinae	Atheta	Atheta brunswickensis	0.081
BOLD:AAP7810	Staphylinidae	Aleocharinae	Atheta	Atheta capsularis	0.0955
BOLD:ABA9094	Staphylinidae	Aleocharinae	Atheta	Atheta circulicollis	0.203
BOLD:ACN6611	Staphylinidae	Aleocharinae	Atheta	Atheta crenuliventris	0.176
BOLD:AAM7648	Staphylinidae	Aleocharinae	Atheta	Atheta dadopora	0.0133
BOLD:AAP7816	Staphylinidae	Aleocharinae	Atheta	Atheta dadopora	0.0221
BOLD:ACG4366	Staphylinidae	Aleocharinae	Atheta	Atheta districta	0.427
BOLD:ACL9881	Staphylinidae	Aleocharinae	Atheta	Atheta fanatica	0.0813
BOLD:ACF6293	Staphylinidae	Aleocharinae	Atheta	Atheta godini	0.0944
BOLD:AAO0986	Staphylinidae	Aleocharinae	Atheta	Atheta graminicola	0.237
BOLD:AAM7651	Staphylinidae	Aleocharinae	Atheta	Atheta hampshirensis	0.0553
BOLD:AAP7813	Staphylinidae	Aleocharinae	Atheta	Atheta irrupta	0.268
BOLD:ACF6294	Staphylinidae	Aleocharinae	Atheta	Atheta keeni	0.314
BOLD:ACC7178	Staphylinidae	Aleocharinae	Atheta	Atheta klagesi	0.113
BOLD:ADN3301	Staphylinidae	Aleocharinae	Atheta	Atheta meduxnekeagensis	0.0465
BOLD:AAG4334	Staphylinidae	Aleocharinae	Atheta	Atheta modesta	0.12
BOLD:AAP7826	Staphylinidae	Aleocharinae	Atheta	Atheta nescia	0.0323
BOLD:ACO4408	Staphylinidae	Aleocharinae	Atheta	Atheta nigra	0.0385
BOLD:ACN3724	Staphylinidae	Aleocharinae	Atheta	Atheta pennsylvanica	0.0366
BOLD:ABW2109	Staphylinidae	Aleocharinae	Atheta	Atheta prudhoensis	0.173
BOLD:AAP7020	Staphylinidae	Aleocharinae	Atheta	Atheta pseudoklagesi	0.0589
BOLD:AAP7823	Staphylinidae	Aleocharinae	Atheta	Atheta pseudoklagesi	0.106
BOLD:AAP7047	Staphylinidae	Aleocharinae	Atheta	Atheta pseudometlakatlana	0.208
BOLD:ACC7214	Staphylinidae	Aleocharinae	Atheta	Atheta pseudomodesta	0.146
BOLD:ACO1650	Staphylinidae	Aleocharinae	Atheta	Atheta sphagnicola	0.164
BOLD:ACO1826	Staphylinidae	Aleocharinae	Atheta	Atheta sphagnicola	0.116
BOLD:AAG4329	Staphylinidae	Aleocharinae	Atheta	Atheta strigosula	0.209
BOLD:ACE1400	Staphylinidae	Aleocharinae	Atheta	Atheta terranovae	0.112
BOLD:ACM1497	Staphylinidae	Aleocharinae	Atheta	Atheta ventricosa	0.126
BOLD:ACM1510	Staphylinidae	Aleocharinae	Atheta	Atheta ventricosa	0.115
BOLD:ACU1496	Staphylinidae	Aleocharinae	Atheta	Atheta ventricosa	0.0601
BOLD:AAH2433	Elateridae	Dendrometrinae	Athous	Athous acanthus	3.84
BOLD:AAH2428	Elateridae	Dendrometrinae	Athous	Athous brightwelli	25.2
BOLD:ACA3913	Elateridae	Dendrometrinae	Athous	Athous brightwelli	9.92667
BOLD:ADJ1669	Elateridae	Dendrometrinae	Athous	Athous brightwelli	10.4
BOLD:AAU7149	Elateridae	Dendrometrinae	Athous	Athous cucullatus	9.13
BOLD:ACL0167	Elateridae	Dendrometrinae	Athous	Athous fossularis	12.3
BOLD:AAO0995	Elateridae	Dendrometrinae	Athous	Athous haemorrhoidalis	10.9
BOLD:AAY6546	Elateridae	Dendrometrinae	Athous	Athous orvus	9.2
BOLD:AAH2381	Elateridae	Dendrometrinae	Athous	Athous productus	15.45
BOLD:ACA3928	Elateridae	Dendrometrinae	Athous	Athous rufifrons	8.43
BOLD:ACA3890	Elateridae	Dendrometrinae	Athous	Athous scapularis	12.6
BOLD:ABX9407	Cryptophagidae	Atomariinae	Atomaria	Atomaria apicalis	0.0762
BOLD:AAU7168	Cryptophagidae	Atomariinae	Atomaria	Atomaria basalis	0.0524
BOLD:AAP7030	Cryptophagidae	Atomariinae	Atomaria	Atomaria ephippiata	0.0866
BOLD:ACI4909	Cryptophagidae	Atomariinae	Atomaria	Atomaria ephippiata	0.0762
BOLD:AAG5060	Cryptophagidae	Atomariinae	Atomaria	Atomaria fuscata	0.085
BOLD:AAG9569	Cryptophagidae	Atomariinae	Atomaria	Atomaria hudsonica	0.0926
BOLD:ACL6930	Cryptophagidae	Atomariinae	Atomaria	Atomaria lederi	0.0678
BOLD:AAM7626	Cryptophagidae	Atomariinae	Atomaria	Atomaria lewisi	0.183
BOLD:ACI5424	Cryptophagidae	Atomariinae	Atomaria	Atomaria munda	0.16
BOLD:AAO1019	Cryptophagidae	Atomariinae	Atomaria	Atomaria nigrirostris	0.105
BOLD:ABA9946	Cryptophagidae	Atomariinae	Atomaria	Atomaria oblongula	0.119
BOLD:ACG3394	Cryptophagidae	Atomariinae	Atomaria	Atomaria patens	0.107
BOLD:AAU7170	Cryptophagidae	Atomariinae	Atomaria	Atomaria pumilio	0.0656
BOLD:ACE2416	Cryptophagidae	Atomariinae	Atomaria	Atomaria salicicola	0.0932
BOLD:ACR3723	Cryptophagidae	Atomariinae	Atomaria	Atomaria stricticollis	0.203
BOLD:ACG2996	Cryptophagidae	Atomariinae	Atomaria	Atomaria tenebrosa	0.126
BOLD:AAH0292	Cryptophagidae	Atomariinae	Atomaria	Atomaria testacea	0.07
BOLD:AAP7043	Cryptophagidae	Atomariinae	Atomaria	Atomaria vespertina	0.0812
BOLD:ACM1452	Staphylinidae	Staphylininae	Atrecus	Atrecus macrocephalus	1.09
BOLD:AAI7918	Dermestidae	Attageninae	Attagenus	Attagenus unicolor	1.84
BOLD:ACI2758	Melyridae	Malachiinae	Attalus	Attalus morulus	0.196
BOLD:ACJ0383	Melyridae	Malachiinae	Attalus	Attalus morulus	0.138
BOLD:ACW5255	Melyridae	Malachiinae	Attalus	Attalus morulus	0.275
BOLD:AAP7782	Melyridae	Malachiinae	Attalus	Attalus nigrellus	0.483
BOLD:ACA7195	Melyridae	Malachiinae	Attalus	Attalus pallifrons	0.141
BOLD:ACU7960	Melyridae	Malachiinae	Attalus	Attalus pallifrons	0.15
BOLD:ACC7625	Melyridae	Malachiinae	Attalus	Attalus terminalis	0.21
BOLD:AAN5699	Curculionidae	Ceutorhynchinae	Auleutes	Auleutes epilobii	0.447
BOLD:AAP7075	Curculionidae	Ceutorhynchinae	Auleutes	Auleutes nebulosus	0.77
BOLD:AAU7339	Throscidae		Aulonothroscus	Aulonothroscus constrictor	0.417
BOLD:ABA9083	Throscidae		Aulonothroscus	Aulonothroscus distans	0.43
BOLD:AAU7336	Throscidae		Aulonothroscus	Aulonothroscus punctatus	0.675
BOLD:ACD0258	Staphylinidae	Aleocharinae	Autalia	Autalia truncatula	0.115
BOLD:AAM7615	Carabidae	Harpalinae	Axinopalpus	Axinopalpus biplagiatus	0.265
BOLD:AAP7314	Melyridae	Malachiinae	Axinotarsus	Axinotarsus pulicarius	0.658
BOLD:AAM7577	Chrysomelidae	Cryptocephalinae	Babia	Babia quadriguttata	3.29667
BOLD:ADI1929	Histeridae	Dendrophilinae	Bacanius	Bacanius punctiformis	0.0469
BOLD:AAG4434	Carabidae	Harpalinae	Badister	Badister neopulchellus	3.42
BOLD:ADI1150	Carabidae	Harpalinae	Badister	Badister notatus	0.775
BOLD:ACR5631	Staphylinidae	Scaphidiinae	Baeocera	Baeocera falsata	0.807
BOLD:ACC9974	Staphylinidae	Scaphidiinae	Baeocera	Baeocera picea	0.0609
BOLD:AAH0179	Chrysomelidae	Cassidinae	Baliosus	Baliosus nervosus	3.33
BOLD:AAG5192	Curculionidae	Entiminae	Barypeithes	Barypeithes pellucidus	1.25
BOLD:AAG5242	Curculionidae	Entiminae	Barypeithes	Barypeithes pellucidus	1.29
BOLD:AAN4018	Curculionidae	Entiminae	Barypeithes	Barypeithes pellucidus	1.16
BOLD:ACD1445	Curculionidae	Entiminae	Barypeithes	Barypeithes pellucidus	1.43
BOLD:ADI8909	Curculionidae	Entiminae	Barypeithes	Barypeithes pellucidus	0.981
BOLD:AAM7661	Chrysomelidae	Cryptocephalinae	Bassareus	Bassareus mammifer	5.23
BOLD:ACK2578	Staphylinidae	Pselaphinae	Batrisodes	Batrisodes frontalis	0.297
BOLD:ACF9617	Staphylinidae	Pselaphinae	Batrisodes	Batrisodes lineaticollis	0.261
BOLD:ACM6607	Staphylinidae	Pselaphinae	Batrisodes	Batrisodes riparius	0.102
BOLD:ADJ0239	Staphylinidae	Pselaphinae	Batrisodes	Batrisodes riparius	0.0924
BOLD:ADI0454	Staphylinidae	Pselaphinae	Batrisodes	Batrisodes scabriceps	0.15
BOLD:AAN6130	Cerambycidae	Cerambycinae	Batyle	Batyle suturalis	10.625
BOLD:AAD2060	Cerambycidae	Lepturinae	Bellamira	Bellamira scalaris	27
BOLD:AAD2061	Cerambycidae	Lepturinae	Bellamira	Bellamira scalaris	197
BOLD:AAU7127	Carabidae	Trechinae	Bembidion	Bembidion affine	0.133
BOLD:AAU7137	Carabidae	Trechinae	Bembidion	Bembidion americanum	2.17
BOLD:AAP7779	Carabidae	Trechinae	Bembidion	Bembidion bimaculatum	3.56
BOLD:AAP7077	Carabidae	Trechinae	Bembidion	Bembidion breve	1.13
BOLD:AAH2751	Carabidae	Trechinae	Bembidion	Bembidion carinula	5.26
BOLD:AAY7983	Carabidae	Trechinae	Bembidion	Bembidion complanulum	0.967
BOLD:AAZ2758	Carabidae	Trechinae	Bembidion	Bembidion concretum	0.211
BOLD:AAP7783	Carabidae	Trechinae	Bembidion	Bembidion farrarae	0.961
BOLD:AAU7150	Carabidae	Trechinae	Bembidion	Bembidion frontale	0.311
BOLD:AAP7868	Carabidae	Trechinae	Bembidion	Bembidion grapii	1.03
BOLD:AAN6197	Carabidae	Trechinae	Bembidion	Bembidion impotens	0.211
BOLD:AAP7856	Carabidae	Trechinae	Bembidion	Bembidion iridescens	0.548
BOLD:AAP6948	Carabidae	Trechinae	Bembidion	Bembidion mimus	0.286
BOLD:AAH0225	Carabidae	Trechinae	Bembidion	Bembidion morulum	0.854
BOLD:AAE3093	Carabidae	Trechinae	Bembidion	Bembidion nigripes	0.853
BOLD:AAD2752	Carabidae	Trechinae	Bembidion	Bembidion nitidum	1.22
BOLD:AAP9490	Carabidae	Trechinae	Bembidion	Bembidion obtusum	0.435
BOLD:AAU7290	Carabidae	Trechinae	Bembidion	Bembidion patruele	0.791
BOLD:AAY7986	Carabidae	Trechinae	Bembidion	Bembidion petrosum	1.46
BOLD:AAF0277	Carabidae	Trechinae	Bembidion	Bembidion quadrimaculatum	0.76
BOLD:AAH0268	Carabidae	Trechinae	Bembidion	Bembidion rosslandicum	1.02
BOLD:AAM7664	Carabidae	Trechinae	Bembidion	Bembidion salebratum	0.986
BOLD:AAP6817	Carabidae	Trechinae	Bembidion	Bembidion sordidum	2.09
BOLD:AAZ2578	Carabidae	Trechinae	Bembidion	Bembidion transparens	0.518
BOLD:AAW3443	Carabidae	Trechinae	Bembidion	Bembidion transversale	4.87
BOLD:ACD5430	Carabidae	Trechinae	Bembidion	Bembidion versicolor	0.387
BOLD:ACH1358	Elateridae	Dendrometrinae	Berninelsonius	Berninelsonius hyperboreus	2.89
BOLD:AAP7002	Hydrophilidae	Hydrophilinae	Berosus	Berosus peregrinus	1.98
BOLD:AAH0180	Hydrophilidae	Hydrophilinae	Berosus	Berosus sayi	2.45
BOLD:AAU7326	Brentidae	Apioninae	Betulapion	Betulapion simile	0.274
BOLD:AAH0121	Staphylinidae	Staphylininae	Bisnius	Bisnius blandus	1.06
BOLD:AAG4278	Staphylinidae	Staphylininae	Bisnius	Bisnius hyperboreus	0.748
BOLD:ACG6163	Staphylinidae	Staphylininae	Bisnius	Bisnius picicornis	0.76
BOLD:ADI4428	Staphylinidae	Staphylininae	Bisnius	Bisnius quediinus	1.45
BOLD:AAZ1567	Tenebrionidae	Blaptinae	Blapstinus	Blapstinus metallicus	5.32
BOLD:ACM1150	Staphylinidae	Oxytelinae	Bledius	Bledius annularis	0.536
BOLD:AAU7174	Staphylinidae	Oxytelinae	Bledius	Bledius assimilis	0.331
BOLD:ACI4714	Staphylinidae	Oxytelinae	Bledius	Bledius confusus	1.88
BOLD:ADE2155	Staphylinidae	Oxytelinae	Bledius	Bledius coulteri	0.425
BOLD:AAL8063	Staphylinidae	Oxytelinae	Bledius	Bledius gravidus	1.51
BOLD:AAH0142	Staphylinidae	Oxytelinae	Bledius	Bledius philadelphicus	0.607
BOLD:AAM7593	Staphylinidae	Oxytelinae	Bledius	Bledius semiferrugineus	1.19
BOLD:AAV7909	Carabidae	Trechinae	Blemus	Blemus discus	1.91
BOLD:AAZ0964	Carabidae	Elaphrinae	Blethisa	Blethisa quadricollis	51.7
BOLD:AAN6190	Staphylinidae	Tachyporinae	Bolitobius	Bolitobius cingulatus	3.09
BOLD:ABA6329	Staphylinidae	Tachyporinae	Bolitobius	Bolitobius cingulatus	2.15
BOLD:AAG0755	Tenebrionidae	Tenebrioninae	Bolitophagus	Bolitophagus corticola	10.4
BOLD:ACG5359	Staphylinidae	Tachyporinae	Bolitopunctus	Bolitopunctus muricatulus	0.451
BOLD:AAF0405	Tenebrionidae	Tenebrioninae	Bolitotherus	Bolitotherus cornutus	46.3
BOLD:AAC0473	Dytiscidae	Hydroporinae	Boreonectes	Boreonectes griseostriatus	3.03
BOLD:ACY7703	Dytiscidae	Hydroporinae	Boreonectes	Boreonectes griseostriatus	1.65
BOLD:AAG4311	Staphylinidae	Aleocharinae	Boreophilia	Boreophilia fusca	0.414
BOLD:AAN6493	Staphylinidae	Aleocharinae	Boreostiba	Boreostiba parvipennis	0.0501
BOLD:AAH3298	Coccinellidae	Coccinellinae	Brachiacantha	Brachiacantha albifrons	1.65
BOLD:AAH3319	Coccinellidae	Coccinellinae	Brachiacantha	Brachiacantha rotunda	1.14
BOLD:ACK1868	Coccinellidae	Coccinellinae	Brachiacantha	Brachiacantha rotunda	0.683
BOLD:ABA6356	Coccinellidae	Coccinellinae	Brachiacantha	Brachiacantha ursina	2.09
BOLD:AAZ0126	Carabidae	Brachininae	Brachinus	Brachinus cyanipennis	12.6
BOLD:AAZ0127	Carabidae	Brachininae	Brachinus	Brachinus cyanochroaticus	13.2
BOLD:AAI8365	Cerambycidae	Lepturinae	Brachyleptura	Brachyleptura champlaini	18.05
BOLD:AAI8367	Cerambycidae	Lepturinae	Brachyleptura	Brachyleptura rubrica	35.1
BOLD:ACK3469	Chrysomelidae	Eumolpinae	Brachypnoea	Brachypnoea puncticollis	1.44
BOLD:ABA9077	Kateretidae		Brachypterolus	Brachypterolus pulicarius	0.573
BOLD:AAH0249	Kateretidae		Brachypterus	Brachypterus urticae	0.432
BOLD:AAG3483	Buprestidae	Agrilinae	Brachys	Brachys ovatus	5.68
BOLD:AAE8242	Cerambycidae	Lepturinae	Brachysomida	Brachysomida bivittata	14.2
BOLD:ACX6587	Staphylinidae	Aleocharinae	Brachyusa	Brachyusa helenae	0.0463
BOLD:ADJ2804	Carabidae	Harpalinae	Bradycellus	Bradycellus kirbyi	2.99
BOLD:ACA9920	Carabidae	Harpalinae	Bradycellus	Bradycellus lecontei	1.31
BOLD:AAZ1528	Carabidae	Harpalinae	Bradycellus	Bradycellus nigrinus	1.96
BOLD:AAE3092	Carabidae	Harpalinae	Bradycellus	Bradycellus rupestris	0.663
BOLD:AAM7739	Nitidulidae	Meligethinae	Brassicogethes	Brassicogethes simplipes	0.205
BOLD:ACK8550	Staphylinidae	Omaliinae	Brathinus	Brathinus nitidus	0.662
BOLD:AAG2530	Chrysomelidae	Eumolpinae	Bromius	Bromius obscurus	7.3
BOLD:AAG2531	Chrysomelidae	Eumolpinae	Bromius	Bromius obscurus	6.05
BOLD:AAN6212	Chrysomelidae	Bruchinae	Bruchidius	Bruchidius villosus	0.636
BOLD:AAJ8933	Chrysomelidae	Bruchinae	Bruchus	Bruchus brachialis	1.19
BOLD:AAU7000	Staphylinidae	Tachyporinae	Bryoporus	Bryoporus rufescens	1.01
BOLD:ACA2064	Buprestidae	Buprestinae	Buprestis	Buprestis aurulenta	70.5
BOLD:AAE8565	Buprestidae	Buprestinae	Buprestis	Buprestis maculativentris	53.95
BOLD:AAG3504	Buprestidae	Buprestinae	Buprestis	Buprestis nutalli	115
BOLD:AAG3482	Buprestidae	Buprestinae	Buprestis	Buprestis striata	67
BOLD:AAQ0066	Byrrhidae	Byrrhinae	Byrrhus	Byrrhus eximius	9.45
BOLD:AAG1804	Byrrhidae	Byrrhinae	Byrrhus	Byrrhus kirbyi	15.2
BOLD:AAP7064	Byturidae	Byturinae	Byturus	Byturus unicolor	0.46
BOLD:AAP7793	Scarabaeidae	Aegialiinae	Caelius	Caelius montanus	1.43
BOLD:AAI3956	Lycidae	Lycinae	Caenia	Caenia dimidiata	4.17
BOLD:AAN6156	Ptinidae	Dorcatominae	Caenocara	Caenocara bicolor	0.518
BOLD:ACD1010	Ptinidae	Dorcatominae	Caenocara	Caenocara blanchardi	0.297
BOLD:AAH0077	Ptinidae	Dorcatominae	Caenocara	Caenocara scymnoides	0.581
BOLD:ACU9950	Ptinidae	Dorcatominae	Caenocara	Caenocara scymnoides	0.642
BOLD:ACP9373	Cryptophagidae	Cryptophaginae	Caenoscelis	Caenoscelis basalis	0.144
BOLD:ACK3946	Cryptophagidae	Cryptophaginae	Caenoscelis	Caenoscelis cryptophaga	0.127
BOLD:AAP7042	Cryptophagidae	Cryptophaginae	Caenoscelis	Caenoscelis subdeplanata	0.117
BOLD:AAP7787	Staphylinidae	Staphylininae	Cafius	Cafius canescens	8.35
BOLD:AAQ0040	Staphylinidae	Staphylininae	Cafius	Cafius canescens	4.32
BOLD:AAQ0039	Staphylinidae	Staphylininae	Cafius	Cafius seminitens	9.81
BOLD:AAM7733	Scarabaeidae	Aphodiinae	Calamosternus	Calamosternus granarius	2.91
BOLD:AAW8321	Carabidae	Harpalinae	Calathus	Calathus advena	9.28
BOLD:AAO4635	Carabidae	Harpalinae	Calathus	Calathus fuscipes	19.4
BOLD:ADI5357	Carabidae	Harpalinae	Calathus	Calathus gregarius	7.57
BOLD:AAC4547	Carabidae	Harpalinae	Calathus	Calathus ingratus	8.61
BOLD:AAY9011	Scarabaeidae	Aphodiinae	Caligodorus	Caligodorus opacus	41.4
BOLD:ACC2301	Staphylinidae	Aleocharinae	Callicerus	Callicerus rigidicornis	0.292
BOLD:AAK1928	Cerambycidae	Cerambycinae	Callidium	Callidium cicatricosum	13.5
BOLD:ACF6273	Chrysomelidae	Chrysomelinae	Calligrapha	Calligrapha californica	6.26
BOLD:AAG4429	Chrysomelidae	Chrysomelinae	Calligrapha	Calligrapha multipunctata	26.2333
BOLD:AAZ0026	Chrysomelidae	Chrysomelinae	Calligrapha	Calligrapha rowena	22.1
BOLD:AAG4427	Chrysomelidae	Chrysomelinae	Calligrapha	Calligrapha vicina	19.4
BOLD:AAW8715	Cerambycidae	Cerambycinae	Callimoxys	Callimoxys sanguinicollis	13.7
BOLD:AAU7125	Curculionidae	Entiminae	Calomycterus	Calomycterus setarius	1.98
BOLD:AAN6062	Lycidae	Lycinae	Calopteron	Calopteron discrepans	11.2767
BOLD:AAU7333	Lycidae	Lycinae	Calopteron	Calopteron reticulatum	18.8
BOLD:AAI3866	Oedemeridae	Calopodinae	Calopus	Calopus angustus	22.7
BOLD:AAK1720	Carabidae	Carabinae	Calosoma	Calosoma frigidum	131
BOLD:AAH2759	Carabidae	Carabinae	Calosoma	Calosoma scrutator	315
BOLD:AAW7990	Carabidae	Carabinae	Calosoma	Calosoma wilcoxi	91.3
BOLD:AAH3295	Coccinellidae	Coccinellinae	Calvia	Calvia quatuordecimguttata	5.09667
BOLD:AAH0470	Scraptiidae	Scraptiinae	Canifa	Canifa pallipes	0.242
BOLD:AAP7039	Scraptiidae	Scraptiinae	Canifa	Canifa pallipes	0.258
BOLD:AAY6551	Scraptiidae	Scraptiinae	Canifa	Canifa pallipes	0.358
BOLD:ABA9081	Scraptiidae	Scraptiinae	Canifa	Canifa pallipes	0.104
BOLD:ABY0745	Scraptiidae	Scraptiinae	Canifa	Canifa pallipes	0.152
BOLD:ACN6724	Scraptiidae	Scraptiinae	Canifa	Canifa pallipes	0.11
BOLD:ACA7147	Scraptiidae	Scraptiinae	Canifa	Canifa plagiata	0.135
BOLD:ACB0833	Scraptiidae	Scraptiinae	Canifa	Canifa pusilla	0.237
BOLD:AAH0152	Cantharidae	Cantharinae	Cantharis	Cantharis rufa	13.4
BOLD:AAH0921	Cantharidae	Cantharinae	Cantharis	Cantharis tuberculata	1.5
BOLD:AAZ0351	Tenebrionidae	Alleculinae	Capnochroa	Capnochroa fuliginosa	15.8
BOLD:ABX3314	Chrysomelidae	Galerucinae	Capraita	Capraita subvittata	3.15
BOLD:ADG8727	Chrysomelidae	Galerucinae	Capraita	Capraita subvittata	2.49
BOLD:ADH8671	Chrysomelidae	Galerucinae	Capraita	Capraita subvittata	2.54
BOLD:ACA3990	Chrysomelidae	Galerucinae	Capraita	Capraita thyamoides	4.03
BOLD:AAC0942	Carabidae	Carabinae	Carabus	Carabus chamissonis	53.7
BOLD:AAH2755	Carabidae	Carabinae	Carabus	Carabus granulatus	120
BOLD:AAC6348	Carabidae	Carabinae	Carabus	Carabus maeander	64.9
BOLD:AAH2826	Carabidae	Carabinae	Carabus	Carabus nemoralis	194
BOLD:AAY8099	Carabidae	Carabinae	Carabus	Carabus sylvosus	144
BOLD:AAA1254	Carabidae	Carabinae	Carabus	Carabus taedatus	144
BOLD:AAH2380	Elateridae	Cardiophorinae	Cardiophorus	Cardiophorus convexus	9.1
BOLD:AAP6368	Elateridae	Cardiophorinae	Cardiophorus	Cardiophorus convexus	5.235
BOLD:ACC7779	Elateridae	Cardiophorinae	Cardiophorus	Cardiophorus convexus	8.35
BOLD:ACS7918	Elateridae	Cardiophorinae	Cardiophorus	Cardiophorus gagates	7.42
BOLD:AAW4293	Staphylinidae	Oxytelinae	Carpelimus	Carpelimus elongatulus	0.0971
BOLD:AAO0549	Staphylinidae	Oxytelinae	Carpelimus	Carpelimus gracilis	0.0186
BOLD:ABW4437	Staphylinidae	Oxytelinae	Carpelimus	Carpelimus pusillus	0.0176
BOLD:ABW5503	Staphylinidae	Tachyporinae	Carphacis	Carphacis effrenatus	0.824
BOLD:ADH9731	Staphylinidae	Tachyporinae	Carphacis	Carphacis effrenatus	1.76
BOLD:AAH0072	Nitidulidae	Carpophilinae	Carpophilus	Carpophilus brachypterus	0.23
BOLD:AAN6006	Nitidulidae	Carpophilinae	Carpophilus	Carpophilus hemipterus	1.07
BOLD:AAW4095	Latridiidae	Latridiinae	Cartodere	Cartodere bifasciata	0.0905
BOLD:ABA9076	Latridiidae	Latridiinae	Cartodere	Cartodere constricta	0.0623
BOLD:ACM8802	Latridiidae	Latridiinae	Cartodere	Cartodere constricta	0.0414
BOLD:AAO0516	Latridiidae	Latridiinae	Cartodere	Cartodere nodifer	0.128
BOLD:AAO0522	Chrysomelidae	Cassidinae	Cassida	Cassida rubiginosa	6.94
BOLD:ABW8729	Curculionidae	Baridinae	Catapastus	Catapastus conspersus	0.416
BOLD:ACL2308	Passandridae		Catogenus	Catogenus rufus	2.67
BOLD:AAB2310	Leiodidae	Cholevinae	Catops	Catops alsiosus	1.4
BOLD:AAP7801	Leiodidae	Cholevinae	Catops	Catops basilaris	0.596
BOLD:ACC1188	Leiodidae	Cholevinae	Catops	Catops basilaris	0.994
BOLD:ACL4989	Leiodidae	Cholevinae	Catops	Catops basilaris	0.424
BOLD:ACV9339	Leiodidae	Cholevinae	Catops	Catops egenus	0.703
BOLD:ACC2646	Leiodidae	Cholevinae	Catops	Catops mathersi	0.37
BOLD:AAP6951	Leiodidae	Cholevinae	Catops	Catops simplex	0.309
BOLD:ABA4566	Curculionidae	Cossoninae	Caulophilus	Caulophilus dubius	0.188
BOLD:AAQ0032	Stenotrachelidae	Cephaloinae	Cephaloon	Cephaloon bicolor	25.7333
BOLD:AAI3796	Stenotrachelidae	Cephaloinae	Cephaloon	Cephaloon lepturoides	5.485
BOLD:AAQ0031	Stenotrachelidae	Cephaloinae	Cephaloon	Cephaloon tenuicorne	17.3767
BOLD:AAD8165	Stenotrachelidae	Cephaloinae	Cephaloon	Cephaloon ungulare	5.28
BOLD:ACZ0951	Ciidae	Ciinae	Ceracis	Ceracis singularis	0.107
BOLD:AAK0893	Ciidae	Ciinae	Ceracis	Ceracis thoracicornis	0.173
BOLD:AAH3289	Coccinellidae	Coccinellinae	Ceratomegilla	Ceratomegilla ulkei	1.29
BOLD:AAH3291	Coccinellidae	Coccinellinae	Ceratomegilla	Ceratomegilla ulkei	1.44
BOLD:ABA6866	Hydrophilidae	Sphaeridiinae	Cercyon	Cercyon assecla	0.77
BOLD:ADI0658	Hydrophilidae	Sphaeridiinae	Cercyon	Cercyon cinctus	0.83
BOLD:ACX6956	Hydrophilidae	Sphaeridiinae	Cercyon	Cercyon connivens	0.223
BOLD:ABV1545	Hydrophilidae	Sphaeridiinae	Cercyon	Cercyon haemorrhoidalis	0.532
BOLD:AAH0275	Hydrophilidae	Sphaeridiinae	Cercyon	Cercyon herceus	0.421
BOLD:AAU7178	Hydrophilidae	Sphaeridiinae	Cercyon	Cercyon herceus	0.277
BOLD:ABW4468	Hydrophilidae	Sphaeridiinae	Cercyon	Cercyon lateralis	0.622
BOLD:AAH0272	Hydrophilidae	Sphaeridiinae	Cercyon	Cercyon marinus	0.569
BOLD:ADI8676	Hydrophilidae	Sphaeridiinae	Cercyon	Cercyon minusculus	0.356
BOLD:AAL8071	Hydrophilidae	Sphaeridiinae	Cercyon	Cercyon praetextatus	0.812
BOLD:ABY0162	Hydrophilidae	Sphaeridiinae	Cercyon	Cercyon pygmaeus	0.0765
BOLD:AAH0271	Hydrophilidae	Sphaeridiinae	Cercyon	Cercyon quisquilius	0.562
BOLD:AAD4097	Chrysomelidae	Galerucinae	Cerotoma	Cerotoma trifurcata	3.3
BOLD:AAI3970	Lucanidae	Syndesinae	Ceruchus	Ceruchus piceus	49.9
BOLD:ACC7082	Cerylonidae	Ceryloninae	Cerylon	Cerylon castaneum	0.17
BOLD:ACA9867	Cerylonidae	Ceryloninae	Cerylon	Cerylon unicolor	0.24
BOLD:ADI5069	Cerylonidae	Ceryloninae	Cerylon	Cerylon unicolor	0.135
BOLD:ADH8524	Curculionidae	Ceutorhynchinae	Ceutorhynchus	Ceutorhynchus americanus	0.703
BOLD:AAN9823	Curculionidae	Ceutorhynchinae	Ceutorhynchus	Ceutorhynchus erysimi	0.617
BOLD:AAK0575	Curculionidae	Ceutorhynchinae	Ceutorhynchus	Ceutorhynchus obstrictus	0.9
BOLD:ABA9084	Curculionidae	Ceutorhynchinae	Ceutorhynchus	Ceutorhynchus omissus	0.581
BOLD:AAN9807	Curculionidae	Ceutorhynchinae	Ceutorhynchus	Ceutorhynchus typhae	0.41
BOLD:AAU7173	Hydrophilidae	Chaetarthriinae	Chaetarthria	Chaetarthria pallida	0.16
BOLD:ABA9949	Chrysomelidae	Galerucinae	Chaetocnema	Chaetocnema concinna	0.369
BOLD:ACL4768	Chrysomelidae	Galerucinae	Chaetocnema	Chaetocnema confinis	0.161
BOLD:AAM7650	Chrysomelidae	Galerucinae	Chaetocnema	Chaetocnema hortensis	0.514
BOLD:ABA9953	Chrysomelidae	Galerucinae	Chaetocnema	Chaetocnema minuta	0.298
BOLD:AAP7061	Chrysomelidae	Galerucinae	Chaetocnema	Chaetocnema protensa	1.59
BOLD:AAW6736	Chrysomelidae	Galerucinae	Chaetocnema	Chaetocnema pulicaria	0.14
BOLD:ADE3840	Laemophloeidae		Charaphloeus	Charaphloeus adustus	0.0865
BOLD:ACP2369	Staphylinidae	Phloeocharinae	Charhyphus	Charhyphus picipennis	0.101
BOLD:ABA6363	Chrysomelidae	Cassidinae	Charidotella	Charidotella purpurata	4.74
BOLD:AAH0349	Chrysomelidae	Cassidinae	Charidotella	Charidotella sexpunctata	8.65
BOLD:AAU7142	Cleridae	Korynetinae	Chariessa	Chariessa pilosa	10.8
BOLD:AAH0916	Cantharidae	Chauliognathinae	Chauliognathus	Chauliognathus pensylvanicus	8.875
BOLD:AAO1521	Coccinellidae	Coccinellinae	Chilocorus	Chilocorus renipustulatus	4.28
BOLD:AAH3301	Coccinellidae	Coccinellinae	Chilocorus	Chilocorus stigma	2.7
BOLD:ACA6340	Coccinellidae	Coccinellinae	Chilocorus	Chilocorus stigma	3.48
BOLD:AAQ2465	Carabidae	Harpalinae	Chlaenius	Chlaenius brevilabris	30.45
BOLD:AAJ0149	Carabidae	Harpalinae	Chlaenius	Chlaenius emarginatus	51.1
BOLD:AAY9984	Carabidae	Harpalinae	Chlaenius	Chlaenius impunctifrons	37.4
BOLD:AAH0213	Carabidae	Harpalinae	Chlaenius	Chlaenius niger	26.4
BOLD:AAI4267	Carabidae	Harpalinae	Chlaenius	Chlaenius pennsylvanicus	28.3
BOLD:AAH2764	Carabidae	Harpalinae	Chlaenius	Chlaenius sericeus	63.6
BOLD:AAH0357	Carabidae	Harpalinae	Chlaenius	Chlaenius tricolor	22.8
BOLD:ACB1036	Anthribidae	Choraginae	Choragus	Choragus sayi	0.0966
BOLD:ACL7771	Anthribidae	Choraginae	Choragus	Choragus sayi	0.441
BOLD:ACA2253	Buprestidae	Chrysochroinae	Chrysobothris	Chrysobothris adelpha	30.8
BOLD:ABX0918	Buprestidae	Chrysochroinae	Chrysobothris	Chrysobothris cribraria	27.3
BOLD:AAE2094	Buprestidae	Chrysochroinae	Chrysobothris	Chrysobothris femorata	25.65
BOLD:ACA6042	Buprestidae	Chrysochroinae	Chrysobothris	Chrysobothris rugosiceps	18.9
BOLD:AAF2731	Buprestidae	Chrysochroinae	Chrysobothris	Chrysobothris sexsignata	9.34
BOLD:AAJ0222	Chrysomelidae	Eumolpinae	Chrysochus	Chrysochus auratus	31.5
BOLD:AAG4439	Chrysomelidae	Chrysomelinae	Chrysolina	Chrysolina hyperici	8.14333
BOLD:AAP9442	Chrysomelidae	Chrysomelinae	Chrysolina	Chrysolina quadrigemina	15.4
BOLD:AAG4451	Chrysomelidae	Chrysomelinae	Chrysomela	Chrysomela crotchi	17.9
BOLD:AAJ5070	Chrysomelidae	Chrysomelinae	Chrysomela	Chrysomela knabi	6.96
BOLD:AAE9204	Chrysomelidae	Chrysomelinae	Chrysomela	Chrysomela mainensis	10.49
BOLD:AAC2412	Carabidae	Cicindelinae	Cicindela	Cicindela duodecimguttata	28.4
BOLD:AAC0156	Carabidae	Cicindelinae	Cicindela	Cicindela hirticollis	30.1
BOLD:AAQ0091	Carabidae	Cicindelinae	Cicindela	Cicindela limbalis	46.5
BOLD:AAC0162	Carabidae	Cicindelinae	Cicindela	Cicindela nebraskana	49.3
BOLD:AAQ0092	Carabidae	Cicindelinae	Cicindela	Cicindela oregona	35.3
BOLD:AAD4676	Carabidae	Cicindelinae	Cicindela	Cicindela punctulata	17.4
BOLD:ACZ1748	Carabidae	Cicindelinae	Cicindela	Cicindela punctulata	15
BOLD:AAE2697	Carabidae	Cicindelinae	Cicindela	Cicindela purpurea	42.1
BOLD:AAD4677	Carabidae	Cicindelinae	Cicindela	Cicindela repanda	26.8
BOLD:AAB3401	Carabidae	Cicindelinae	Cicindela	Cicindela sexguttata	26.2
BOLD:AAO1048	Staphylinidae	Tachyporinae	Cilea	Cilea silphoides	0.296
BOLD:ABV9508	Cimberididae		Cimberis	Cimberis pallipennis	0.68
BOLD:ADK1748	Ciidae	Ciinae	Cis	Cis americanus	0.146
BOLD:AAJ3268	Ciidae	Ciinae	Cis	Cis boleti	0.859
BOLD:AAU8194	Ciidae	Ciinae	Cis	Cis fuscipes	0.381
BOLD:ACA7530	Ciidae	Ciinae	Cis	Cis levettei	0.183
BOLD:ADI2563	Ciidae	Ciinae	Cis	Cis submicans	0.552
BOLD:AAO0037	Clambidae	Clambinae	Clambus	Clambus simsoni	0.0566
BOLD:AAH0274	Carabidae	Scaritinae	Clivina	Clivina fossor	2.54
BOLD:AAB7921	Carabidae	Scaritinae	Clivina	Clivina impressefrons	4.19
BOLD:ACW1689	Staphylinidae	Aleocharinae	Clusiota	Clusiota impressicollis	0.0161
BOLD:AAP7838	Corylophidae	Corylophinae	Clypastraea	Clypastraea lugubris	0.0662
BOLD:AAN6155	Corylophidae	Corylophinae	Clypastraea	Clypastraea lunata	0.103
BOLD:AAF4412	Cerambycidae	Cerambycinae	Clytus	Clytus canadensis	3.5
BOLD:AAF4406	Cerambycidae	Cerambycinae	Clytus	Clytus planifrons	20.3
BOLD:AAB6702	Cerambycidae	Cerambycinae	Clytus	Clytus ruricola	16.4
BOLD:ACC9999	Coccinellidae	Microweiseinae	Coccidophilus	Coccidophilus marginatus	0.0493
BOLD:ACA6285	Coccinellidae	Coccinellinae	Coccinella	Coccinella novemnotata	5.79
BOLD:AAA8933	Coccinellidae	Coccinellinae	Coccinella	Coccinella septempunctata	11.9433
BOLD:AAH3315	Coccinellidae	Coccinellinae	Coccinella	Coccinella transversoguttata	9.72
BOLD:AAE2547	Coccinellidae	Coccinellinae	Coccinella	Coccinella trifasciata	4.38333
BOLD:AAP7476	Coccinellidae	Coccinellinae	Coccinella	Coccinella undecimpunctata	2.55
BOLD:ABX3229	Chrysomelidae	Eumolpinae	Colaspis	Colaspis brunnea	3.51
BOLD:ABW2818	Leiodidae	Leiodinae	Colenis	Colenis impunctata	0.173
BOLD:AAD7604	Coccinellidae	Coccinellinae	Coleomegilla	Coleomegilla maculata	2.99667
BOLD:AAH0263	Melyridae	Malachiinae	Collops	Collops hirtellus	2.32
BOLD:AAJ7435	Melyridae	Malachiinae	Collops	Collops tricolor	1.21
BOLD:AAI5977	Melyridae	Malachiinae	Collops	Collops vittatus	4.04
BOLD:ACC5809	Leiodidae	Coloninae	Colon	Colon hubbardi	0.262
BOLD:ACS2011	Leiodidae	Coloninae	Colon	Colon incisum	0.263
BOLD:ACV8702	Leiodidae	Coloninae	Colon	Colon oblongum	0.111
BOLD:AAO4725	Leiodidae	Coloninae	Colon	Colon serripes	0.217
BOLD:ACA6288	Nitidulidae	Cillaeinae	Colopterus	Colopterus truncatus	0.218
BOLD:ACC7604	Nitidulidae	Cillaeinae	Colopterus	Colopterus truncatus	0.0973
BOLD:ADG0079	Zopheridae	Colydiinae	Colydium	Colydium lineola	0.852
BOLD:AAA6661	Dytiscidae	Colymbetinae	Colymbetes	Colymbetes dolabratus	64.35
BOLD:AAZ1109	Tenebrionidae	Pimeliinae	Coniontis	Coniontis ovalis	35.1
BOLD:ACA6067	Curculionidae	Molytinae	Conotrachelus	Conotrachelus anaglypticus	2.46
BOLD:ACP8780	Curculionidae	Molytinae	Conotrachelus	Conotrachelus anaglypticus	5.36
BOLD:ACB1098	Curculionidae	Molytinae	Conotrachelus	Conotrachelus aratus	3.54
BOLD:ADJ2423	Curculionidae	Molytinae	Conotrachelus	Conotrachelus crataegi	14.4
BOLD:ACA6003	Curculionidae	Molytinae	Conotrachelus	Conotrachelus juglandis	5.22
BOLD:AAG5221	Curculionidae	Molytinae	Conotrachelus	Conotrachelus nenuphar	3.95
BOLD:ABA6367	Curculionidae	Molytinae	Conotrachelus	Conotrachelus nenuphar	3.05
BOLD:ACB1097	Curculionidae	Molytinae	Conotrachelus	Conotrachelus schoofi	5.34
BOLD:ACX3673	Scirtidae	Scirtinae	Contacyphon	Contacyphon fuscescens	0.722
BOLD:AAJ3307	Scirtidae	Scirtinae	Contacyphon	Contacyphon kongsbergensis	0.218
BOLD:AAG7260	Scirtidae	Scirtinae	Contacyphon	Contacyphon obscurellus	0.203
BOLD:ACP0631	Scirtidae	Scirtinae	Contacyphon	Contacyphon obscurellus	0.269
BOLD:ACP0632	Scirtidae	Scirtinae	Contacyphon	Contacyphon obscurellus	0.404
BOLD:AAG7259	Scirtidae	Scirtinae	Contacyphon	Contacyphon obscurus	0.28
BOLD:AAM7653	Scirtidae	Scirtinae	Contacyphon	Contacyphon obscurus	0.344
BOLD:AAN6202	Scirtidae	Scirtinae	Contacyphon	Contacyphon obscurus	0.506
BOLD:ACF7856	Scirtidae	Scirtinae	Contacyphon	Contacyphon obscurus	0.513
BOLD:AAG7261	Scirtidae	Scirtinae	Contacyphon	Contacyphon ochreatus	0.199
BOLD:AAP7021	Scirtidae	Scirtinae	Contacyphon	Contacyphon pusillus	0.285
BOLD:ACX4619	Scirtidae	Scirtinae	Contacyphon	Contacyphon variabilis	0.414
BOLD:AAN6114	Dytiscidae	Copelatinae	Copelatus	Copelatus glyphicus	1.31
BOLD:AAN1045	Staphylinidae	Oxytelinae	Coprophilus	Coprophilus striatulus	1.58
BOLD:AAP7842	Staphylinidae	Tachyporinae	Coproporus	Coproporus ventriculus	0.205
BOLD:AAH3847	Dytiscidae	Coptotominae	Coptotomus	Coptotomus longulus	2.23
BOLD:AAO0582	Staphylinidae	Aleocharinae	Cordalia	Cordalia obscura	0.137
BOLD:ACM1751	Curculionidae	Scolytinae	Corthylus	Corthylus columbianus	2.12
BOLD:ACW9468	Latridiidae	Corticariinae	Corticaria	Corticaria dentiventris	0.281
BOLD:AAN6041	Latridiidae	Corticariinae	Corticaria	Corticaria elongata	0.052
BOLD:AAM7682	Latridiidae	Corticariinae	Corticaria	Corticaria ferruginea	0.0677
BOLD:AAP7050	Latridiidae	Corticariinae	Corticaria	Corticaria rubripes	0.0958
BOLD:ACK6024	Latridiidae	Corticariinae	Corticaria	Corticaria rubripes	0.0804
BOLD:AAO0421	Latridiidae	Corticariinae	Corticaria	Corticaria serrata	0.115
BOLD:AAH0256	Latridiidae	Corticariinae	Corticarina	Corticarina cavicollis	0.0481
BOLD:ACC2109	Latridiidae	Corticariinae	Corticarina	Corticarina herbivagans	0.0376
BOLD:ABA6931	Latridiidae	Corticariinae	Corticarina	Corticarina longipennis	0.0938
BOLD:AAH3551	Latridiidae	Corticariinae	Corticarina	Corticarina minuta	0.085
BOLD:ACC1802	Latridiidae	Corticariinae	Corticarina	Corticarina minuta	0.0862
BOLD:ACD4236	Latridiidae	Corticariinae	Corticarina	Corticarina minuta	0.0918
BOLD:ACT3637	Latridiidae	Corticariinae	Corticarina	Corticarina minuta	0.0924
BOLD:AAI8935	Latridiidae	Corticariinae	Cortinicara	Cortinicara gibbosa	0.0446
BOLD:AAI5878	Cerambycidae	Lepturinae	Cortodera	Cortodera coniferae	6.79
BOLD:AAH2414	Elateridae	Dendrometrinae	Corymbitodes	Corymbitodes pygmaeus	4.38
BOLD:ACV5201	Elateridae	Dendrometrinae	Corymbitodes	Corymbitodes tarsalis	11.3
BOLD:ACM7620	Curculionidae	Baridinae	Cosmobaris	Cosmobaris scolopacea	0.76
BOLD:ACA2315	Curculionidae	Cossoninae	Cossonus	Cossonus impressifrons	1.26
BOLD:ACC6990	Curculionidae	Cossoninae	Cossonus	Cossonus pacificus	1.25
BOLD:ACD0024	Curculionidae	Ceutorhynchinae	Craponius	Craponius inaequalis	1.89
BOLD:ACC7747	Cleridae	Korynetinae	Cregya	Cregya oculata	1.38
BOLD:AAG4463	Chrysomelidae	Galerucinae	Crepidodera	Crepidodera digna	0.46
BOLD:ABA9095	Chrysomelidae	Galerucinae	Crepidodera	Crepidodera heikertingeri	0.759
BOLD:AAH0126	Chrysomelidae	Galerucinae	Crepidodera	Crepidodera nana	0.72
BOLD:ACA4421	Chrysomelidae	Galerucinae	Crepidodera	Crepidodera sculpturata	0.619
BOLD:ACP9505	Chrysomelidae	Galerucinae	Crepidodera	Crepidodera sculpturata	0.499
BOLD:AAG4462	Chrysomelidae	Galerucinae	Crepidodera	Crepidodera solita	0.567
BOLD:ABA8907	Chrysomelidae	Criocerinae	Crioceris	Crioceris asparagi	3.8
BOLD:AAF1527	Chrysomelidae	Criocerinae	Crioceris	Crioceris duodecimpunctata	6.74
BOLD:ACG3487	Curculionidae	Scolytinae	Cryphalus	Cryphalus ruficollis	0.119
BOLD:AAH0131	Nitidulidae	Cryptarchinae	Cryptarcha	Cryptarcha ampla	8.09
BOLD:AAG4447	Chrysomelidae	Cryptocephalinae	Cryptocephalus	Cryptocephalus calidus	6.65
BOLD:AAH0328	Chrysomelidae	Cryptocephalinae	Cryptocephalus	Cryptocephalus notatus	5.65
BOLD:ABZ0295	Chrysomelidae	Cryptocephalinae	Cryptocephalus	Cryptocephalus notatus	3.145
BOLD:ABX3292	Chrysomelidae	Cryptocephalinae	Cryptocephalus	Cryptocephalus venustus	8.06
BOLD:ABY2268	Laemophloeidae		Cryptolestes	Cryptolestes ferrugineus	0.0614
BOLD:ACM6835	Laemophloeidae		Cryptolestes	Cryptolestes ferrugineus	0.0726
BOLD:AAO0110	Cryptophagidae	Cryptophaginae	Cryptophagus	Cryptophagus acutangulus	0.311
BOLD:AAG5059	Cryptophagidae	Cryptophaginae	Cryptophagus	Cryptophagus confertus	0.214
BOLD:ABA9954	Cryptophagidae	Cryptophaginae	Cryptophagus	Cryptophagus dentatus	0.229
BOLD:ACI5415	Cryptophagidae	Cryptophaginae	Cryptophagus	Cryptophagus difficilis	0.276
BOLD:ACI6800	Cryptophagidae	Cryptophaginae	Cryptophagus	Cryptophagus difficilis	0.245
BOLD:ACI6972	Cryptophagidae	Cryptophaginae	Cryptophagus	Cryptophagus difficilis	0.214
BOLD:ACD9453	Cryptophagidae	Cryptophaginae	Cryptophagus	Cryptophagus quadrihamatus	0.172
BOLD:AAN5981	Cryptophagidae	Cryptophaginae	Cryptophagus	Cryptophagus tuberculosus	0.44
BOLD:ABY0110	Cryptophagidae	Cryptophaginae	Cryptophagus	Cryptophagus valens	0.369
BOLD:AAP6170	Erotylidae	Cryptophilinae	Cryptophilus	Cryptophilus obliteratus	0.221
BOLD:ABW2833	Erotylidae	Cryptophilinae	Cryptophilus	Cryptophilus obliteratus	0.357
BOLD:AAY6550	Erotylidae	Cryptophilinae	Cryptophilus	Cryptophilus propinquus	0.101
BOLD:ABW4289	Hydrophilidae	Sphaeridiinae	Cryptopleurum	Cryptopleurum subtile	0.261
BOLD:AAM7612	Dermestidae	Megatominae	Cryptorhopalum	Cryptorhopalum triste	0.342
BOLD:AAD1735	Curculionidae	Cryptorhynchinae	Cryptorhynchus	Cryptorhynchus lapathi	22.8
BOLD:ACU2925	Curculionidae	Cryptorhynchinae	Cryptorhynchus	Cryptorhynchus tristis	7.16
BOLD:AAZ1479	Scarabaeidae	Aphodiinae	Cryptoscatomaseter	Cryptoscatomaseter punctissimus	1.58
BOLD:AAQ0082	Elateridae	Dendrometrinae	Ctenicera	Ctenicera angularis	5.23
BOLD:AAQ0086	Elateridae	Dendrometrinae	Ctenicera	Ctenicera angusticollis	15.7
BOLD:AAV9084	Elateridae	Dendrometrinae	Ctenicera	Ctenicera angusticollis	12.4
BOLD:ACX2352	Elateridae	Dendrometrinae	Ctenicera	Ctenicera comes	17.4
BOLD:ACV1072	Elateridae	Dendrometrinae	Ctenicera	Ctenicera pyrrhos	40.7
BOLD:ABA9074	Staphylinidae	Pselaphinae	Ctenisodes	Ctenisodes piceus	0.124
BOLD:AAQ0047	Cucujidae		Cucujus	Cucujus clavipes	21.6
BOLD:AAU6888	Cucujidae		Cucujus	Cucujus clavipes	16
BOLD:ABA6312	Cucujidae		Cucujus	Cucujus clavipes	9.53
BOLD:ACL1883	Curculionidae	Curculioninae	Curculio	Curculio rubidus	1.04
BOLD:ABV5168	Curculionidae	Curculioninae	Curculio	Curculio sulcatulus	6.49
BOLD:ACJ7719	Byrrhidae	Syncalyptinae	Curimopsis	Curimopsis echinata	0.694
BOLD:ACU4791	Cybocephalidae		Cybocephalus	Cybocephalus nipponicus	0.0661
BOLD:ACM1119	Nitidulidae	Nitidulinae	Cychramus	Cychramus adustus	2.08
BOLD:AAI9511	Carabidae	Carabinae	Cychrus	Cychrus tuberculatus	184
BOLD:AAH3300	Coccinellidae	Coccinellinae	Cycloneda	Cycloneda munda	4.11667
BOLD:ACY9749	Carabidae	Cicindelinae	Cylindera	Cylindera terricola	17.4
BOLD:ADH9736	Nitidulidae	Nitidulinae	Cyllodes	Cyllodes biplagiatus	0.916
BOLD:AAM7663	Cleridae	Tillinae	Cymatodera	Cymatodera bicolor	5.69
BOLD:AAU6910	Cleridae	Tillinae	Cymatodera	Cymatodera bicolor	8.86
BOLD:ACA7844	Cleridae	Tillinae	Cymatodera	Cymatodera bicolor	9.09
BOLD:ACE2806	Cleridae	Tillinae	Cymatodera	Cymatodera undulata	6.3
BOLD:ADH7806	Hydrophilidae	Enochrinae	Cymbiodyta	Cymbiodyta semistriata	2.02
BOLD:ACM5968	Hydrophilidae	Enochrinae	Cymbiodyta	Cymbiodyta vindicata	1.8
BOLD:ACO5348	Hydrophilidae	Enochrinae	Cymbiodyta	Cymbiodyta vindicata	4.31
BOLD:ACM6793	Carabidae	Harpalinae	Cymindis	Cymindis americana	11.7
BOLD:AAF7755	Carabidae	Harpalinae	Cymindis	Cymindis cribricollis	15.2
BOLD:AAH0342	Carabidae	Harpalinae	Cymindis	Cymindis limbata	5.88
BOLD:AAO3881	Carabidae	Harpalinae	Cymindis	Cymindis neglecta	3.48
BOLD:AAC6213	Carabidae	Harpalinae	Cymindis	Cymindis planipennis	18.5
BOLD:AAZ1504	Carabidae	Harpalinae	Cymindis	Cymindis platicollis	13.2
BOLD:ADH3834	Carabidae	Harpalinae	Cymindis	Cymindis platicollis	7.14
BOLD:AAE7896	Carabidae	Harpalinae	Cymindis	Cymindis unicolor	8.13
BOLD:ADM3801	Tenebrionidae	Diaperinae	Cynaeus	Cynaeus angustus	2.71
BOLD:ADE9599	Staphylinidae	Aleocharinae	Cypha	Cypha inexpectata	0.0255
BOLD:ACN3501	Curculionidae	Lixinae	Cyphocleonus	Cyphocleonus achates	26.5
BOLD:AAN6182	Curculionidae	Entiminae	Cyrtepistomus	Cyrtepistomus castaneus	3.82
BOLD:AAD4513	Cerambycidae	Cerambycinae	Cyrtophorus	Cyrtophorus verrucosus	12.0333
BOLD:AAU7330	Erotylidae	Erotylinae	Dacne	Dacne quadrimaculata	0.496
BOLD:AAP7063	Elateridae	Elaterinae	Dalopius	Dalopius asellus	2.06333
BOLD:ACL1459	Elateridae	Elaterinae	Dalopius	Dalopius fuscipes	1.85
BOLD:ACG2607	Elateridae	Elaterinae	Dalopius	Dalopius gartrelli	1.57
BOLD:AAU7316	Elateridae	Elaterinae	Dalopius	Dalopius gentilis	3.13
BOLD:ADH8761	Elateridae	Elaterinae	Dalopius	Dalopius gentilis	2.34
BOLD:AAQ0089	Elateridae	Elaterinae	Dalopius	Dalopius insulanus	3.1
BOLD:AAH2372	Elateridae	Elaterinae	Dalopius	Dalopius pallidus	2.65
BOLD:AAP7081	Elateridae	Elaterinae	Dalopius	Dalopius suspectus	2.35
BOLD:AAL8068	Elateridae	Elaterinae	Dalopius	Dalopius tristis	3.39667
BOLD:AAH2388	Elateridae	Elaterinae	Dalopius	Dalopius vagus	3.95
BOLD:AAU7317	Endomychidae	Endomychinae	Danae	Danae testacea	1.82
BOLD:ACA4121	Elateridae	Agrypninae	Danosoma	Danosoma brevicorne	26.4
BOLD:ACG2797	Staphylinidae	Omaliinae	Deinopteroloma	Deinopteroloma subcostatum	0.858
BOLD:AAM7686	Staphylinidae	Oxytelinae	Deleaster	Deleaster dichrous	1.9
BOLD:AAG6588	Chrysomelidae	Cassidinae	Deloyala	Deloyala guttata	4.73
BOLD:AAE7462	Coccinellidae	Microweiseinae	Delphastus	Delphastus catalinae	0.165
BOLD:AAU7160	Eucnemidae	Macraulacinae	Deltometopus	Deltometopus amoenicornis	0.549
BOLD:AAA7915	Curculionidae	Scolytinae	Dendroctonus	Dendroctonus ponderosae	2.99
BOLD:AAD6254	Curculionidae	Scolytinae	Dendroctonus	Dendroctonus rufipennis	4.13
BOLD:AAE3430	Curculionidae	Scolytinae	Dendroctonus	Dendroctonus valens	14.4
BOLD:AAG0758	Pyrochroidae	Pyrochroinae	Dendroides	Dendroides canadensis	15.45
BOLD:AAD5963	Pyrochroidae	Pyrochroinae	Dendroides	Dendroides concolor	12.58
BOLD:ACI6375	Pyrochroidae	Pyrochroinae	Dendroides	Dendroides concolor	9.77
BOLD:ACB1653	Pyrochroidae	Pyrochroinae	Dendroides	Dendroides ephemeroides	6.09
BOLD:ACJ2687	Pyrochroidae	Pyrochroinae	Dendroides	Dendroides testaceus	13.315
BOLD:ACA9015	Silvanidae	Brontinae	Dendrophagus	Dendrophagus cygnaei	1.97
BOLD:AAH0466	Elateridae	Dendrometrinae	Denticollis	Denticollis denticornis	5.83
BOLD:ACM1124	Elateridae	Dendrometrinae	Denticollis	Denticollis denticornis	8.85
BOLD:ACM1366	Elateridae	Dendrometrinae	Denticollis	Denticollis denticornis	6.84
BOLD:AAN5519	Elateridae	Dendrometrinae	Denticollis	Denticollis varians	2.71
BOLD:AAG2032	Dermestidae	Dermestinae	Dermestes	Dermestes lardarius	9.11
BOLD:AAD0549	Cerambycidae	Lepturinae	Desmocerus	Desmocerus aureipennis	64.05
BOLD:ACO4071	Dytiscidae	Hydroporinae	Desmopachria	Desmopachria convexa	0.253
BOLD:AAF9270	Staphylinidae	Aleocharinae	Devia	Devia prospera	0.474
BOLD:ADH0425	Staphylinidae	Aleocharinae	Dexiogyia	Dexiogyia angustiventris	0.0605
BOLD:AAB5012	Chrysomelidae	Galerucinae	Diabrotica	Diabrotica barberi	3.38
BOLD:AAL1349	Chrysomelidae	Galerucinae	Diabrotica	Diabrotica cristata	2.15
BOLD:AAF8473	Chrysomelidae	Galerucinae	Diabrotica	Diabrotica undecimpunctata	5.89
BOLD:AAD4999	Chrysomelidae	Galerucinae	Diabrotica	Diabrotica virgifera	2.71
BOLD:AAM6032	Carabidae	Elaphrinae	Diacheila	Diacheila arctica	3.82
BOLD:AAN5414	Carabidae	Elaphrinae	Diacheila	Diacheila polita	6.27
BOLD:AAM7683	Chrysomelidae	Cryptocephalinae	Diachus	Diachus auratus	0.23
BOLD:ADH4918	Scarabaeidae	Aphodiinae	Dialytellus	Dialytellus dialytoides	1.49
BOLD:AAM7660	Scarabaeidae	Aphodiinae	Dialytes	Dialytes striatulus	3.42
BOLD:AAP6551	Scarabaeidae	Aphodiinae	Dialytes	Dialytes truncatus	8.09
BOLD:AAP6549	Scarabaeidae	Aphodiinae	Dialytes	Dialytes ulkei	6.78
BOLD:AAY9945	Tenebrionidae	Diaperinae	Diaperis	Diaperis maculata	18.8
BOLD:AAY9002	Scarabaeidae	Aphodiinae	Diapterna	Diapterna omissa	37.6
BOLD:AAL0908	Chrysomelidae	Galerucinae	Dibolia	Dibolia borealis	1.07
BOLD:ABA9947	Chrysomelidae	Galerucinae	Dibolia	Dibolia borealis	0.781
BOLD:ACU5687	Chrysomelidae	Galerucinae	Dibolia	Dibolia chelones	0.606
BOLD:ACL6252	Carabidae	Harpalinae	Dicaelus	Dicaelus politus	29.8
BOLD:AAF5689	Buprestidae	Chrysochroinae	Dicerca	Dicerca lurida	72.1
BOLD:AAC3543	Buprestidae	Chrysochroinae	Dicerca	Dicerca tenebrica	94.4625
BOLD:AAE7502	Buprestidae	Chrysochroinae	Dicerca	Dicerca tuberculata	67.8
BOLD:AAV5222	Carabidae	Harpalinae	Dicheirotrichus	Dicheirotrichus cognatus	0.942
BOLD:AAH0140	Scarabaeidae	Melolonthinae	Dichelonyx	Dichelonyx albicollis	17.6
BOLD:AAQ0097	Scarabaeidae	Melolonthinae	Dichelonyx	Dichelonyx backii	8.38
BOLD:ACC1981	Scarabaeidae	Melolonthinae	Dichelonyx	Dichelonyx backii	50.6
BOLD:AAH6803	Scarabaeidae	Melolonthinae	Dichelonyx	Dichelonyx kirbyi	9.3
BOLD:AAH6801	Scarabaeidae	Melolonthinae	Dichelonyx	Dichelonyx linearis	15.4
BOLD:AAG4446	Scarabaeidae	Melolonthinae	Dichelonyx	Dichelonyx subvittata	23.3
BOLD:AAH6863	Scarabaeidae	Melolonthinae	Dichelonyx	Dichelonyx subvittata	24.1
BOLD:ACE4462	Scarabaeidae	Melolonthinae	Dichelonyx	Dichelonyx subvittata	44.2
BOLD:ACF4941	Scarabaeidae	Melolonthinae	Dichelonyx	Dichelonyx subvittata	19.5
BOLD:ACF4942	Scarabaeidae	Melolonthinae	Dichelonyx	Dichelonyx subvittata	23
BOLD:AAP7785	Cantharidae	Cantharinae	Dichelotarsus	Dichelotarsus cavicollis	1.25
BOLD:AAP7791	Cantharidae	Cantharinae	Dichelotarsus	Dichelotarsus cavicollis	1.47
BOLD:AAH0914	Cantharidae	Cantharinae	Dichelotarsus	Dichelotarsus deceptus	1.42
BOLD:AAH0929	Cantharidae	Cantharinae	Dichelotarsus	Dichelotarsus excursus	6.77667
BOLD:ACB2222	Cantharidae	Cantharinae	Dichelotarsus	Dichelotarsus extremus	1.76
BOLD:AAH0913	Cantharidae	Cantharinae	Dichelotarsus	Dichelotarsus heteronychus	1.24
BOLD:AAH0248	Cantharidae	Cantharinae	Dichelotarsus	Dichelotarsus laevicollis	2.1
BOLD:AAH7079	Cantharidae	Cantharinae	Dichelotarsus	Dichelotarsus laevicollis	1.04
BOLD:ABX5103	Cantharidae	Cantharinae	Dichelotarsus	Dichelotarsus laevicollis	2.43
BOLD:ACD1483	Cantharidae	Cantharinae	Dichelotarsus	Dichelotarsus lapponicus	3.505
BOLD:ACM2123	Cantharidae	Cantharinae	Dichelotarsus	Dichelotarsus limbellus	3.42
BOLD:ACD1281	Cantharidae	Cantharinae	Dichelotarsus	Dichelotarsus lygarius	2.2
BOLD:AAH0918	Cantharidae	Cantharinae	Dichelotarsus	Dichelotarsus nr. fumiganus	6.3025
BOLD:AAH0927	Cantharidae	Cantharinae	Dichelotarsus	Dichelotarsus obscurevittatus	2.06
BOLD:AAH0933	Cantharidae	Cantharinae	Dichelotarsus	Dichelotarsus piniphilus	1.2775
BOLD:AAP7080	Cantharidae	Cantharinae	Dichelotarsus	Dichelotarsus piniphilus	1.71
BOLD:AAH0465	Cantharidae	Cantharinae	Dichelotarsus	Dichelotarsus puberulus	2.73
BOLD:AAH0925	Cantharidae	Cantharinae	Dichelotarsus	Dichelotarsus puncticollis	4.5
BOLD:AAQ0045	Cantharidae	Cantharinae	Dichelotarsus	Dichelotarsus scaber	9.2325
BOLD:AAG9110	Lycidae	Erotinae	Dictyoptera	Dictyoptera aurora	3.235
BOLD:AAN6191	Lycidae	Erotinae	Dictyoptera	Dictyoptera aurora	2.83
BOLD:AAQ0048	Lycidae	Erotinae	Dictyoptera	Dictyoptera aurora	5.25
BOLD:AAG9111	Lycidae	Erotinae	Dictyoptera	Dictyoptera simplicipes	5.53
BOLD:AAG4502	Coccinellidae	Coccinellinae	Didion	Didion longulum	0.13
BOLD:AAP7049	Coccinellidae	Coccinellinae	Didion	Didion longulum	0.126
BOLD:AAN5903	Coccinellidae	Coccinellinae	Didion	Didion punctatum	0.157
BOLD:AAP7040	Coccinellidae	Coccinellinae	Didion	Didion punctatum	0.15
BOLD:ABA6338	Curculionidae	Ceutorhynchinae	Dietzella	Dietzella zimmermannii	1.84
BOLD:AAM0420	Staphylinidae	Aleocharinae	Dinaraea	Dinaraea aequata	0.242
BOLD:ACM9585	Staphylinidae	Aleocharinae	Dinaraea	Dinaraea borealis	0.108
BOLD:ACL3596	Staphylinidae	Aleocharinae	Dinaraea	Dinaraea pacei	0.0948
BOLD:ABX0920	Gyrinidae	Gyrininae	Dineutus	Dineutus assimilis	23.1
BOLD:AAG0715	Gyrinidae	Gyrininae	Dineutus	Dineutus discolor	24.6
BOLD:AAG0713	Gyrinidae	Gyrininae	Dineutus	Dineutus hornii	27
BOLD:AAG0708	Gyrinidae	Gyrininae	Dineutus	Dineutus nigrior	27
BOLD:AAG4323	Staphylinidae	Staphylininae	Dinothenarus	Dinothenarus badipes	17
BOLD:ACY6103	Staphylinidae	Staphylininae	Diochus	Diochus schaumii	0.198
BOLD:ADF8448	Coccinellidae	Coccinellinae	Diomus	Diomus debilis	0.0977
BOLD:AAN5910	Coccinellidae	Coccinellinae	Diomus	Diomus terminatus	0.286
BOLD:AAX9545	Carabidae	Harpalinae	Diplocheila	Diplocheila major	98
BOLD:AAX9544	Carabidae	Harpalinae	Diplocheila	Diplocheila obtusa	17.8
BOLD:AAX9540	Carabidae	Harpalinae	Diplocheila	Diplocheila striatopunctata	48.7
BOLD:AAH6807	Scarabaeidae	Melolonthinae	Diplotaxis	Diplotaxis brevicollis	61.6
BOLD:AAY9403	Scarabaeidae	Melolonthinae	Diplotaxis	Diplotaxis haydenii	62.4
BOLD:ABY7987	Scarabaeidae	Melolonthinae	Diplotaxis	Diplotaxis obscura	64.9
BOLD:AAH6793	Scarabaeidae	Melolonthinae	Diplotaxis	Diplotaxis tristis	59
BOLD:AAH0363	Melandryidae	Melandryinae	Dircaea	Dircaea liturata	9.615
BOLD:ABY1343	Eucnemidae	Melasinae	Dirrhagofarsus	Dirrhagofarsus ernae	3.25
BOLD:ACL1726	Eucnemidae	Melasinae	Dirrhagofarsus	Dirrhagofarsus ernae	2.99
BOLD:AAG4428	Chrysomelidae	Galerucinae	Disonycha	Disonycha alternata	15.0667
BOLD:AAQ0041	Chrysomelidae	Galerucinae	Disonycha	Disonycha latifrons	8.30333
BOLD:ABZ4320	Chrysomelidae	Galerucinae	Disonycha	Disonycha pensylvanica	3.29
BOLD:AAG4454	Chrysomelidae	Galerucinae	Disonycha	Disonycha procera	6.95
BOLD:ACC7862	Chrysomelidae	Galerucinae	Disonycha	Disonycha uniguttata	11.4
BOLD:AAG4418	Chrysomelidae	Galerucinae	Disonycha	Disonycha xanthomelas	4.58
BOLD:ACZ0640	Leiodidae	Cholevinae	Dissochaetus	Dissochaetus oblitus	0.231
BOLD:AAM7647	Chrysomelidae	Galerucinae	Distigmoptera	Distigmoptera borealis	0.469
BOLD:AAG3211	Oedemeridae	Oedemerinae	Ditylus	Ditylus quadricollis	36.4
BOLD:AAH0434	Elateridae	Elaterinae	Dolerosomus	Dolerosomus silaceus	2.45
BOLD:AAX8636	Ciidae	Ciinae	Dolichocis	Dolichocis manitoba	0.0451
BOLD:AAG4431	Chrysomelidae	Donaciinae	Donacia	Donacia cincticornis	12.085
BOLD:ACA2984	Chrysomelidae	Donaciinae	Donacia	Donacia fulgens	9.68
BOLD:AAP6998	Chrysomelidae	Donaciinae	Donacia	Donacia hypoleuca	21.55
BOLD:AAH0214	Chrysomelidae	Donaciinae	Donacia	Donacia piscatrix	13.3
BOLD:ABA6347	Chrysomelidae	Donaciinae	Donacia	Donacia subtilis	4.33
BOLD:ACA3927	Chrysomelidae	Donaciinae	Donacia	Donacia subtilis	4.73
BOLD:AAF6725	Cerambycidae	Lamiinae	Dorcaschema	Dorcaschema nigrum	5.8
BOLD:ACG8826	Ptinidae	Dorcatominae	Dorcatoma	Dorcatoma pallicornis	0.9
BOLD:ACV1604	Ptinidae	Dorcatominae	Dorcatoma	Dorcatoma setulosa	0.175
BOLD:ACF6362	Curculionidae	Curculioninae	Dorytomus	Dorytomus hirtus	1.12
BOLD:ACF6605	Curculionidae	Curculioninae	Dorytomus	Dorytomus hirtus	1.36
BOLD:ACA3993	Curculionidae	Curculioninae	Dorytomus	Dorytomus inaequalis	2.08
BOLD:ACA6290	Curculionidae	Curculioninae	Dorytomus	Dorytomus leucophyllus	1.38
BOLD:AAG5217	Curculionidae	Curculioninae	Dorytomus	Dorytomus mucidus	10.21
BOLD:ACA6103	Curculionidae	Curculioninae	Dorytomus	Dorytomus rufulus	1.56
BOLD:ACA4125	Curculionidae	Curculioninae	Dorytomus	Dorytomus squamosus	0.769
BOLD:ACE2095	Curculionidae	Curculioninae	Dorytomus	Dorytomus vagenotatus	1.03
BOLD:ACL4042	Curculionidae	Curculioninae	Dorytomus	Dorytomus vagenotatus	0.504
BOLD:ABA6358	Eucnemidae	Macraulacinae	Dromaeolus	Dromaeolus cylindricollis	5.35
BOLD:AAH2807	Carabidae	Harpalinae	Dromius	Dromius piceus	2.48
BOLD:AAY0146	Staphylinidae	Aleocharinae	Drusilla	Drusilla canaliculata	0.59
BOLD:ACA4013	Curculionidae	Scolytinae	Dryocoetes	Dryocoetes affaber	0.352
BOLD:AAJ9256	Curculionidae	Scolytinae	Dryocoetes	Dryocoetes autographus	1.47
BOLD:AAH0110	Curculionidae	Dryophthorinae	Dryophthorus	Dryophthorus americanus	0.637
BOLD:AAF6867	Elmidae	Elminae	Dubiraphia	Dubiraphia vittata	0.401
BOLD:AAH0155	Carabidae	Scaritinae	Dyschirius	Dyschirius dejeanii	1.25
BOLD:AAO0845	Carabidae	Scaritinae	Dyschirius	Dyschirius globosus	0.229
BOLD:AAM7672	Carabidae	Scaritinae	Dyschirius	Dyschirius globulosus	0.322
BOLD:AAN5415	Carabidae	Scaritinae	Dyschirius	Dyschirius hiemalis	0.228
BOLD:AAP7799	Carabidae	Scaritinae	Dyschirius	Dyschirius pacificus	1.24
BOLD:ACU3025	Curculionidae	Entiminae	Dyslobus	Dyslobus alternatus	12.6
BOLD:ACX9621	Curculionidae	Entiminae	Dyslobus	Dyslobus decoratus	6.92
BOLD:AAB6147	Dytiscidae	Dytiscinae	Dytiscus	Dytiscus dauricus	749
BOLD:AAH0231	Dytiscidae	Dytiscinae	Dytiscus	Dytiscus fasciventris	202
BOLD:ABZ4555	Elateridae	Dendrometrinae	Eanus	Eanus albertanus	2.13
BOLD:AAH2366	Elateridae	Dendrometrinae	Eanus	Eanus decoratus	5.2
BOLD:AAQ0090	Elateridae	Dendrometrinae	Eanus	Eanus estriatus	4.85
BOLD:ACN9356	Elateridae	Dendrometrinae	Eanus	Eanus maculipennis	1.57
BOLD:ACC6491	Staphylinidae	Aleocharinae	Earota	Earota dentata	0.246
BOLD:AAE8162	Psephenidae	Eubriinae	Ectopria	Ectopria thoracica	0.764
BOLD:AAF6389	Cerambycidae	Lamiinae	Ecyrus	Ecyrus dasycerus	7.4775
BOLD:AAB8479	Carabidae	Elaphrinae	Elaphrus	Elaphrus americanus	7.41
BOLD:AAI6148	Carabidae	Elaphrinae	Elaphrus	Elaphrus clairvillei	8.1
BOLD:AAD0385	Carabidae	Elaphrinae	Elaphrus	Elaphrus lapponicus	9.78
BOLD:AAQ0093	Carabidae	Elaphrinae	Elaphrus	Elaphrus lecontei	11.4
BOLD:AAZ1247	Carabidae	Elaphrinae	Elaphrus	Elaphrus olivaceus	4.98
BOLD:AAX7307	Elateridae	Elaterinae	Elater	Elater abruptus	62.8
BOLD:ADI8850	Elateridae	Elaterinae	Elater	Elater abruptus	64
BOLD:ACA8560	Lymexylidae	Hylecoetinae	Elateroides	Elateroides lugubris	4.38333
BOLD:ACA4105	Elateridae	Dendrometrinae	Elathous	Elathous nebulosus	7.66
BOLD:AAG3217	Tenebrionidae	Blaptinae	Eleodes	Eleodes obscura	575
BOLD:AAG3223	Tenebrionidae	Blaptinae	Eleodes	Eleodes obsoletus	73.75
BOLD:AAQ0050	Tenebrionidae	Blaptinae	Eleodes	Eleodes tricostatus	99.9
BOLD:ACY9729	Tenebrionidae	Blaptinae	Eleodes	Eleodes vandykei	75.6
BOLD:AAG5201	Curculionidae	Curculioninae	Ellescus	Ellescus ephippiatus CHU1	0.624
BOLD:AAF4976	Lampyridae	Lampyrinae	Ellychnia	Ellychnia corrusca	6.16333
BOLD:ACA6831	Scirtidae	Scirtinae	Elodes	Elodes maculicollis	0.348
BOLD:ACY8427	Aderidae		Elonus	Elonus basalis	0.396
BOLD:ADF7265	Aderidae		Elonus	Elonus gruberi	0.456
BOLD:ACC3231	Aderidae		Elonus	Elonus nebulosus	0.263
BOLD:AAU6911	Melandryidae	Melandryinae	Emmesa	Emmesa connectens	4.4
BOLD:ACM6628	Staphylinidae	Empelinae	Empelus	Empelus brunnipennis	0.132
BOLD:AAD5015	Cerambycidae	Cerambycinae	Enaphalodes	Enaphalodes rufulus	316
BOLD:ACA7524	Melandryidae	Melandryinae	Enchodes	Enchodes sericea	12.4
BOLD:ACI6005	Melandryidae	Melandryinae	Enchodes	Enchodes sericea	9.21
BOLD:AAX7549	Endomychidae	Endomychinae	Endomychus	Endomychus biguttatus	2.1
BOLD:ACW9862	Latridiidae	Latridiinae	Enicmus	Enicmus cordatus	0.0764
BOLD:ACN5209	Latridiidae	Latridiinae	Enicmus	Enicmus fictus	0.106
BOLD:AAN5905	Latridiidae	Latridiinae	Enicmus	Enicmus mimus	0.0794
BOLD:AAN6153	Latridiidae	Latridiinae	Enicmus	Enicmus nitens	0.0794
BOLD:ABX9520	Latridiidae	Latridiinae	Enicmus	Enicmus rugosus	0.0768
BOLD:ACC4298	Latridiidae	Latridiinae	Enicmus	Enicmus rugosus	0.117
BOLD:ACG5965	Latridiidae	Latridiinae	Enicmus	Enicmus rugosus	0.0809
BOLD:ACG8955	Latridiidae	Latridiinae	Enicmus	Enicmus tenuicornis	0.13
BOLD:AAH0211	Hydrophilidae	Enochrinae	Enochrus	Enochrus cinctus	3.15
BOLD:ACW4992	Hydrophilidae	Enochrinae	Enochrus	Enochrus cinctus	6.37
BOLD:AAH2913	Hydrophilidae	Enochrinae	Enochrus	Enochrus diffusus	7.95
BOLD:AAH2907	Hydrophilidae	Enochrinae	Enochrus	Enochrus hamiltoni	1.37
BOLD:AAH2911	Hydrophilidae	Enochrinae	Enochrus	Enochrus hamiltoni	0.85
BOLD:AAH2917	Hydrophilidae	Enochrinae	Enochrus	Enochrus hamiltoni	2.03
BOLD:AAH2910	Hydrophilidae	Enochrinae	Enochrus	Enochrus ochraceus	0.756
BOLD:AAH2918	Hydrophilidae	Enochrinae	Enochrus	Enochrus ochraceus	0.933
BOLD:AAM7778	Hydrophilidae	Enochrinae	Enochrus	Enochrus ochraceus	0.884
BOLD:ADI3256	Hydrophilidae	Enochrinae	Enochrus	Enochrus pygmaeus	0.976
BOLD:ABY0030	Cleridae	Clerinae	Enoclerus	Enoclerus nigrifrons	2.55
BOLD:AAU6970	Cleridae	Clerinae	Enoclerus	Enoclerus nigripes	3.77
BOLD:ADH8052	Cleridae	Clerinae	Enoclerus	Enoclerus nigripes	2.42
BOLD:ADI8766	Cleridae	Clerinae	Enoclerus	Enoclerus nigripes	2.1
BOLD:AAH0237	Cleridae	Clerinae	Enoclerus	Enoclerus rosmarus	1.96
BOLD:ACI9790	Cleridae	Clerinae	Enoclerus	Enoclerus rosmarus	4.14
BOLD:ADI9851	Eucnemidae	Melasinae	Entomophthalmus	Entomophthalmus rufiolus	1.28
BOLD:AAZ0095	Chrysomelidae	Chrysomelinae	Entomoscelis	Entomoscelis americana	12.9
BOLD:AAL0643	Cryptophagidae	Atomariinae	Ephistemus	Ephistemus globulus	0.0616
BOLD:AAF9393	Meloidae	Meloinae	Epicauta	Epicauta fabricii	27.45
BOLD:AAF9395	Meloidae	Meloinae	Epicauta	Epicauta ferruginea	6.16667
BOLD:AAI5347	Meloidae	Meloinae	Epicauta	Epicauta funebris	51.3
BOLD:AAF9414	Meloidae	Meloinae	Epicauta	Epicauta murina	26.8
BOLD:AAF9398	Meloidae	Meloinae	Epicauta	Epicauta oregona	21.7333
BOLD:ACU3641	Meloidae	Meloinae	Epicauta	Epicauta pensylvanica	4.48
BOLD:AAF9400	Meloidae	Meloinae	Epicauta	Epicauta pruinosa	23.6333
BOLD:AAF9396	Meloidae	Meloinae	Epicauta	Epicauta sericans	6.03
BOLD:AAF9397	Meloidae	Meloinae	Epicauta	Epicauta sericans	9.55
BOLD:AAP7844	Eucnemidae	Melasinae	Epiphanis	Epiphanis cornutus	2.96
BOLD:ABA9101	Chrysomelidae	Galerucinae	Epitrix	Epitrix cucumeris	0.21
BOLD:ADJ2453	Chrysomelidae	Galerucinae	Epitrix	Epitrix hirtipennis	0.206
BOLD:ACY3141	Chrysomelidae	Galerucinae	Epitrix	Epitrix humeralis	0.234
BOLD:AAU7332	Chrysomelidae	Galerucinae	Epitrix	Epitrix tuberis	0.159
BOLD:AAZ0061	Nitidulidae	Epuraeinae	Epuraea	Epuraea aestiva	0.876
BOLD:ACA6332	Nitidulidae	Epuraeinae	Epuraea	Epuraea aestiva	0.906
BOLD:ACM3484	Nitidulidae	Epuraeinae	Epuraea	Epuraea aestiva	0.731
BOLD:ACA6216	Nitidulidae	Epuraeinae	Epuraea	Epuraea avara	0.367
BOLD:AAN6187	Nitidulidae	Epuraeinae	Epuraea	Epuraea flavomaculata	0.665
BOLD:ACM2423	Nitidulidae	Epuraeinae	Epuraea	Epuraea labilis	0.403
BOLD:ACC5895	Nitidulidae	Epuraeinae	Epuraea	Epuraea linearis	0.329
BOLD:ACN4977	Nitidulidae	Epuraeinae	Epuraea	Epuraea linearis	0.375
BOLD:ABA6306	Nitidulidae	Epuraeinae	Epuraea	Epuraea obliqua	0.548
BOLD:AAP7832	Nitidulidae	Epuraeinae	Epuraea	Epuraea pallescens	0.285
BOLD:ADI5228	Nitidulidae	Epuraeinae	Epuraea	Epuraea peltoides	0.7
BOLD:AAH0102	Nitidulidae	Epuraeinae	Epuraea	Epuraea rufa	0.834
BOLD:AAM7649	Nitidulidae	Epuraeinae	Epuraea	Epuraea terminalis	0.431
BOLD:AAP7828	Nitidulidae	Epuraeinae	Epuraea	Epuraea truncatella	0.36
BOLD:AAX8537	Nitidulidae	Epuraeinae	Epuraea	Epuraea unicolor	0.366
BOLD:ACL9981	Staphylinidae	Staphylininae	Erichsonius	Erichsonius nanus	0.337
BOLD:ACM0683	Staphylinidae	Staphylininae	Erichsonius	Erichsonius patella	0.529
BOLD:AAY6542	Lycidae	Erotinae	Eropterus	Eropterus arculus	1.32
BOLD:AAG9120	Lycidae	Erotinae	Eropterus	Eropterus trilineatus	1.64
BOLD:AAY6545	Lycidae	Erotinae	Eros	Eros humeralis	2.66
BOLD:AAG5563	Cerambycidae	Lepturinae	Etorofus	Etorofus obliteratus	68.3
BOLD:AAN6196	Eucinetidae		Eucinetus	Eucinetus haemorrhoidalis	0.94
BOLD:ABW2834	Eucinetidae		Eucinetus	Eucinetus morio	0.547
BOLD:AAG4269	Staphylinidae	Omaliinae	Eucnecosum	Eucnecosum brunnescens	0.273
BOLD:AAG4310	Staphylinidae	Omaliinae	Eucnecosum	Eucnecosum tenue	0.202
BOLD:AAY7858	Cerambycidae	Cerambycinae	Euderces	Euderces picipes	5.39
BOLD:AAY3200	Attelabidae	Rhynchitinae	Eugnamptus	Eugnamptus angustatus	2.3
BOLD:AAG5219	Anthribidae	Anthribinae	Euparius	Euparius marmoreus	7.675
BOLD:ACC7975	Anthribidae	Anthribinae	Euparius	Euparius paganus	2.22
BOLD:ACK2509	Staphylinidae	Pselaphinae	Euplectus	Euplectus duryi	0.0299
BOLD:ACO2053	Staphylinidae	Pselaphinae	Euplectus	Euplectus elongatus	0.108
BOLD:ACI5172	Staphylinidae	Pselaphinae	Euplectus	Euplectus idahoensis	0.0556
BOLD:AAO0164	Staphylinidae	Pselaphinae	Euplectus	Euplectus karstenii	0.0278
BOLD:AAJ0473	Cerambycidae	Lamiinae	Eupogonius	Eupogonius pauper	4.09
BOLD:ACA9173	Anthribidae	Anthribinae	Eurymycter	Eurymycter tricarinatus	18.0667
BOLD:ABX7626	Artematopodidae	Artematopodinae	Eurypogon	Eurypogon harrisii	0.811
BOLD:ACC4459	Sphindidae	Sphindinae	Eurysphindus	Eurysphindus hirtus	0.239
BOLD:ACM8777	Staphylinidae	Omaliinae	Eusphalerum	Eusphalerum carolinensis	0.156
BOLD:ACK0049	Staphylinidae	Omaliinae	Eusphalerum	Eusphalerum convexum	0.158
BOLD:ACJ9525	Staphylinidae	Omaliinae	Eusphalerum	Eusphalerum farrarae	0.159
BOLD:AAP7824	Staphylinidae	Omaliinae	Eusphalerum	Eusphalerum fenyesi	0.0833
BOLD:AAH0250	Staphylinidae	Omaliinae	Eusphalerum	Eusphalerum orientale	0.103
BOLD:AAH0247	Staphylinidae	Omaliinae	Eusphalerum	Eusphalerum pothos	0.125
BOLD:ACE1433	Staphylinidae	Omaliinae	Eusphalerum	Eusphalerum rugulosum	0.102
BOLD:AAP7821	Staphylinidae	Omaliinae	Eusphalerum	Eusphalerum thayeranum	0.0645
BOLD:ACI3616	Anthribidae	Anthribinae	Eusphyrus	Eusphyrus walshii	0.659
BOLD:ACW5195	Histeridae	Saprininae	Euspilotus	Euspilotus assimilis	3.7
BOLD:ACE0626	Tetratomidae	Eustrophinae	Eustrophopsis	Eustrophopsis bicolor	4.77
BOLD:ACI7017	Tetratomidae	Eustrophinae	Eustrophus	Eustrophus tomentosus	2.7
BOLD:AAP7015	Brentidae	Apioninae	Eutrichapion	Eutrichapion cavifrons	0.415
BOLD:ACN3294	Staphylinidae	Aleocharinae	Euvira	Euvira micmac	0.0506
BOLD:ACL6280	Ptinidae	Xyletininae	Euvrilletta	Euvrilletta harrisii	2.36
BOLD:ACB0792	Anthribidae	Choraginae	Euxenus	Euxenus punctatus	0.274
BOLD:AAB9226	Cerambycidae	Lepturinae	Evodinus	Evodinus monticola	19.9
BOLD:AAB9228	Cerambycidae	Lepturinae	Evodinus	Evodinus monticola	13.4075
BOLD:ABA9098	Chrysomelidae	Cryptocephalinae	Exema	Exema canadensis	1.29
BOLD:ACV6970	Chrysomelidae	Cryptocephalinae	Exema	Exema canadensis	1.47
BOLD:ACK5690	Scirtidae	Scirtinae	Exneria	Exneria ruficollis	0.456
BOLD:AAH0069	Nitidulidae	Meligethinae	Fabogethes	Fabogethes nigrescens	0.265
BOLD:ACE3137	Staphylinidae	Aleocharinae	Falagria	Falagria caesa	0.0845
BOLD:ACI5302	Staphylinidae	Aleocharinae	Falagria	Falagria dissecta	0.12
BOLD:ABX0646	Brentidae	Apioninae	Fallapion	Fallapion melanarium	0.319
BOLD:ACB0612	Mordellidae	Mordellinae	Falsomordellistena	Falsomordellistena bihamata	1.08
BOLD:ACC1583	Mordellidae	Mordellinae	Falsomordellistena	Falsomordellistena discolor	0.842
BOLD:ACB1076	Mordellidae	Mordellinae	Falsomordellistena	Falsomordellistena liturata	0.982
BOLD:AAH0404	Chrysomelidae	Eumolpinae	Fidia	Fidia viticida	3.55
BOLD:ABW7167	Staphylinidae	Staphylininae	Gabrius	Gabrius appendiculatus	0.172
BOLD:AAP7070	Staphylinidae	Staphylininae	Gabrius	Gabrius brevipennis	0.436
BOLD:ACG8831	Staphylinidae	Staphylininae	Gabrius	Gabrius fallaciosus	0.59
BOLD:ABW2822	Staphylinidae	Staphylininae	Gabrius	Gabrius microphthalmus	0.288
BOLD:ACX6397	Staphylinidae	Staphylininae	Gabrius	Gabrius ovaliceps	0.303
BOLD:ACF9724	Staphylinidae	Staphylininae	Gabrius	Gabrius picipennis	0.508
BOLD:ACC7216	Staphylinidae	Staphylininae	Gabrius	Gabrius punctatellus	0.779
BOLD:ABY0286	Staphylinidae	Staphylininae	Gabronthus	Gabronthus thermarum	0.115
BOLD:AAH2760	Carabidae	Harpalinae	Galerita	Galerita janus	57.5
BOLD:AAM7674	Carabidae	Harpalinae	Gastrellarius	Gastrellarius honestus	9.93
BOLD:AAM7731	Chrysomelidae	Chrysomelinae	Gastrophysa	Gastrophysa cyanea	3.43
BOLD:AAG4432	Chrysomelidae	Chrysomelinae	Gastrophysa	Gastrophysa polygoni	3.05
BOLD:AAI7042	Cerambycidae	Lepturinae	Gaurotes	Gaurotes cyanipennis	24.65
BOLD:ACE3100	Nitidulidae	Meligethinae	Genistogethes	Genistogethes carinulatus	0.153
BOLD:ACR9612	Staphylinidae	Aleocharinae	Gennadota	Gennadota canadensis	0.649
BOLD:ACK8448	Staphylinidae	Omaliinae	Geodromicus	Geodromicus plagiatus	0.846
BOLD:ADL5446	Histeridae	Saprininae	Geomysaprinus	Geomysaprinus copei	2.15
BOLD:AAY1422	Staphylinidae	Aleocharinae	Geostiba	Geostiba circellaris	0.062
BOLD:AAF9892	Geotrupidae	Geotrupinae	Geotrupes	Geotrupes balyi	82.45
BOLD:AAZ0097	Geotrupidae	Geotrupinae	Geotrupes	Geotrupes hornii	200
BOLD:ABZ3044	Hybosoridae	Ceratocanthinae	Germarostes	Germarostes aphodioides	6.44
BOLD:AAU6932	Nitidulidae	Cryptarchinae	Glischrochilus	Glischrochilus fasciatus	4.64
BOLD:ABW5500	Nitidulidae	Cryptarchinae	Glischrochilus	Glischrochilus moratus	2.25
BOLD:AAG5778	Nitidulidae	Cryptarchinae	Glischrochilus	Glischrochilus quadrisignatus	5.88
BOLD:AAP8585	Nitidulidae	Cryptarchinae	Glischrochilus	Glischrochilus sanguinolentus	3.34
BOLD:AAU6964	Nitidulidae	Cryptarchinae	Glischrochilus	Glischrochilus siepmanni	3.64
BOLD:AAH3461	Curculionidae	Ceutorhynchinae	Glocianus	Glocianus punctiger	0.624
BOLD:ACJ0061	Corylophidae	Corylophinae	Gloeosoma	Gloeosoma fuscicornis	0.0686
BOLD:ACO8584	Corylophidae	Corylophinae	Gloeosoma	Gloeosoma hesperum	0.0398
BOLD:ACJ6865	Chrysomelidae	Galerucinae	Glyptina	Glyptina abbreviata	0.183
BOLD:AAN5904	Chrysomelidae	Galerucinae	Glyptina	Glyptina atriventris	0.134
BOLD:ACU6892	Chrysomelidae	Galerucinae	Glyptina	Glyptina brunnea	0.237
BOLD:AAB1766	Cerambycidae	Lepturinae	Gnathacmaeops	Gnathacmaeops pratensis	10.2
BOLD:ABZ7729	Cerambycidae	Lepturinae	Gnathacmaeops	Gnathacmaeops pratensis	9.76
BOLD:ACI8902	Curculionidae	Scolytinae	Gnathotrichus	Gnathotrichus sulcatus	0.602
BOLD:AAV0967	Staphylinidae	Aleocharinae	Gnathusa	Gnathusa tenuicornis	0.257
BOLD:AAH0086	Chrysomelidae	Chrysomelinae	Gonioctena	Gonioctena americana	6.15
BOLD:AAN5654	Chrysomelidae	Chrysomelinae	Gonioctena	Gonioctena nivosa	10.6
BOLD:AAG4419	Chrysomelidae	Chrysomelinae	Gonioctena	Gonioctena notmani	4.59
BOLD:AAY9135	Cerambycidae	Lepturinae	Grammoptera	Grammoptera exigua	5.04
BOLD:AAC4215	Cerambycidae	Lepturinae	Grammoptera	Grammoptera haematites	3.14
BOLD:AAC4214	Cerambycidae	Lepturinae	Grammoptera	Grammoptera subargentata	2.24
BOLD:AAC4218	Cerambycidae	Lepturinae	Grammoptera	Grammoptera subargentata	5.14333
BOLD:AAI5441	Cerambycidae	Lepturinae	Grammoptera	Grammoptera subargentata	5.59667
BOLD:ACP4799	Cerambycidae	Lepturinae	Grammoptera	Grammoptera subargentata	3.91
BOLD:AAD6547	Cerambycidae	Lamiinae	Graphisurus	Graphisurus fasciatus	17.7
BOLD:AAL3231	Dytiscidae	Dytiscinae	Graphoderus	Graphoderus fascicollis	80.4
BOLD:AAL3232	Dytiscidae	Dytiscinae	Graphoderus	Graphoderus liberus	37.4
BOLD:AAH3817	Dytiscidae	Dytiscinae	Graphoderus	Graphoderus occidentalis	50.8
BOLD:AAI6674	Dytiscidae	Dytiscinae	Graphoderus	Graphoderus perplexus	61.5
BOLD:ACI6664	Lycidae	Erotinae	Greenarus	Greenarus thoracicus	5.32
BOLD:ACL9997	Lophocateridae		Grynocharis	Grynocharis quadrilineata	4.62
BOLD:AAG5182	Curculionidae	Brachycerinae	Grypus	Grypus equiseti	6.79
BOLD:ACO5219	Staphylinidae	Aleocharinae	Gymnusa	Gymnusa grandiceps	1.6
BOLD:AAU7103	Staphylinidae	Aleocharinae	Gymnusa	Gymnusa pseudovariegata	1.5
BOLD:AAL3435	Gyrinidae	Gyrininae	Gyrinus	Gyrinus aeratus	2.62
BOLD:AAG0712	Gyrinidae	Gyrininae	Gyrinus	Gyrinus affinis	9.015
BOLD:AAG0710	Gyrinidae	Gyrininae	Gyrinus	Gyrinus bifarius	12.3
BOLD:AAF7950	Gyrinidae	Gyrininae	Gyrinus	Gyrinus cavatus	1.85
BOLD:AAG0707	Gyrinidae	Gyrininae	Gyrinus	Gyrinus confinis	4.35
BOLD:AAG0711	Gyrinidae	Gyrininae	Gyrinus	Gyrinus consobrinus	4.25
BOLD:AAF7948	Gyrinidae	Gyrininae	Gyrinus	Gyrinus dubius	4.45
BOLD:ACL2881	Gyrinidae	Gyrininae	Gyrinus	Gyrinus latilimbus	0.597
BOLD:AAI1993	Gyrinidae	Gyrininae	Gyrinus	Gyrinus maculiventris	8.45
BOLD:ACA1981	Gyrinidae	Gyrininae	Gyrinus	Gyrinus marginellus	0.991
BOLD:AAE6890	Gyrinidae	Gyrininae	Gyrinus	Gyrinus opacus	4.73
BOLD:AEB1883	Gyrinidae	Gyrininae	Gyrinus	Gyrinus picipes	5.59
BOLD:AAG0709	Gyrinidae	Gyrininae	Gyrinus	Gyrinus pleuralis	7.65
BOLD:AAF7936	Gyrinidae	Gyrininae	Gyrinus	Gyrinus wallisi	6.14
BOLD:ACF7981	Staphylinidae	Aleocharinae	Gyrophaena	Gyrophaena affinis	0.0388
BOLD:ACV6600	Staphylinidae	Aleocharinae	Gyrophaena	Gyrophaena flavicornis	0.0733
BOLD:ACK6363	Staphylinidae	Aleocharinae	Gyrophaena	Gyrophaena gaudens	0.0346
BOLD:ACY7790	Staphylinidae	Aleocharinae	Gyrophaena	Gyrophaena gilvicollis	0.106
BOLD:ACZ1067	Staphylinidae	Aleocharinae	Gyrophaena	Gyrophaena illiana	0.0217
BOLD:ACY8387	Staphylinidae	Aleocharinae	Gyrophaena	Gyrophaena involuta	0.0463
BOLD:ACF7316	Staphylinidae	Aleocharinae	Gyrophaena	Gyrophaena keeni	0.0447
BOLD:ACG8262	Staphylinidae	Aleocharinae	Gyrophaena	Gyrophaena laetula	0.0376
BOLD:ACG6295	Staphylinidae	Aleocharinae	Gyrophaena	Gyrophaena lobata	0.109
BOLD:ADI2735	Staphylinidae	Aleocharinae	Gyrophaena	Gyrophaena michigana	0.0425
BOLD:ACY7730	Staphylinidae	Aleocharinae	Gyrophaena	Gyrophaena modesta	0.0728
BOLD:ACE1365	Staphylinidae	Aleocharinae	Gyrophaena	Gyrophaena nana	0.0694
BOLD:ACY8004	Staphylinidae	Aleocharinae	Gyrophaena	Gyrophaena simulans	0.0415
BOLD:ACS0708	Staphylinidae	Aleocharinae	Gyrophaena	Gyrophaena socia	0.0316
BOLD:AAH0117	Staphylinidae	Habrocerinae	Habrocerus	Habrocerus capillaricornis	0.313
BOLD:AAP8586	Ptinidae	Anobiinae	Hadrobregmus	Hadrobregmus notatus	0.755
BOLD:ACA3452	Elateridae	Dendrometrinae	Hadromorphus	Hadromorphus glaucus	10.5
BOLD:AAU7314	Elateridae	Dendrometrinae	Hadromorphus	Hadromorphus inflatus	13.6
BOLD:ACE4953	Haliplidae		Haliplus	Haliplus apicalis	0.844
BOLD:AAY6637	Haliplidae		Haliplus	Haliplus cribrarius	3.13
BOLD:AAD5421	Haliplidae		Haliplus	Haliplus falli	0.758
BOLD:AAD5422	Haliplidae		Haliplus	Haliplus falli	0.681
BOLD:AAI6895	Haliplidae		Haliplus	Haliplus immaculicollis	0.912
BOLD:ACD6441	Haliplidae		Haliplus	Haliplus immaculicollis	0.454
BOLD:ACL2224	Haliplidae		Haliplus	Haliplus leechi	2.8
BOLD:ADI7329	Haliplidae		Haliplus	Haliplus lucigelinae	1.02
BOLD:ABA6348	Tetratomidae	Hallomeninae	Hallomenus	Hallomenus binotatus	11.5
BOLD:ACB3261	Tetratomidae	Hallomeninae	Hallomenus	Hallomenus scapularis	0.613
BOLD:ACG3777	Tetratomidae	Hallomeninae	Hallomenus	Hallomenus scapularis	0.188
BOLD:ACJ9367	Staphylinidae	Omaliinae	Hapalaraea	Hapalaraea hamata	0.103
BOLD:ACI5074	Staphylinidae	Omaliinae	Hapalaraea	Hapalaraea megarthroides	0.113
BOLD:ACE2713	Tenebrionidae	Stenochiinae	Haplandrus	Haplandrus fulvipes	17.8
BOLD:AAB5640	Coccinellidae	Coccinellinae	Harmonia	Harmonia axyridis	7.95667
BOLD:AAH2775	Carabidae	Harpalinae	Harpalus	Harpalus affinis	17.4
BOLD:ACF1198	Carabidae	Harpalinae	Harpalus	Harpalus amputatus	11.9
BOLD:AAK5199	Carabidae	Harpalinae	Harpalus	Harpalus fulvilabris	14.6
BOLD:AAC1928	Carabidae	Harpalinae	Harpalus	Harpalus herbivagus	11.45
BOLD:AAQ0058	Carabidae	Harpalinae	Harpalus	Harpalus laevipes	22.1
BOLD:AAF1757	Carabidae	Harpalinae	Harpalus	Harpalus nigritarsis	10.8
BOLD:AAC3054	Carabidae	Harpalinae	Harpalus	Harpalus pensylvanicus	46
BOLD:AAI2023	Carabidae	Harpalinae	Harpalus	Harpalus reversus	39.1
BOLD:AAI2024	Carabidae	Harpalinae	Harpalus	Harpalus rubripes	15.7
BOLD:AAE5160	Carabidae	Harpalinae	Harpalus	Harpalus rufipes	50.5
BOLD:AAH2811	Carabidae	Harpalinae	Harpalus	Harpalus ventralis	9.84
BOLD:AAH2909	Hydrophilidae	Enochrinae	Helocombus	Helocombus bifidus	7.25
BOLD:AAM7687	Hydrophilidae	Enochrinae	Helocombus	Helocombus bifidus	6.75
BOLD:AAG0475	Helophoridae		Helophorus	Helophorus arcticus	1.83
BOLD:ACR8815	Helophoridae		Helophorus	Helophorus lacustris	1.24
BOLD:AAY6640	Helophoridae		Helophorus	Helophorus oblongus	2.09
BOLD:ABA9957	Helophoridae		Helophorus	Helophorus sempervarians	0.541
BOLD:ACO0492	Tenebrionidae	Tenebrioninae	Helops	Helops laetus	5.73
BOLD:AAP7001	Ptinidae	Anobiinae	Hemicoelus	Hemicoelus carinatus	1.43
BOLD:ACK1231	Ptinidae	Anobiinae	Hemicoelus	Hemicoelus pusillus	0.352
BOLD:AAY6526	Ptinidae	Anobiinae	Hemicoelus	Hemicoelus umbrosus	1.5
BOLD:ACG6167	Elateridae	Dendrometrinae	Hemicrepidius	Hemicrepidius bilobatus	21
BOLD:AAP6367	Elateridae	Dendrometrinae	Hemicrepidius	Hemicrepidius brevicollis	26
BOLD:ACA2538	Elateridae	Dendrometrinae	Hemicrepidius	Hemicrepidius hemipodus	14.5
BOLD:AAH2373	Elateridae	Dendrometrinae	Hemicrepidius	Hemicrepidius memnonius	32.7
BOLD:ACM2551	Cryptophagidae	Cryptophaginae	Henotiderus	Henotiderus centromaculatus	0.224
BOLD:ACB0023	Cryptophagidae	Cryptophaginae	Henotiderus	Henotiderus lorna	0.262
BOLD:AAP7091	Scirtidae	Scirtinae	Herthania	Herthania concinna	0.497
BOLD:ADI1317	Staphylinidae	Staphylininae	Hesperus	Hesperus apicialis	6.47
BOLD:ADI4436	Staphylinidae	Staphylininae	Hesperus	Hesperus apicialis	8.01
BOLD:ACU8085	Kateretidae		Heterhelus	Heterhelus sericans	0.351
BOLD:ACL3054	Silphidae	Silphinae	Heterosilpha	Heterosilpha ramosa	59.3
BOLD:ACU5449	Staphylinidae	Staphylininae	Heterothops	Heterothops fusculus	0.249
BOLD:AAX0829	Staphylinidae	Staphylininae	Heterothops	Heterothops praevius	0.261
BOLD:AAM7643	Staphylinidae	Staphylininae	Heterothops	Heterothops pusio	0.136
BOLD:AAP7786	Scirtidae	Scirtinae	Hiekecyphon	Hiekecyphon brevicollis	1.29
BOLD:AAH3293	Coccinellidae	Coccinellinae	Hippodamia	Hippodamia convergens	5.21667
BOLD:AAH3305	Coccinellidae	Coccinellinae	Hippodamia	Hippodamia glacialis	9.565
BOLD:AAQ0071	Coccinellidae	Coccinellinae	Hippodamia	Hippodamia oregonensis	4.15
BOLD:AAB8013	Coccinellidae	Coccinellinae	Hippodamia	Hippodamia parenthesis	3.31
BOLD:AAX1229	Coccinellidae	Coccinellinae	Hippodamia	Hippodamia tredecimpunctata	7.24
BOLD:AAH3299	Coccinellidae	Coccinellinae	Hippodamia	Hippodamia variegata	2.2
BOLD:ABW6174	Cerambycidae	Lamiinae	Hippopsis	Hippopsis lemniscata	15.1
BOLD:AAQ0096	Histeridae	Histerinae	Hister	Hister furtivus	26.7333
BOLD:ACZ2481	Staphylinidae	Omaliinae	Holoboreaphilus	Holoboreaphilus nordenskioldi	0.35
BOLD:ACC1652	Corylophidae	Corylophinae	Holopsis	Holopsis marginicollis	0.0409
BOLD:ABW8777	Staphylinidae	Paederinae	Homaeotarsus	Homaeotarsus bicolor	3.33
BOLD:ADG8394	Staphylinidae	Paederinae	Homaeotarsus	Homaeotarsus cinctus	2.99
BOLD:ABA6350	Staphylinidae	Paederinae	Homaeotarsus	Homaeotarsus cribratus	3.71
BOLD:ADH2714	Staphylinidae	Paederinae	Homaeotarsus	Homaeotarsus pallipes	3.84
BOLD:AAH0190	Melyridae	Dasytinae	Hoppingiana	Hoppingiana hudsonica	1.31
BOLD:AAH0286	Melyridae	Dasytinae	Hoppingiana	Hoppingiana hudsonica	0.372
BOLD:ACD0759	Melyridae	Dasytinae	Hoppingiana	Hoppingiana hudsonica	0.666
BOLD:ACE2248	Melyridae	Dasytinae	Hoppingiana	Hoppingiana hudsonica	0.821
BOLD:ACG4122	Melyridae	Dasytinae	Hoppingiana	Hoppingiana hudsonica	0.424
BOLD:ACS3437	Melyridae	Dasytinae	Hoppingiana	Hoppingiana hudsonica	1.04
BOLD:AAU7124	Elateridae	Cardiophorinae	Horistonotus	Horistonotus curiatus	1.04333
BOLD:ACI7537	Curculionidae	Entiminae	Hormorus	Hormorus undulatus	11.6
BOLD:AAU7140	Mordellidae	Mordellinae	Hoshihananomia	Hoshihananomia octopunctata	6.74
BOLD:ABX2477	Leiodidae	Leiodinae	Hydnobius	Hydnobius laticeps	0.171
BOLD:ACI4769	Leiodidae	Leiodinae	Hydnobius	Hydnobius substriatus	0.371
BOLD:ACX3770	Hydraenidae	Hydraeninae	Hydraena	Hydraena pacifica	0.0439
BOLD:ACF6529	Hydraenidae	Hydraeninae	Hydraena	Hydraena pensylvanica	0.0311
BOLD:AAC5900	Hydrophilidae	Hydrophilinae	Hydrobius	Hydrobius fuscipes	7.92333
BOLD:AAH2906	Hydrophilidae	Hydrophilinae	Hydrobius	Hydrobius fuscipes	2.75
BOLD:AAH0085	Hydrophilidae	Hydrophilinae	Hydrobius	Hydrobius fuscipes var. fuscipes	10.2
BOLD:AAP6242	Noteridae	Noterinae	Hydrocanthus	Hydrocanthus iricolor	0.919
BOLD:AAH2908	Hydrophilidae	Hydrophilinae	Hydrochara	Hydrochara obtusata	73.2667
BOLD:ABX0589	Hydrochidae		Hydrochus	Hydrochus neosquamifer	0.492
BOLD:AAQ2470	Hydrophilidae	Hydrophilinae	Hydrophilus	Hydrophilus triangularis	797
BOLD:AAF1062	Dytiscidae	Hydroporinae	Hydroporus	Hydroporus dentellus	2.08
BOLD:AAC3600	Dytiscidae	Hydroporinae	Hydroporus	Hydroporus fuscipennis	0.886
BOLD:AAC3602	Dytiscidae	Hydroporinae	Hydroporus	Hydroporus lapponum	1.1
BOLD:AAK5636	Dytiscidae	Hydroporinae	Hydroporus	Hydroporus larsoni	0.795
BOLD:AAH0267	Dytiscidae	Hydroporinae	Hydroporus	Hydroporus mannerheimi	2.13
BOLD:ADJ0092	Dytiscidae	Hydroporinae	Hydroporus	Hydroporus melsheimeri	1.17
BOLD:AAH0451	Dytiscidae	Hydroporinae	Hydroporus	Hydroporus morio	1.09
BOLD:AAC3601	Dytiscidae	Hydroporinae	Hydroporus	Hydroporus nigellus	0.89
BOLD:AAD3632	Dytiscidae	Hydroporinae	Hydroporus	Hydroporus notabilis	1.86
BOLD:AAD3633	Dytiscidae	Hydroporinae	Hydroporus	Hydroporus notabilis	0.972
BOLD:AAH3827	Dytiscidae	Hydroporinae	Hydroporus	Hydroporus occidentalis	0.692
BOLD:ACE6560	Dytiscidae	Hydroporinae	Hydroporus	Hydroporus striola	0.293
BOLD:ABU9932	Dytiscidae	Hydroporinae	Hydrovatus	Hydrovatus pustulatus	0.528
BOLD:AAN6194	Dytiscidae	Hydroporinae	Hygrotus	Hygrotus falli	2.29
BOLD:AAH3828	Dytiscidae	Hydroporinae	Hygrotus	Hygrotus impressopunctatus	3.82
BOLD:AAD1015	Dytiscidae	Hydroporinae	Hygrotus	Hygrotus novemlineatus	1.73
BOLD:AAM7741	Dytiscidae	Hydroporinae	Hygrotus	Hygrotus nubilus	2.64
BOLD:AAD0154	Dytiscidae	Hydroporinae	Hygrotus	Hygrotus patruelis	1.45
BOLD:AAY6639	Dytiscidae	Hydroporinae	Hygrotus	Hygrotus picatus	0.817
BOLD:AAN3354	Dytiscidae	Hydroporinae	Hygrotus	Hygrotus sayi	1.62
BOLD:AAH0075	Dytiscidae	Hydroporinae	Hygrotus	Hygrotus suturalis	0.548
BOLD:AAD0153	Dytiscidae	Hydroporinae	Hygrotus	Hygrotus unguicularis	4.18
BOLD:ABW1979	Curculionidae	Scolytinae	Hylastes	Hylastes opacus	0.726
BOLD:AAU7331	Curculionidae	Scolytinae	Hylesinus	Hylesinus aculeatus	0.48
BOLD:ABA9073	Curculionidae	Scolytinae	Hylesinus	Hylesinus criddlei	0.681
BOLD:ABX8218	Eucnemidae	Melasinae	Hylis	Hylis terminalis	0.879
BOLD:AAG5243	Curculionidae	Molytinae	Hylobius	Hylobius pales	34.1
BOLD:AAG5241	Curculionidae	Molytinae	Hylobius	Hylobius warreni	69.9
BOLD:ACN2725	Staphylinidae	Aleocharinae	Hylota	Hylota cryptica	0.326
BOLD:ABW9176	Staphylinidae	Aleocharinae	Hylota	Hylota ochracea	0.115
BOLD:AAI2226	Curculionidae	Scolytinae	Hylurgops	Hylurgops porosus	1.76
BOLD:ACE7600	Curculionidae	Scolytinae	Hylurgops	Hylurgops rugipennis	4
BOLD:AAZ4032	Tenebrionidae	Alleculinae	Hymenorus	Hymenorus dubius	4.31
BOLD:ACR9707	Tenebrionidae	Alleculinae	Hymenorus	Hymenorus obesus	5.54
BOLD:AAH0473	Tenebrionidae	Alleculinae	Hymenorus	Hymenorus picipennis	6.45
BOLD:AAZ1879	Tenebrionidae	Alleculinae	Hymenorus	Hymenorus pilosus	5.23
BOLD:ABY3787	Tenebrionidae	Alleculinae	Hymenorus	Hymenorus sobrinus	2.99
BOLD:AAN5932	Melyridae	Malachiinae	Hypebaeus	Hypebaeus apicalis	0.105
BOLD:ACA9180	Melyridae	Malachiinae	Hypebaeus	Hypebaeus bicolor	0.0754
BOLD:AAO4906	Curculionidae	Hyperinae	Hypera	Hypera meles	2.94
BOLD:AAP7014	Curculionidae	Hyperinae	Hypera	Hypera nigrirostris	1.49
BOLD:AAN9744	Curculionidae	Hyperinae	Hypera	Hypera postica	6.12
BOLD:ACX9502	Curculionidae	Hyperinae	Hypera	Hypera trivittata	8.45
BOLD:ADH8958	Coccinellidae	Coccinellinae	Hyperaspis	Hyperaspis bigeminata	1.26
BOLD:AAN6147	Coccinellidae	Coccinellinae	Hyperaspis	Hyperaspis binotata	1.37
BOLD:ACF9356	Coccinellidae	Coccinellinae	Hyperaspis	Hyperaspis binotata	2.43
BOLD:ACA7487	Coccinellidae	Coccinellinae	Hyperaspis	Hyperaspis lateralis	1.11
BOLD:ACU7795	Coccinellidae	Coccinellinae	Hyperaspis	Hyperaspis lateralis	1.45
BOLD:ACU7899	Coccinellidae	Coccinellinae	Hyperaspis	Hyperaspis lateralis	1.43
BOLD:ACW2336	Coccinellidae	Coccinellinae	Hyperaspis	Hyperaspis lateralis	1.84
BOLD:ACA7425	Coccinellidae	Coccinellinae	Hyperaspis	Hyperaspis proba	0.662
BOLD:AAE6803	Cerambycidae	Lamiinae	Hyperplatys	Hyperplatys maculata	4.2
BOLD:ACP5119	Staphylinidae	Staphylininae	Hypnogyra	Hypnogyra gularis	1.16
BOLD:AAH2367	Elateridae	Dendrometrinae	Hypnoidus	Hypnoidus bicolor	1.56
BOLD:AAH2413	Elateridae	Dendrometrinae	Hypnoidus	Hypnoidus impressicollis	2.01
BOLD:AAX2226	Elateridae	Dendrometrinae	Hypnoidus	Hypnoidus leei	3.46
BOLD:ACA4062	Elateridae	Dendrometrinae	Hypoganus	Hypoganus sulcicollis	35.7
BOLD:AAY6539	Melandryidae	Melandryinae	Hypulus	Hypulus simulator	0.988
BOLD:AAI7676	Cerambycidae	Lepturinae	Idiopidonia	Idiopidonia pedalis	7.39
BOLD:ACA3788	Elateridae	Elaterinae	Idolus	Idolus bigeminatus	1.44
BOLD:ACL4967	Elateridae	Elaterinae	Idolus	Idolus columbiana	5.41
BOLD:ACF8199	Elateridae	Elaterinae	Idolus	Idolus debilis	1.03
BOLD:ACJ0724	Elateridae	Elaterinae	Idolus	Idolus debilis	1.06
BOLD:AAH3845	Dytiscidae	Agabinae	Ilybiosoma	Ilybiosoma seriatum	11.7
BOLD:AAH0146	Dytiscidae	Agabinae	Ilybius	Ilybius biguttulus	26.95
BOLD:AAA9163	Dytiscidae	Agabinae	Ilybius	Ilybius churchillensis	18.8
BOLD:AAD4344	Dytiscidae	Agabinae	Ilybius	Ilybius discedens	3.56
BOLD:AAD6399	Dytiscidae	Agabinae	Ilybius	Ilybius erichsoni	34.7
BOLD:AAH2912	Dytiscidae	Agabinae	Ilybius	Ilybius fraterculus	30.5
BOLD:ACA6260	Dytiscidae	Agabinae	Ilybius	Ilybius hypomelas	6.62
BOLD:AAH3846	Dytiscidae	Agabinae	Ilybius	Ilybius larsoni	4.85
BOLD:AAP6240	Dytiscidae	Agabinae	Ilybius	Ilybius oblitus	28.6
BOLD:AAB8834	Dytiscidae	Agabinae	Ilybius	Ilybius subaeneus	15
BOLD:ACA6310	Dytiscidae	Agabinae	Ilybius	Ilybius vancouverensis	11.7
BOLD:ACU8018	Agyrtidae	Agyrtinae	Ipelates	Ipelates latus	0.65
BOLD:ACA5514	Eucnemidae	Macraulacinae	Isarthrus	Isarthrus rufipes	1.38
BOLD:ABY1051	Ischaliidae		Ischalia	Ischalia costata	0.794
BOLD:AAN6210	Brentidae	Apioninae	Ischnopterapion	Ischnopterapion virens	0.354
BOLD:ABW2856	Brentidae	Apioninae	Ischnopterapion	Ischnopterapion virens	0.481
BOLD:AAG4332	Staphylinidae	Tachyporinae	Ischnosoma	Ischnosoma fimbriatum	0.703
BOLD:ACC7078	Staphylinidae	Tachyporinae	Ischnosoma	Ischnosoma pictum	0.175
BOLD:AAG4296	Staphylinidae	Tachyporinae	Ischnosoma	Ischnosoma splendidum	0.489
BOLD:ACC7215	Staphylinidae	Tachyporinae	Ischnosoma	Ischnosoma virginicum	0.359
BOLD:ACL9877	Anthicidae	Anthicinae	Ischyropalpus	Ischyropalpus nitidulus	0.243
BOLD:ACL3929	Curculionidae	Curculioninae	Isochnus	Isochnus rufipes	0.174
BOLD:ACA3052	Curculionidae	Curculioninae	Isochnus	Isochnus sequensi	0.402
BOLD:AAM7609	Cleridae	Hydnocerinae	Isohydnocera	Isohydnocera curtipennis	0.93
BOLD:AAU7126	Cleridae	Hydnocerinae	Isohydnocera	Isohydnocera curtipennis	0.695
BOLD:ACZ0196	Cleridae	Hydnocerinae	Isohydnocera	Isohydnocera tabida	0.962
BOLD:AAH0400	Tenebrionidae	Alleculinae	Isomira	Isomira angusta	2.82
BOLD:AAZ1163	Tenebrionidae	Alleculinae	Isomira	Isomira comstocki	2.38
BOLD:AAP7000	Tenebrionidae	Alleculinae	Isomira	Isomira oblongula	3.84
BOLD:AAH0186	Tenebrionidae	Alleculinae	Isomira	Isomira quadristriata	2.99
BOLD:ACB0526	Tenebrionidae	Alleculinae	Isomira	Isomira valida	5.35
BOLD:ABA9102	Leiodidae	Leiodinae	Isoplastus	Isoplastus fossor	0.168
BOLD:AAY6528	Eucnemidae	Melasinae	Isorhipis	Isorhipis obliqua	1.11
BOLD:AAY6532	Eucnemidae	Melasinae	Isorhipis	Isorhipis obliqua	3.31667
BOLD:ACG5742	Eucnemidae	Melasinae	Isorhipis	Isorhipis occidentalis	1.17
BOLD:AAN6127	Chrysomelidae	Cassidinae	Jonthonota	Jonthonota nigripes	12
BOLD:AAB6709	Cerambycidae	Lepturinae	Judolia	Judolia montivagans	17.775
BOLD:ACD0755	Cerambycidae	Lepturinae	Judolia	Judolia quadrata	9.1
BOLD:ACA3877	Chrysomelidae	Galerucinae	Kuschelina	Kuschelina vians	6.93
BOLD:AAP7851	Chrysomelidae	Bruchinae	Kytorhinus	Kytorhinus prolixus	0.63
BOLD:AAP7852	Chrysomelidae	Bruchinae	Kytorhinus	Kytorhinus prolixus	0.39
BOLD:AAG4436	Chrysomelidae	Chrysomelinae	Labidomera	Labidomera clivicollis	41.0667
BOLD:AAE5514	Hydrophilidae	Hydrophilinae	Laccobius	Laccobius cinereus	0.576
BOLD:AAF2732	Dytiscidae	Laccophilinae	Laccophilus	Laccophilus biguttatus	2.29
BOLD:AAH0221	Dytiscidae	Laccophilinae	Laccophilus	Laccophilus maculosus	3.85
BOLD:AAY9896	Carabidae	Harpalinae	Lachnocrepis	Lachnocrepis parallela	12.4
BOLD:ACA3714	Elateridae	Agrypninae	Lacon	Lacon auroratus	26.2
BOLD:ACA4074	Elateridae	Agrypninae	Lacon	Lacon discoideus	19.0333
BOLD:ABW8699	Laemophloeidae		Laemophloeus	Laemophloeus biguttatus	0.239
BOLD:ACA9001	Laemophloeidae		Laemophloeus	Laemophloeus fasciatus	0.11
BOLD:ADI1331	Laemophloeidae		Laemophloeus	Laemophloeus fervidus	0.657
BOLD:AAY7736	Carabidae	Harpalinae	Laemostenus	Laemostenus complanatus	1.32
BOLD:AAH0178	Erotylidae	Languriinae	Languria	Languria mozardi	2.35
BOLD:AAP7099	Heteroceridae	Heterocerinae	Lapsus	Lapsus tristis	0.742
BOLD:AAU7329	Derodontidae	Laricobiinae	Laricobius	Laricobius rubidus	0.246
BOLD:AAB7600	Curculionidae	Lixinae	Larinus	Larinus obtusus	7.46
BOLD:AAO1182	Curculionidae	Lixinae	Larinus	Larinus planus	10.3
BOLD:ACM2955	Staphylinidae	Paederinae	Lathrobium	Lathrobium armatum	1.66
BOLD:AAG4327	Staphylinidae	Paederinae	Lathrobium	Lathrobium fauveli	1.83
BOLD:ACL8158	Staphylinidae	Paederinae	Lathrobium	Lathrobium othioides	0.697
BOLD:ACC7213	Staphylinidae	Paederinae	Lathrobium	Lathrobium scolopaceum	0.715
BOLD:ABX8887	Staphylinidae	Paederinae	Lathrobium	Lathrobium simile	2.19
BOLD:AAO3898	Latridiidae	Latridiinae	Latridius	Latridius minutus	0.119
BOLD:AAX0112	Carabidae	Harpalinae	Lebia	Lebia analis	2.61
BOLD:AAH2796	Carabidae	Harpalinae	Lebia	Lebia atriventris	3.99
BOLD:AAH0212	Carabidae	Harpalinae	Lebia	Lebia fuscata	5.52
BOLD:AAE5031	Carabidae	Harpalinae	Lebia	Lebia grandis	10.4
BOLD:ABA6349	Carabidae	Harpalinae	Lebia	Lebia ornata	0.5755
BOLD:AAH2832	Carabidae	Harpalinae	Lebia	Lebia pumila	0.204
BOLD:AAH2769	Carabidae	Harpalinae	Lebia	Lebia solea	2.52
BOLD:ABA6369	Carabidae	Harpalinae	Lebia	Lebia tricolor	7.29
BOLD:AAX0100	Carabidae	Harpalinae	Lebia	Lebia viridipennis	2.03
BOLD:AAH0141	Carabidae	Harpalinae	Lebia	Lebia viridis	2.47
BOLD:AAP7012	Carabidae	Harpalinae	Lebia	Lebia vittata	2.01
BOLD:AAM7790	Curculionidae	Conoderinae	Lechriops	Lechriops oculatus	1.26
BOLD:AAU6902	Dytiscidae	Hydroporinae	Leconectes	Leconectes striatellus	1.45
BOLD:ACI9554	Leiodidae	Leiodinae	Leiodes	Leiodes curvata	0.599
BOLD:AAH3502	Leiodidae	Leiodinae	Leiodes	Leiodes puncticollis	0.322
BOLD:AAP7018	Leiodidae	Leiodinae	Leiodes	Leiodes punctostriata	0.765
BOLD:ABW5499	Leiodidae	Leiodinae	Leiodes	Leiodes pygmaea	0.108
BOLD:AAG4425	Chrysomelidae	Criocerinae	Lema	Lema daturaphila	6.14
BOLD:ABY0134	Curculionidae	Entiminae	Lepidophorus	Lepidophorus lineaticollis	2.92
BOLD:AAF2342	Cerambycidae	Lepturinae	Leptalia	Leptalia macilenta	3.91
BOLD:ACC6928	Cerambycidae	Lepturinae	Leptalia	Leptalia macilenta	3.78
BOLD:AAC0432	Chrysomelidae	Chrysomelinae	Leptinotarsa	Leptinotarsa decemlineata	41
BOLD:AAQ0049	Lycidae	Lycinae	Leptoceletes	Leptoceletes basalis	0.597
BOLD:AAG5564	Cerambycidae	Lamiinae	Leptostylus	Leptostylus transversus	18.125
BOLD:AAH0385	Carabidae	Harpalinae	Leptotrachelus	Leptotrachelus dorsalis	2.95
BOLD:AAF7649	Cerambycidae	Lamiinae	Lepturges	Lepturges confluens	6.72
BOLD:AAB3304	Cerambycidae	Lepturinae	Lepturobosca	Lepturobosca chrysocoma	37.5
BOLD:AAJ1369	Cerambycidae	Lepturinae	Lepturopsis	Lepturopsis biforis	49.8
BOLD:ACD9884	Staphylinidae	Aleocharinae	Leptusa	Leptusa brevicollis	0.0783
BOLD:ADI8556	Staphylinidae	Aleocharinae	Leptusa	Leptusa canonica	0.194
BOLD:ACM2432	Staphylinidae	Aleocharinae	Leptusa	Leptusa carolinensis	0.10085
BOLD:ABX2478	Staphylinidae	Aleocharinae	Leptusa	Leptusa jucunda	0.0293
BOLD:ACI6270	Staphylinidae	Omaliinae	Lesteva	Lesteva pallipes	0.306
BOLD:ABW9910	Bostrichidae	Bostrichinae	Lichenophanes	Lichenophanes bicornis	17.6
BOLD:ACJ7409	Curculionidae	Curculioninae	Lignyodes	Lignyodes helvolus	1.57
BOLD:ACF6291	Curculionidae	Curculioninae	Lignyodes	Lignyodes horridulus	1.95
BOLD:AAO1465	Chrysomelidae	Criocerinae	Lilioceris	Lilioceris lilii	7.96
BOLD:AAH2383	Elateridae	Dendrometrinae	Limonius	Limonius aeger	3.2
BOLD:AAH2415	Elateridae	Dendrometrinae	Limonius	Limonius aeger	2.45
BOLD:AAH2419	Elateridae	Dendrometrinae	Limonius	Limonius aeger	1.21667
BOLD:AAU7320	Elateridae	Dendrometrinae	Limonius	Limonius aurifer	3.68
BOLD:ADI4688	Elateridae	Dendrometrinae	Limonius	Limonius aurifer	2.21
BOLD:ACG6637	Elateridae	Dendrometrinae	Limonius	Limonius ectypus	9.85
BOLD:ACG6861	Elateridae	Dendrometrinae	Limonius	Limonius ectypus	12.4
BOLD:ACA2944	Elateridae	Dendrometrinae	Limonius	Limonius plebejus	7.8
BOLD:ADH4381	Elateridae	Dendrometrinae	Limonius	Limonius rudis	18.8
BOLD:AAF9399	Meloidae	Meloinae	Linsleya	Linsleya sphaericollis	12
BOLD:ABX2491	Dytiscidae	Hydroporinae	Liodessus	Liodessus obscurellus	0.245
BOLD:ACN6826	Staphylinidae	Aleocharinae	Liogluta	Liogluta intermedia	0.269
BOLD:AEK0662	Staphylinidae	Aleocharinae	Liogluta	Liogluta nigropolita	0.2
BOLD:ACF6643	Staphylinidae	Aleocharinae	Liogluta	Liogluta nitens	0.119
BOLD:ACI5072	Staphylinidae	Aleocharinae	Liogluta	Liogluta quadricollis	0.576
BOLD:ACK9968	Leiodidae	Leiodinae	Lionothus	Lionothus forticornis	0.592
BOLD:ACI3677	Scarabaeidae	Aphodiinae	Liothorax	Liothorax alternatus	2.98
BOLD:ACA3938	Elateridae	Dendrometrinae	Liotrichus	Liotrichus falsificus	4.35
BOLD:ACA4130	Elateridae	Dendrometrinae	Liotrichus	Liotrichus sagitticollis	14.6
BOLD:AAH2385	Elateridae	Dendrometrinae	Liotrichus	Liotrichus spinosus	20.8
BOLD:AAH2396	Elateridae	Dendrometrinae	Liotrichus	Liotrichus umbricola	14.7
BOLD:ACI5065	Elateridae	Dendrometrinae	Liotrichus	Liotrichus umbripennis	2.73
BOLD:AAH2374	Elateridae	Dendrometrinae	Liotrichus	Liotrichus volitans	21.8667
BOLD:ACM6748	Elateridae	Dendrometrinae	Liotrichus	Liotrichus vulneratus	12.2
BOLD:ACW4567	Byrrhidae	Byrrhinae	Listemus	Listemus acuminatus	3.62
BOLD:ABW8698	Curculionidae	Cyclominae	Listronotus	Listronotus humilis	2.34
BOLD:ACI9863	Curculionidae	Cyclominae	Listronotus	Listronotus sparsus	1.95
BOLD:ACJ0010	Curculionidae	Cyclominae	Listronotus	Listronotus sparsus	2.22
BOLD:ADH8481	Curculionidae	Cyclominae	Listronotus	Listronotus sparsus	2.38
BOLD:ACU3172	Melyridae	Dasytinae	Listrus	Listrus plenus	0.444
BOLD:ACI2749	Melyridae	Dasytinae	Listrus	Listrus quadricollis	0.892
BOLD:AAH0251	Melyridae	Dasytinae	Listrus	Listrus senilis	0.312
BOLD:AAO1515	Mycetophagidae	Mycetophaginae	Litargus	Litargus balteatus	0.19
BOLD:ACM0624	Mycetophagidae	Mycetophaginae	Litargus	Litargus balteatus	0.197
BOLD:AAU7327	Mycetophagidae	Mycetophaginae	Litargus	Litargus tetraspilotus	0.272
BOLD:AAN6200	Staphylinidae	Paederinae	Lithocharis	Lithocharis nigriceps	0.203
BOLD:AAH0116	Staphylinidae	Staphylininae	Lithocharodes	Lithocharodes longicollis	0.233
BOLD:ACF7672	Phalacridae	Phalacrinae	Litochropus	Litochropus scalptus	0.166
BOLD:ACW5105	Curculionidae	Lixinae	Lixus	Lixus rubellus	14.8
BOLD:ABW2821	Erotylidae	Loberinae	Loberus	Loberus impressus	0.176
BOLD:ABA8115	Staphylinidae	Paederinae	Lobrathium	Lobrathium collare	0.49
BOLD:AAG4299	Staphylinidae	Paederinae	Lobrathium	Lobrathium coloradense	1.39
BOLD:ACX7551	Staphylinidae	Paederinae	Lobrathium	Lobrathium grande	7.71
BOLD:AAP7031	Chrysomelidae	Galerucinae	Longitarsus	Longitarsus erro	0.242
BOLD:AEH2672	Chrysomelidae	Galerucinae	Longitarsus	Longitarsus erro	0.351
BOLD:ACL9494	Chrysomelidae	Galerucinae	Longitarsus	Longitarsus jacobaeae	1.41
BOLD:ACI5614	Chrysomelidae	Galerucinae	Longitarsus	Longitarsus lewisii	0.125
BOLD:AAP8332	Chrysomelidae	Galerucinae	Longitarsus	Longitarsus luridus	0.289
BOLD:ABA1661	Chrysomelidae	Galerucinae	Longitarsus	Longitarsus pellucidus	0.541
BOLD:AAN6151	Chrysomelidae	Galerucinae	Longitarsus	Longitarsus pratensis	0.113
BOLD:ABA1660	Chrysomelidae	Galerucinae	Longitarsus	Longitarsus rubiginosus	0.365
BOLD:ACI9958	Chrysomelidae	Galerucinae	Longitarsus	Longitarsus suspectus	0.157
BOLD:ABA6309	Staphylinidae	Tachyporinae	Lordithon	Lordithon anticus	0.381
BOLD:ABA6331	Staphylinidae	Tachyporinae	Lordithon	Lordithon appalachianus	0.543
BOLD:ABA6370	Staphylinidae	Tachyporinae	Lordithon	Lordithon cinctus	1.67
BOLD:ACP3288	Staphylinidae	Tachyporinae	Lordithon	Lordithon conabilis	0.802
BOLD:ACB0762	Staphylinidae	Tachyporinae	Lordithon	Lordithon facilis	0.396
BOLD:AAG4307	Staphylinidae	Tachyporinae	Lordithon	Lordithon fungicola	2.75
BOLD:ABA6305	Staphylinidae	Tachyporinae	Lordithon	Lordithon kelleyi	1.12
BOLD:ACF8586	Staphylinidae	Tachyporinae	Lordithon	Lordithon longiceps	3.84
BOLD:ACI6395	Staphylinidae	Tachyporinae	Lordithon	Lordithon poecilus	0.303
BOLD:ACL7992	Staphylinidae	Tachyporinae	Lordithon	Lordithon thoracicus	0.375
BOLD:ADH4104	Staphylinidae	Tachyporinae	Lordithon	Lordithon thoracicus	0.28
BOLD:AAG3657	Carabidae	Loricerinae	Loricera	Loricera pilicornis	2.48
BOLD:ACJ6746	Carabidae	Loricerinae	Loricera	Loricera pilicornis	4.72
BOLD:AAH0513	Lucanidae	Lucaninae	Lucanus	Lucanus placidus	418
BOLD:AAE9936	Lampyridae	Lampyrinae	Lucidota	Lucidota atra	5.09667
BOLD:ACA7830	Lampyridae	Lampyrinae	Lucidota	Lucidota punctata	1.10667
BOLD:ADJ0581	Bostrichidae	Lyctinae	Lyctus	Lyctus opaculus	0.754
BOLD:ACL9669	Staphylinidae	Aleocharinae	Lypoglossa	Lypoglossa angularis	0.35
BOLD:ACI4493	Staphylinidae	Aleocharinae	Lypoglossa	Lypoglossa franclemonti	0.638
BOLD:AAF9394	Meloidae	Meloinae	Lytta	Lytta nuttalli	80.4667
BOLD:AAF9392	Meloidae	Meloinae	Lytta	Lytta sayi	46.2
BOLD:AAP7833	Coccinellidae	Coccinellinae	Macronaemia	Macronaemia episcopalis	0.395
BOLD:AAE7495	Elmidae	Elminae	Macronychus	Macronychus glabratus	1.09
BOLD:AAH0191	Artematopodidae	Artematopodinae	Macropogon	Macropogon piceus	2.95
BOLD:AAQ0033	Artematopodidae	Artematopodinae	Macropogon	Macropogon piceus	3.16667
BOLD:AAY6533	Curculionidae	Baridinae	Madarellus	Madarellus undulatus	2.1
BOLD:ACF6496	Cleridae	Korynetinae	Madoniella	Madoniella dislocata	1.51
BOLD:ACA3844	Curculionidae	Mesoptiliinae	Magdalis	Magdalis armicollis	1.19
BOLD:AAH3459	Curculionidae	Mesoptiliinae	Magdalis	Magdalis gentilis	3.15
BOLD:AAM7743	Curculionidae	Mesoptiliinae	Magdalis	Magdalis gentilis	2.05
BOLD:ACA7469	Curculionidae	Mesoptiliinae	Magdalis	Magdalis gentilis	1.74
BOLD:ACR6001	Curculionidae	Mesoptiliinae	Magdalis	Magdalis gentilis	1.7
BOLD:ACA9255	Melyridae	Malachiinae	Malachius	Malachius aeneus	5.83
BOLD:ADG9315	Ciidae	Ciinae	Malacocis	Malacocis brevicollis	0.18
BOLD:ACF8552	Anthicidae	Anthicinae	Malporus	Malporus formicarius	0.354
BOLD:AAP7784	Cantharidae	Malthininae	Malthodes	Malthodes acuticauda	0.262
BOLD:AAL8070	Cantharidae	Malthininae	Malthodes	Malthodes canadensis	0.308
BOLD:AAP7858	Cantharidae	Malthininae	Malthodes	Malthodes canadensis	0.199
BOLD:ACA6654	Cantharidae	Malthininae	Malthodes	Malthodes columbiensis	0.222
BOLD:ACC7426	Cantharidae	Malthininae	Malthodes	Malthodes fragilis	0.124
BOLD:ACL8343	Cantharidae	Malthininae	Malthodes	Malthodes fuliginosus	0.283
BOLD:ACC6577	Cantharidae	Malthininae	Malthodes	Malthodes intricatus	0.227
BOLD:ACA6655	Cantharidae	Malthininae	Malthodes	Malthodes niger	0.208
BOLD:ACC2945	Cantharidae	Malthininae	Malthodes	Malthodes oregonus	0.0762
BOLD:ACM1969	Cantharidae	Malthininae	Malthodes	Malthodes parvulus	0.0405
BOLD:AAP7843	Cantharidae	Malthininae	Malthodes	Malthodes pumilus	0.0141
BOLD:AAH0472	Cantharidae	Malthininae	Malthodes	Malthodes similis	0.307
BOLD:AAP7094	Cantharidae	Malthininae	Malthodes	Malthodes stacesmithi	0.16
BOLD:ACT6113	Cantharidae	Malthininae	Malthodes	Malthodes stacesmithi	0.203
BOLD:ACK1281	Chrysomelidae	Galerucinae	Margaridisa	Margaridisa atriventris	0.143
BOLD:AAP6761	Histeridae	Histerinae	Margarinotus	Margarinotus brunneus	16.7
BOLD:ADM0883	Histeridae	Histerinae	Margarinotus	Margarinotus obscurus	11.6
BOLD:AAP6241	Dytiscidae	Matinae	Matus	Matus bicarinatus	13.8
BOLD:AAH3815	Dytiscidae	Matinae	Matus	Matus ovatus	4.93
BOLD:AAO0328	Curculionidae	Curculioninae	Mecinus	Mecinus pascuorum	0.155
BOLD:AAY6538	Staphylinidae	Paederinae	Medon	Medon americanus	0.54
BOLD:AAJ2876	Erotylidae	Erotylinae	Megalodacne	Megalodacne fasciata	49.9
BOLD:ACM7372	Elateridae	Elaterinae	Megapenthes	Megapenthes caprella	4.02
BOLD:ACF8587	Elateridae	Elaterinae	Megapenthes	Megapenthes stigmosus	2.47
BOLD:ACC5898	Staphylinidae	Proteininae	Megarthrus	Megarthrus angulicollis	0.152
BOLD:AEF6924	Staphylinidae	Proteininae	Megarthrus	Megarthrus angulicollis	0.182
BOLD:ACI5063	Staphylinidae	Proteininae	Megarthrus	Megarthrus excisus	0.15
BOLD:AAC6388	Cerambycidae	Spondylidinae	Megasemum	Megasemum asperum	41.2
BOLD:AAK7242	Melandryidae	Melandryinae	Melandrya	Melandrya striata	38.25
BOLD:ACP8533	Latridiidae	Corticariinae	Melanophthalma	Melanophthalma americana	0.113
BOLD:AAU7175	Latridiidae	Corticariinae	Melanophthalma	Melanophthalma helvola	0.0861
BOLD:ABA9093	Latridiidae	Corticariinae	Melanophthalma	Melanophthalma helvola	0.103
BOLD:AAN6154	Latridiidae	Corticariinae	Melanophthalma	Melanophthalma inermis	0.129
BOLD:ACF8197	Latridiidae	Corticariinae	Melanophthalma	Melanophthalma picta	0.0588
BOLD:AAM7680	Latridiidae	Corticariinae	Melanophthalma	Melanophthalma pumila	0.0562
BOLD:AAP7026	Latridiidae	Corticariinae	Melanophthalma	Melanophthalma villosa	0.124
BOLD:AAH2378	Elateridae	Elaterinae	Melanotus	Melanotus castanipes	23.2667
BOLD:AAH2392	Elateridae	Elaterinae	Melanotus	Melanotus castanipes	26.3667
BOLD:AAH0144	Elateridae	Elaterinae	Melanotus	Melanotus communis	21.7667
BOLD:AAZ2240	Elateridae	Elaterinae	Melanotus	Melanotus decumanus	18.7
BOLD:ACB0856	Elateridae	Elaterinae	Melanotus	Melanotus hyslopi	13.9
BOLD:AAH0377	Elateridae	Elaterinae	Melanotus	Melanotus morosus	11.3333
BOLD:AAH2375	Elateridae	Elaterinae	Melanotus	Melanotus prasinus	6.21667
BOLD:ACF3126	Elateridae	Elaterinae	Melanotus	Melanotus prasinus	6.86
BOLD:AAF3428	Elateridae	Elaterinae	Melanotus	Melanotus similis	21.5
BOLD:AAH0376	Elateridae	Elaterinae	Melanotus	Melanotus similis	30.5667
BOLD:AAH2382	Elateridae	Elaterinae	Melanotus	Melanotus similis	25.3
BOLD:AAM7567	Elateridae	Elaterinae	Melanotus	Melanotus similis	40.4
BOLD:ACA3090	Elateridae	Elaterinae	Melanotus	Melanotus spadix	36
BOLD:AAM7566	Elateridae	Elaterinae	Melanotus	Melanotus testaceus	9.715
BOLD:ADG1495	Elateridae	Elaterinae	Melanotus	Melanotus trapezoideus	5.18
BOLD:AAZ1061	Scarabaeidae	Aphodiinae	Melinopterus	Melinopterus prodromus	8.53
BOLD:AAF9408	Meloidae	Meloinae	Meloe	Meloe impressus	216
BOLD:AAN6092	Meloidae	Meloinae	Meloe	Meloe niger	46.3
BOLD:AAX4592	Staphylinidae	Aleocharinae	Meotica	Meotica exilis	0.0125
BOLD:AAI1400	Attelabidae	Rhynchitinae	Merhynchites	Merhynchites bicolor	8.755
BOLD:AAP7859	Attelabidae	Rhynchitinae	Merhynchites	Merhynchites wickhami	6.41
BOLD:AAP7860	Attelabidae	Rhynchitinae	Merhynchites	Merhynchites wickhami	7.97
BOLD:AAQ0035	Attelabidae	Rhynchitinae	Merhynchites	Merhynchites wickhami	8.62
BOLD:AAG5565	Cerambycidae	Cerambycinae	Meriellum	Meriellum proteus	21.7
BOLD:ABW6185	Tenebrionidae	Stenochiinae	Merinus	Merinus laevis	221.5
BOLD:ABW2870	Staphylinidae	Aleocharinae	Meronera	Meronera venustula	0.0762
BOLD:AAU7144	Chrysomelidae	Eumolpinae	Metachroma	Metachroma angustulum	5.25
BOLD:ABX3608	Chrysomelidae	Eumolpinae	Metachroma	Metachroma longulum	4.65
BOLD:AAH2364	Cerambycidae	Lepturinae	Metacmaeops	Metacmaeops vittata	5.55
BOLD:AAQ0081	Elateridae	Dendrometrinae	Metanomus	Metanomus insidiosus	5.35
BOLD:AAP7849	Staphylinidae	Aleocharinae	Metocalea	Metocalea lindgreni	0.693
BOLD:AAD2926	Cerambycidae	Lamiinae	Microgoes	Microgoes oculatus	10.5
BOLD:AAM7669	Elateridae	Negastriinae	Microhypnus	Microhypnus striatulus	0.248
BOLD:ACQ9042	Curculionidae	Molytinae	Microhyus	Microhyus setiger	0.85
BOLD:ABV5744	Brentidae	Nanophyinae	Microon	Microon canadensis	0.143
BOLD:ACU4920	Curculionidae	Ceutorhynchinae	Microplontus	Microplontus campestris	1.05
BOLD:ABA6339	Eucnemidae	Melasinae	Microrhagus	Microrhagus pectinatus	1.44
BOLD:ACA7831	Eucnemidae	Melasinae	Microrhagus	Microrhagus subsinuatus	0.965
BOLD:ABA6340	Chrysomelidae	Cassidinae	Microrhopala	Microrhopala excavata	4.96
BOLD:AAH0112	Chrysomelidae	Cassidinae	Microrhopala	Microrhopala vittata	6.75
BOLD:AAM7665	Chrysomelidae	Cassidinae	Microrhopala	Microrhopala xerene	3
BOLD:ABY1344	Melandryidae	Melandryinae	Microscapha	Microscapha clavicornis	0.165
BOLD:ACN3115	Melandryidae	Melandryinae	Microtonus	Microtonus sericans	0.478
BOLD:AAP7830	Coccinellidae	Microweiseinae	Microweisea	Microweisea misella	0.0381
BOLD:ACU8237	Coccinellidae	Microweiseinae	Microweisea	Microweisea misella	0.0491
BOLD:AAN5951	Carabidae	Trechinae	Mioptachys	Mioptachys flavicauda	0.0802
BOLD:ACF6642	Staphylinidae	Aleocharinae	Mocyta	Mocyta breviuscula	0.093
BOLD:ABW2813	Staphylinidae	Aleocharinae	Mocyta	Mocyta luteola	0.0627
BOLD:AAH0019	Cerambycidae	Cerambycinae	Molorchus	Molorchus bimaculatus	1.96
BOLD:ACD0202	Curculionidae	Scolytinae	Monarthrum	Monarthrum mali	1.18
BOLD:ABY0293	Curculionidae	Scolytinae	Monarthrum	Monarthrum scutellare	0.869
BOLD:AAA9568	Cerambycidae	Lamiinae	Monochamus	Monochamus scutellatus	112.375
BOLD:AAM7590	Elateridae	Agrypninae	Monocrepidius	Monocrepidius bellus	0.392
BOLD:AAH3458	Curculionidae	Ceutorhynchinae	Mononychus	Mononychus vulpeculus	7.03
BOLD:ADJ1901	Monotomidae	Monotominae	Monotoma	Monotoma americana	0.152
BOLD:ADJ2189	Monotomidae	Monotominae	Monotoma	Monotoma americana	0.308
BOLD:ADF7428	Monotomidae	Monotominae	Monotoma	Monotoma arida	0.133
BOLD:ACG2756	Monotomidae	Monotominae	Monotoma	Monotoma longicollis	0.0756
BOLD:AAO0819	Monotomidae	Monotominae	Monotoma	Monotoma picipes	0.15
BOLD:AAL8067	Mordellidae	Mordellinae	Mordella	Mordella atrata	3.615
BOLD:ACA7554	Mordellidae	Mordellinae	Mordella	Mordella atrata	2.54
BOLD:AAG4494	Mordellidae	Mordellinae	Mordella	Mordella marginata	1.16
BOLD:AAU7134	Mordellidae	Mordellinae	Mordella	Mordella marginata	2.03
BOLD:ACC7853	Mordellidae	Mordellinae	Mordella	Mordella marginata	1.08
BOLD:AAQ0053	Mordellidae	Mordellinae	Mordella	Mordella quadripunctata	7.79667
BOLD:AAU7283	Mordellidae	Mordellinae	Mordellaria	Mordellaria serval	1.28
BOLD:ABX3317	Mordellidae	Mordellinae	Mordellaria	Mordellaria serval	1.99
BOLD:ABX8545	Mordellidae	Mordellinae	Mordellaria	Mordellaria serval	2.11
BOLD:ABW2815	Mordellidae	Mordellinae	Mordellaria	Mordellaria undulata	0.897
BOLD:AAP6953	Mordellidae	Mordellinae	Mordellina	Mordellina ancilla	0.196
BOLD:AAY6534	Mordellidae	Mordellinae	Mordellina	Mordellina ancilla	0.148
BOLD:ACD4134	Mordellidae	Mordellinae	Mordellina	Mordellina ancilla	0.174
BOLD:ACX6731	Mordellidae	Mordellinae	Mordellina	Mordellina guttulata	0.224
BOLD:ACB1321	Mordellidae	Mordellinae	Mordellina	Mordellina infima	0.138
BOLD:ABA9082	Mordellidae	Mordellinae	Mordellina	Mordellina nigricans	0.368
BOLD:ACB1349	Mordellidae	Mordellinae	Mordellina	Mordellina nigricans	0.25
BOLD:AAU7291	Mordellidae	Mordellinae	Mordellina	Mordellina pustulata	0.719
BOLD:ABA9087	Mordellidae	Mordellinae	Mordellina	Mordellina pustulata	0.436
BOLD:ACC7947	Mordellidae	Mordellinae	Mordellina	Mordellina quadrinotata	0.178
BOLD:AAU7171	Mordellidae	Mordellinae	Mordellina	Mordellina testacea	0.282
BOLD:ABA9078	Mordellidae	Mordellinae	Mordellistena	Mordellistena aspersa	0.163
BOLD:ABX3620	Mordellidae	Mordellinae	Mordellistena	Mordellistena bicinctella	0.153
BOLD:ACP7703	Mordellidae	Mordellinae	Mordellistena	Mordellistena bicinctella	0.175
BOLD:AAH0475	Mordellidae	Mordellinae	Mordellistena	Mordellistena errans	0.991
BOLD:ADJ3860	Mordellidae	Mordellinae	Mordellistena	Mordellistena errans	0.966
BOLD:ADJ3861	Mordellidae	Mordellinae	Mordellistena	Mordellistena errans	0.459
BOLD:ADJ3862	Mordellidae	Mordellinae	Mordellistena	Mordellistena errans	1.15
BOLD:AAF9413	Mordellidae	Mordellinae	Mordellistena	Mordellistena fuscipennis	3.65
BOLD:AAM7666	Mordellidae	Mordellinae	Mordellistena	Mordellistena limbalis	0.611
BOLD:ACE3572	Mordellidae	Mordellinae	Mordellistena	Mordellistena militaris	0.255
BOLD:AAU7159	Mordellidae	Mordellinae	Mordellistena	Mordellistena ornata	0.815
BOLD:ACK1250	Mordellidae	Mordellinae	Mordellistena	Mordellistena ornata	1.24
BOLD:ACZ2383	Mordellidae	Mordellinae	Mordellistena	Mordellistena picilabris	0.247
BOLD:ACB1061	Mordellidae	Mordellinae	Mordellistena	Mordellistena tosta	0.865
BOLD:ACB1322	Mordellidae	Mordellinae	Mordellistena	Mordellistena trifasciata	0.488
BOLD:AAU6912	Mordellidae	Mordellinae	Mordellochroa	Mordellochroa scapularis	1.56
BOLD:AAI3237	Coccinellidae	Coccinellinae	Mulsantina	Mulsantina hudsonica	3.05
BOLD:AAM7729	Coccinellidae	Coccinellinae	Mulsantina	Mulsantina picta	4.95
BOLD:AAY5099	Carabidae	Harpalinae	Myas	Myas cyanescens	49.8
BOLD:AAH3321	Endomychidae	Lycoperdininae	Mycetina	Mycetina perpulchra	1.52
BOLD:AAY6527	Tenebrionidae	Alleculinae	Mycetochara	Mycetochara analis	2.6
BOLD:AAZ1128	Tenebrionidae	Alleculinae	Mycetochara	Mycetochara bicolor	7.67
BOLD:AAY6541	Tenebrionidae	Alleculinae	Mycetochara	Mycetochara foveata	0.87
BOLD:AAU7138	Tenebrionidae	Alleculinae	Mycetochara	Mycetochara fraterna	1.37
BOLD:ACI2933	Tenebrionidae	Alleculinae	Mycetochara	Mycetochara procera	1.29
BOLD:ACB0587	Mycetophagidae	Mycetophaginae	Mycetophagus	Mycetophagus distinctus	1.15
BOLD:ACS0745	Mycetophagidae	Mycetophaginae	Mycetophagus	Mycetophagus flexuosus	1.09
BOLD:ADH6200	Mycetophagidae	Mycetophaginae	Mycetophagus	Mycetophagus pluripunctatus	0.553
BOLD:AAX3298	Mycetophagidae	Mycetophaginae	Mycetophagus	Mycetophagus punctatus	3.23
BOLD:ADI4525	Mycetophagidae	Mycetophaginae	Mycetophagus	Mycetophagus serrulatus	1.11
BOLD:ACB0589	Mycetophagidae	Mycetophaginae	Mycetophagus	Mycetophagus tenuifasciatus	1.98
BOLD:ACL9554	Staphylinidae	Tachyporinae	Mycetoporus	Mycetoporus lucidulus	0.28
BOLD:ACG3717	Staphylinidae	Tachyporinae	Mycetoporus	Mycetoporus nigrans	0.211
BOLD:ACC3440	Staphylinidae	Tachyporinae	Mycetoporus	Mycetoporus rufohumeralis	1.05
BOLD:ACD1476	Staphylinidae	Tachyporinae	Mycetoporus	Mycetoporus rugosus	0.895
BOLD:ACJ6804	Staphylinidae	Aleocharinae	Myllaena	Myllaena arcana	0.0471
BOLD:ACO2096	Staphylinidae	Aleocharinae	Myllaena	Myllaena ludificans	0.0568
BOLD:AAX2923	Curculionidae	Entiminae	Myosides	Myosides seriehispidus	2.26
BOLD:ACA5597	Staphylinidae	Aleocharinae	Myrmecocephalus	Myrmecocephalus cingulatus	0.134
BOLD:ACC7395	Staphylinidae	Aleocharinae	Myrmecocephalus	Myrmecocephalus gatineauensis	0.322
BOLD:ABA6330	Curculionidae	Curculioninae	Myrmex	Myrmex chevrolatii	1.97
BOLD:AAH3314	Coccinellidae	Coccinellinae	Myzia	Myzia pullata	10.215
BOLD:ACA8932	Oedemeridae	Oedemerinae	Nacerdes	Nacerdes melanura	10.2
BOLD:AAO4782	Brentidae	Nanophyinae	Nanophyes	Nanophyes marmoratus	0.256
BOLD:AAH3816	Dytiscidae	Colymbetinae	Nartus	Nartus sinuatus	4.43
BOLD:ADJ3368	Cerambycidae	Parandrinae	Neandra	Neandra brunnea	69.3
BOLD:AAY9985	Tenebrionidae	Tenebrioninae	Neatus	Neatus tenebrioides	22
BOLD:AAQ0061	Carabidae	Nebriinae	Nebria	Nebria crassicornis	19.7
BOLD:ACG1726	Carabidae	Nebriinae	Nebria	Nebria crassicornis	14.5
BOLD:AAQ0064	Carabidae	Nebriinae	Nebria	Nebria diversa	24
BOLD:AAY9988	Carabidae	Nebriinae	Nebria	Nebria gebleri	15.2
BOLD:AAQ0057	Carabidae	Nebriinae	Nebria	Nebria mannerheimii	17.6
BOLD:ACE7564	Carabidae	Nebriinae	Nebria	Nebria obliqua	17.6
BOLD:AAQ0069	Carabidae	Nebriinae	Nebria	Nebria sahlbergii	10.8
BOLD:AAQ0052	Carabidae	Nebriinae	Nebria	Nebria schwarzi	27.6
BOLD:AAH3810	Dytiscidae	Hydroporinae	Nebrioporus	Nebrioporus macronychus	3.86
BOLD:AAC2599	Silphidae	Silphinae	Necrodes	Necrodes surinamensis	93.8333
BOLD:AAG2066	Silphidae	Silphinae	Necrophila	Necrophila americana	88.25
BOLD:ACL2746	Agyrtidae	Necrophilinae	Necrophilus	Necrophilus hydrophiloides	13.7
BOLD:ABW6156	Cerambycidae	Necydalinae	Necydalis	Necydalis cavipennis	10.4
BOLD:ACT4277	Cerambycidae	Necydalinae	Necydalis	Necydalis laevicollis	19.3
BOLD:ACO4433	Curculionidae	Ceutorhynchinae	Nedyus	Nedyus apicalis	2.01
BOLD:ACI6050	Leiodidae	Cholevinae	Nemadus	Nemadus brachyderus	0.151
BOLD:ACC7122	Eucnemidae	Macraulacinae	Nematodes	Nematodes penetrans	1.39
BOLD:ACH4140	Eucnemidae	Macraulacinae	Nematodes	Nematodes penetrans	3.11
BOLD:AAH0324	Meloidae	Nemognathinae	Nemognatha	Nemognatha lutea	19.5
BOLD:ACB1457	Meloidae	Nemognathinae	Nemognatha	Nemognatha nemorensis	2.8
BOLD:AAE5359	Cerambycidae	Lepturinae	Neoalosterna	Neoalosterna capitata	10.6
BOLD:ACZ1138	Staphylinidae	Staphylininae	Neobisnius	Neobisnius sobrinus	0.299
BOLD:AAO0892	Staphylinidae	Staphylininae	Neobisnius	Neobisnius villosulus	0.266
BOLD:AAH0139	Chrysomelidae	Cryptocephalinae	Neochlamisus	Neochlamisus bebbianae	1.95
BOLD:AAM7594	Chrysomelidae	Cryptocephalinae	Neochlamisus	Neochlamisus eubati	8.43
BOLD:AAE1629	Cerambycidae	Cerambycinae	Neoclytus	Neoclytus acuminatus	8.97667
BOLD:AAE1630	Cerambycidae	Cerambycinae	Neoclytus	Neoclytus leucozonus	1.97
BOLD:AAO3132	Chrysomelidae	Galerucinae	Neocrepidodera	Neocrepidodera ferruginea	1.36
BOLD:AAL2945	Chrysomelidae	Galerucinae	Neogalerucella	Neogalerucella calmariensis	1.91
BOLD:ABX0180	Coccinellidae	Coccinellinae	Neoharmonia	Neoharmonia venusta	8.72
BOLD:AAP7003	Heteroceridae	Heterocerinae	Neoheterocerus	Neoheterocerus fatuus	2.06
BOLD:AAH0078	Heteroceridae	Heterocerinae	Neoheterocerus	Neoheterocerus gnatho	1.83
BOLD:ACA4072	Elateridae	Negastriinae	Neohypdonus	Neohypdonus restrictulus	0.347
BOLD:AAH2417	Elateridae	Negastriinae	Neohypdonus	Neohypdonus tumescens	0.668
BOLD:ACL9891	Staphylinidae	Staphylininae	Neohypnus	Neohypnus beckeri	1.12
BOLD:AAH0426	Tenebrionidae	Diaperinae	Neomida	Neomida bicornis	3.71
BOLD:AAM7673	Dytiscidae	Hydroporinae	Neoporus	Neoporus undulatus	1.10667
BOLD:ADI9308	Dytiscidae	Hydroporinae	Neoporus	Neoporus vitiosus	1.21
BOLD:ACB1646	Pyrochroidae	Pyrochroinae	Neopyrochroa	Neopyrochroa femoralis	29.2
BOLD:ACU8336	Pyrochroidae	Pyrochroinae	Neopyrochroa	Neopyrochroa flabellata	14.1
BOLD:ACA6498	Dytiscidae	Colymbetinae	Neoscutopterus	Neoscutopterus angustus	57.7
BOLD:AAF3756	Dytiscidae	Colymbetinae	Neoscutopterus	Neoscutopterus hornii	80.9
BOLD:AAE9136	Cerambycidae	Spondylidinae	Neospondylis	Neospondylis upiformis	78.7333
BOLD:ACE1406	Staphylinidae	Aleocharinae	Neothetalia	Neothetalia canadiana	0.935
BOLD:ACG5226	Staphylinidae	Aleocharinae	Neothetalia	Neothetalia columbiana	0.514
BOLD:ACH7285	Staphylinidae	Aleocharinae	Neothetalia	Neothetalia nimia	0.31
BOLD:ACZ0794	Coccinellidae	Coccinellinae	Nephus	Nephus flavifrons	0.23
BOLD:AAX6466	Lucanidae	Aesalinae	Nicagus	Nicagus obscurus	7.93
BOLD:AAE2146	Silphidae	Nicrophorinae	Nicrophorus	Nicrophorus defodiens	80.6
BOLD:AAI3110	Silphidae	Nicrophorinae	Nicrophorus	Nicrophorus hebes	86.0333
BOLD:AAF2735	Silphidae	Nicrophorinae	Nicrophorus	Nicrophorus hybridus	231
BOLD:AAB4891	Silphidae	Nicrophorinae	Nicrophorus	Nicrophorus investigator	105
BOLD:AAE1939	Silphidae	Nicrophorinae	Nicrophorus	Nicrophorus orbicollis	121.7
BOLD:AAC2598	Silphidae	Nicrophorinae	Nicrophorus	Nicrophorus pustulatus	178.333
BOLD:AAD8009	Silphidae	Nicrophorinae	Nicrophorus	Nicrophorus sayi	111
BOLD:AAG3729	Silphidae	Nicrophorinae	Nicrophorus	Nicrophorus tomentosus	101
BOLD:AAH2387	Elateridae	Dendrometrinae	Nitidolimonius	Nitidolimonius resplendens	30.1
BOLD:AAQ0073	Elateridae	Dendrometrinae	Nitidolimonius	Nitidolimonius resplendens	19.3
BOLD:ABX5492	Elateridae	Dendrometrinae	Nitidolimonius	Nitidolimonius resplendens	22.3
BOLD:ACL9456	Staphylinidae	Tachyporinae	Nitidotachinus	Nitidotachinus scrutator	0.945
BOLD:ACG6291	Staphylinidae	Tachyporinae	Nitidotachinus	Nitidotachinus tachyporoides	0.932
BOLD:ACP3181	Staphylinidae	Tachyporinae	Nitidotachinus	Nitidotachinus tachyporoides	0.755
BOLD:ACF6421	Nitidulidae	Nitidulinae	Nitidula	Nitidula rufipes	1.59
BOLD:AAG4319	Nitidulidae	Carpophilinae	Nitops	Nitops pallipennis	0.626
BOLD:AAH2752	Carabidae	Harpalinae	Notiobia	Notiobia terminata	11.6
BOLD:AAH2766	Carabidae	Harpalinae	Notiobia	Notiobia terminata	9.34
BOLD:AAX5555	Carabidae	Nebriinae	Notiophilus	Notiophilus aeneus	2.03
BOLD:AAC8539	Carabidae	Nebriinae	Notiophilus	Notiophilus aquaticus	1.44
BOLD:AAF2717	Carabidae	Nebriinae	Notiophilus	Notiophilus borealis	3.74
BOLD:AAP4110	Carabidae	Nebriinae	Notiophilus	Notiophilus directus	1.94
BOLD:ACY7945	Carabidae	Nebriinae	Notiophilus	Notiophilus directus	2.15
BOLD:ABY7676	Carabidae	Nebriinae	Notiophilus	Notiophilus sylvaticus	2.17
BOLD:ABY1165	Anthicidae	Notoxinae	Notoxus	Notoxus anchora	0.808
BOLD:ABX0657	Anthicidae	Notoxinae	Notoxus	Notoxus desertus	0.408
BOLD:AAP7869	Anthicidae	Notoxinae	Notoxus	Notoxus pictus	0.392
BOLD:AAP7006	Anthicidae	Notoxinae	Notoxus	Notoxus subtilis	0.468
BOLD:ACL4517	Eucinetidae		Nycteus	Nycteus infumatus	1.63
BOLD:ACE2236	Eucinetidae		Nycteus	Nycteus punctulatus	0.683
BOLD:AAN6192	Eucinetidae		Nycteus	Nycteus testaceus	1.14
BOLD:ACL4535	Scirtidae	Scirtinae	Nyholmia	Nyholmia collaris	0.59
BOLD:ACL4545	Scirtidae	Scirtinae	Nyholmia	Nyholmia confusa	0.945
BOLD:ABZ5218	Cerambycidae	Lamiinae	Oberea	Oberea perspicillata	11.6
BOLD:AAK4234	Cerambycidae	Lamiinae	Oberea	Oberea quadricallosa	20.5
BOLD:AAI3402	Cerambycidae	Lamiinae	Oberea	Oberea tripunctata	8.16
BOLD:ACL6588	Cerambycidae	Lamiinae	Oberea	Oberea tripunctata	6.27
BOLD:AAI3406	Cerambycidae	Cerambycinae	Obrium	Obrium rufulum	2.39
BOLD:ABA3745	Staphylinidae	Paederinae	Ochthephilum	Ochthephilum fracticorne	0.503
BOLD:ACX6912	Staphylinidae	Oxytelinae	Ochthephilus	Ochthephilus planus	0.192
BOLD:AAX0040	Ciidae	Ciinae	Octotemnus	Octotemnus laevis	0.0815
BOLD:ACM7148	Geotrupidae	Bolboceratinae	Odonteus	Odonteus falli	22.8
BOLD:AAX0212	Geotrupidae	Bolboceratinae	Odonteus	Odonteus liebecki	31.7
BOLD:ADI3951	Curculionidae	Baridinae	Odontocorynus	Odontocorynus umbellae	2
BOLD:ACE2008	Sphindidae	Odontosphindinae	Odontosphindus	Odontosphindus denticollis	0.494
BOLD:AAG4461	Chrysomelidae	Cassidinae	Odontota	Odontota dorsalis	4.53
BOLD:AAM7717	Silphidae	Silphinae	Oiceoptoma	Oiceoptoma inaequale	28.7
BOLD:ACQ2131	Silphidae	Silphinae	Oiceoptoma	Oiceoptoma noveboracense	19.5
BOLD:AAX0584	Phalacridae	Phalacrinae	Olibrus	Olibrus liquidus	0.489
BOLD:AAK9463	Phalacridae	Phalacrinae	Olibrus	Olibrus semistriatus	0.176
BOLD:AAP7025	Phalacridae	Phalacrinae	Olibrus	Olibrus semistriatus	0.182
BOLD:ACH2408	Ptinidae	Anobiinae	Oligomerus	Oligomerus obtusus	1.19
BOLD:ADI1721	Ptinidae	Anobiinae	Oligomerus	Oligomerus sericans	1.04
BOLD:AAP9955	Staphylinidae	Aleocharinae	Oligota	Oligota parva	0.0124
BOLD:ACM3766	Carabidae	Harpalinae	Olisthopus	Olisthopus parmatus	3.8
BOLD:AAG4279	Staphylinidae	Omaliinae	Olophrum	Olophrum boreale	0.676
BOLD:AAG4280	Staphylinidae	Omaliinae	Olophrum	Olophrum consimile	0.789
BOLD:ABA6317	Staphylinidae	Omaliinae	Olophrum	Olophrum obtectum	1.64
BOLD:AAG4272	Staphylinidae	Omaliinae	Olophrum	Olophrum rotundicolle	1.8
BOLD:ABX9417	Staphylinidae	Omaliinae	Omalium	Omalium foraminosum	0.0937
BOLD:ACL5932	Staphylinidae	Omaliinae	Omalium	Omalium repandum	0.442
BOLD:AAN1494	Staphylinidae	Omaliinae	Omalium	Omalium rivulare	0.198
BOLD:AAN6206	Anthicidae	Anthicinae	Omonadus	Omonadus floralis	0.558
BOLD:ABY0699	Anthicidae	Anthicinae	Omonadus	Omonadus formicarius	0.378
BOLD:ACL4794	Carabidae	Cicindelinae	Omus	Omus dejeanii	140
BOLD:ACZ0703	Eucnemidae	Macraulacinae	Onichodon	Onichodon canadensis	18.4
BOLD:ADJ5029	Eucnemidae	Macraulacinae	Onichodon	Onichodon canadensis	19.8
BOLD:ADI6405	Eucnemidae	Macraulacinae	Onichodon	Onichodon downiei	12.9
BOLD:AAC6989	Staphylinidae	Staphylininae	Ontholestes	Ontholestes cingulatus	37.6333
BOLD:AAH6796	Scarabaeidae	Scarabaeinae	Onthophagus	Onthophagus hecate	14
BOLD:AAK3393	Scarabaeidae	Scarabaeinae	Onthophagus	Onthophagus hecate	22.9
BOLD:ACY6649	Scarabaeidae	Scarabaeinae	Onthophagus	Onthophagus hecate	17.9
BOLD:AAH6817	Scarabaeidae	Scarabaeinae	Onthophagus	Onthophagus nuchicornis	31.3
BOLD:AAH6827	Scarabaeidae	Scarabaeinae	Onthophagus	Onthophagus orpheus	7.43
BOLD:AAX0467	Carabidae	Harpalinae	Oodes	Oodes fluvialis	33.2
BOLD:AAP8666	Carabidae	Harpalinae	Ophonus	Ophonus puncticeps	3.33
BOLD:ACF8270	Chrysomelidae	Galerucinae	Ophraella	Ophraella conferta	2.1
BOLD:ABX0183	Chrysomelidae	Galerucinae	Ophraella	Ophraella notata	3.42
BOLD:AAN4596	Elmidae	Elminae	Optioservus	Optioservus sp.	1.11
BOLD:AAC5827	Elmidae	Elminae	Optioservus	Optioservus tardellus	0.332
BOLD:AAM7670	Melandryidae	Melandryinae	Orchesia	Orchesia castanea	1.31
BOLD:AAP7011	Melandryidae	Melandryinae	Orchesia	Orchesia cultriformis	1.51
BOLD:AAU7337	Melandryidae	Melandryinae	Orchesia	Orchesia ovata	0.265
BOLD:AAM7726	Curculionidae	Curculioninae	Orchestes	Orchestes alni	0.57
BOLD:AAK5387	Curculionidae	Curculioninae	Orchestes	Orchestes fagi	0.426
BOLD:AAM7599	Curculionidae	Curculioninae	Orchestes	Orchestes mixtus	0.742
BOLD:ACB3202	Curculionidae	Curculioninae	Orchestes	Orchestes pallicornis	0.691
BOLD:ACY5625	Curculionidae	Curculioninae	Orchestes	Orchestes testaceus	0.237
BOLD:AAN5764	Elmidae	Elminae	Ordobrevia	Ordobrevia nubifera	0.274
BOLD:AAH3813	Dytiscidae	Hydroporinae	Oreodytes	Oreodytes laevis	2.11
BOLD:AAM7675	Dytiscidae	Hydroporinae	Oreodytes	Oreodytes scitulus	1.34
BOLD:ACG9499	Anthribidae	Anthribinae	Ormiscus	Ormiscus saltator	0.226
BOLD:AAU7341	Anthribidae	Anthribinae	Ormiscus	Ormiscus walshii	0.579
BOLD:AAP7055	Staphylinidae	Pselaphinae	Oropus	Oropus striatus	0.18
BOLD:AAP7857	Dermestidae	Orphilinae	Orphilus	Orphilus subnitidus	1.26
BOLD:AAG4452	Orsodacnidae	Orsodacninae	Orsodacne	Orsodacne atra	2.89667
BOLD:AAU7040	Corylophidae	Corylophinae	Orthoperus	Orthoperus scutellaris	0.0174
BOLD:ACG3646	Corylophidae	Corylophinae	Orthoperus	Orthoperus scutellaris	0.0237
BOLD:ABA9097	Corylophidae	Corylophinae	Orthoperus	Orthoperus suturalis	0.0276
BOLD:ACL3142	Staphylinidae	Paederinae	Orus	Orus dentiger	0.136
BOLD:ACK1636	Silvanidae	Silvaninae	Oryzaephilus	Oryzaephilus mercator	0.223
BOLD:AAH0159	Scarabaeidae	Aphodiinae	Oscarinus	Oscarinus rusicola	2.14
BOLD:ACW5518	Scarabaeidae	Aphodiinae	Oscarinus	Oscarinus rusicola	3.61
BOLD:ACX5730	Scarabaeidae	Cetoniinae	Osmoderma	Osmoderma eremicola	715
BOLD:AAY8904	Scarabaeidae	Cetoniinae	Osmoderma	Osmoderma scabra	198
BOLD:AAG5198	Curculionidae	Entiminae	Otiorhynchus	Otiorhynchus ovatus	5.47333
BOLD:AAW9302	Curculionidae	Entiminae	Otiorhynchus	Otiorhynchus raucus	16.8
BOLD:ACZ0575	Curculionidae	Entiminae	Otiorhynchus	Otiorhynchus raucus	12
BOLD:AAG5191	Curculionidae	Entiminae	Otiorhynchus	Otiorhynchus rugosostriatus	13.3
BOLD:AAG5193	Curculionidae	Entiminae	Otiorhynchus	Otiorhynchus singularis	13.5767
BOLD:AAW9297	Curculionidae	Entiminae	Otiorhynchus	Otiorhynchus sulcatus	25.5
BOLD:AAO4744	Scarabaeidae	Aphodiinae	Otophorus	Otophorus haemorrhoidalis	3.46
BOLD:AAK5928	Chrysomelidae	Criocerinae	Oulema	Oulema melanopus	3.12
BOLD:ABA9958	Staphylinidae	Staphylininae	Oxybleptes	Oxybleptes kiteleyi	0.461
BOLD:ACA2470	Elateridae	Dendrometrinae	Oxygonus	Oxygonus montanus	6.41
BOLD:AAU7335	Elateridae	Dendrometrinae	Oxygonus	Oxygonus obesus	7.85
BOLD:ACC7328	Staphylinidae	Aleocharinae	Oxypoda	Oxypoda amica	0.0579
BOLD:AAG4315	Staphylinidae	Aleocharinae	Oxypoda	Oxypoda demissa	0.0895
BOLD:ACC3375	Staphylinidae	Aleocharinae	Oxypoda	Oxypoda dubia	0.0948
BOLD:ACG5046	Staphylinidae	Aleocharinae	Oxypoda	Oxypoda frigida	0.0902
BOLD:ACJ1791	Staphylinidae	Aleocharinae	Oxypoda	Oxypoda frigida	0.0851
BOLD:AAP7840	Staphylinidae	Aleocharinae	Oxypoda	Oxypoda hiemalis	0.0665
BOLD:AAP7048	Staphylinidae	Aleocharinae	Oxypoda	Oxypoda irrasa	0.116
BOLD:ACE1420	Staphylinidae	Aleocharinae	Oxypoda	Oxypoda irrasa	0.172
BOLD:ACE2633	Staphylinidae	Aleocharinae	Oxypoda	Oxypoda lacustris	0.0932
BOLD:ACC2263	Staphylinidae	Aleocharinae	Oxypoda	Oxypoda longicarinata	0.193
BOLD:ACM1326	Staphylinidae	Aleocharinae	Oxypoda	Oxypoda lucidula	0.0534
BOLD:AAN1581	Staphylinidae	Aleocharinae	Oxypoda	Oxypoda opaca	0.698
BOLD:ABX9416	Staphylinidae	Aleocharinae	Oxypoda	Oxypoda pseudoconvergens	0.139
BOLD:ACI5073	Staphylinidae	Aleocharinae	Oxypoda	Oxypoda pseudoconvergens	0.19
BOLD:ACI5854	Staphylinidae	Aleocharinae	Oxypoda	Oxypoda sylvia	0.183
BOLD:AAP7008	Staphylinidae	Oxyporinae	Oxyporus	Oxyporus occipitalis	4.63
BOLD:ACM0326	Staphylinidae	Oxyporinae	Oxyporus	Oxyporus quinquemaculatus	2.79
BOLD:ACM0139	Staphylinidae	Oxyporinae	Oxyporus	Oxyporus rufipennis	15.6
BOLD:ACO7559	Staphylinidae	Oxytelinae	Oxytelus	Oxytelus convergens	0.266
BOLD:AAK4726	Staphylinidae	Oxytelinae	Oxytelus	Oxytelus laqueatus	0.488
BOLD:AAP7845	Staphylinidae	Oxytelinae	Oxytelus	Oxytelus montanus	0.888
BOLD:ACM6200	Chrysomelidae	Cryptocephalinae	Pachybrachis	Pachybrachis peccans	0.34
BOLD:AAQ0036	Curculionidae	Entiminae	Pachyrhinus	Pachyrhinus californicus	5.45
BOLD:ACJ8655	Curculionidae	Entiminae	Pachyrhinus	Pachyrhinus elegans	3.27
BOLD:AAE4356	Cerambycidae	Lepturinae	Pachyta	Pachyta lamed	45.2
BOLD:ACB2253	Cantharidae	Cantharinae	Pacificanthia	Pacificanthia curtisi	10.2
BOLD:AAH0934	Cantharidae	Cantharinae	Pacificanthia	Pacificanthia rotundicollis	12.05
BOLD:ACC3034	Throscidae		Pactopus	Pactopus hornii	0.952
BOLD:ABX0945	Staphylinidae	Paederinae	Paederus	Paederus littorarius	0.956
BOLD:AAM7644	Staphylinidae	Paederinae	Palaminus	Palaminus hudsonicus	0.135
BOLD:ABA6342	Nitidulidae	Nitidulinae	Pallodes	Pallodes pallidus	1.77
BOLD:AAU7322	Curculionidae	Entiminae	Pandeleteius	Pandeleteius hilaris	0.768
BOLD:AAI4099	Carabidae	Scaritinae	Paraclivina	Paraclivina bipustulata	7.43
BOLD:ADB0966	Hydrophilidae	Hydrophilinae	Paracymus	Paracymus subcupreus	0.283
BOLD:ADB2675	Hydrophilidae	Hydrophilinae	Paracymus	Paracymus subcupreus	0.278
BOLD:AAH2400	Elateridae	Elaterinae	Parallelostethus	Parallelostethus attenuatus	70.2
BOLD:AAU7139	Mordellidae	Mordellinae	Paramordellaria	Paramordellaria triloba	0.917
BOLD:ACI6956	Tenebrionidae	Lagriinae	Paratenetus	Paratenetus exutus	0.356
BOLD:AAZ1351	Tenebrionidae	Lagriinae	Paratenetus	Paratenetus fuscus	0.444
BOLD:AAZ0340	Tenebrionidae	Lagriinae	Paratenetus	Paratenetus punctatus	0.959
BOLD:AAH0128	Chrysomelidae	Eumolpinae	Paria	Paria fragariae	2.34
BOLD:AAJ7786	Chrysomelidae	Eumolpinae	Paria	Paria fragariae	2.66
BOLD:ABA3960	Chrysomelidae	Eumolpinae	Paria	Paria fragariae	1.69
BOLD:ABA6334	Chrysomelidae	Eumolpinae	Paria	Paria fragariae	2.91
BOLD:ACF6671	Chrysomelidae	Eumolpinae	Paria	Paria fragariae	2.17
BOLD:ADA1097	Chrysomelidae	Eumolpinae	Paria	Paria fragariae	2.84
BOLD:AAH0390	Chrysomelidae	Eumolpinae	Paria	Paria thoracica	3.04
BOLD:ADI1699	Chrysomelidae	Eumolpinae	Paria	Paria thoracica	2.04
BOLD:ADI2042	Chrysomelidae	Eumolpinae	Paria	Paria thoracica	2.12
BOLD:ADI5278	Chrysomelidae	Eumolpinae	Paria	Paria thoracica	3.19
BOLD:ACB1040	Histeridae	Dendrophilinae	Paromalus	Paromalus teres	0.367
BOLD:AAH2777	Carabidae	Scaritinae	Pasimachus	Pasimachus elongatus	135
BOLD:AAY9497	Carabidae	Patrobinae	Patrobus	Patrobus cinctus	7.39
BOLD:ACL2975	Carabidae	Patrobinae	Patrobus	Patrobus fossifrons	4.82
BOLD:AAM6031	Carabidae	Patrobinae	Patrobus	Patrobus foveocollis	5.81
BOLD:AAY8834	Carabidae	Patrobinae	Patrobus	Patrobus longicornis	34.4
BOLD:AAI4217	Carabidae	Patrobinae	Patrobus	Patrobus stygicus	11.9
BOLD:ACU2996	Scraptiidae	Scraptiinae	Pectotoma	Pectotoma hoppingi	0.526
BOLD:AAH0076	Cucujidae		Pediacus	Pediacus fuscus	0.603
BOLD:AAH0183	Pyrochroidae	Pedilinae	Pedilus	Pedilus elegans	3.14
BOLD:AAH0127	Pyrochroidae	Pedilinae	Pedilus	Pedilus lugubris	4.28
BOLD:ABA6332	Pyrochroidae	Pedilinae	Pedilus	Pedilus terminalis	1.73
BOLD:AAE6801	Cerambycidae	Lepturinae	Pedostrangalia	Pedostrangalia plebeja	13.4
BOLD:AAC8075	Cerambycidae	Lepturinae	Pedostrangalia	Pedostrangalia subhamata	22.1
BOLD:AAP7096	Staphylinidae	Omaliinae	Pelecomalium	Pelecomalium puberulum	0.628
BOLD:AAP7085	Staphylinidae	Omaliinae	Pelecomalium	Pelecomalium testaceum	0.539
BOLD:ABA6365	Ripiphoridae	Pelecotominae	Pelecotoma	Pelecotoma flavipes	0.503
BOLD:AAP6194	Curculionidae	Ceutorhynchinae	Pelenomus	Pelenomus waltoni	0.651
BOLD:AAH6809	Scarabaeidae	Rutelinae	Pelidnota	Pelidnota punctata	295
BOLD:ACL9506	Staphylinidae	Aleocharinae	Pella	Pella gesneri	0.6
BOLD:ACY5387	Staphylinidae	Aleocharinae	Pella	Pella loricata	0.502
BOLD:ACU6480	Haliplidae		Peltodytes	Peltodytes muticus	1.21
BOLD:AAP7820	Scraptiidae	Anaspidinae	Pentaria	Pentaria fuscula	0.145
BOLD:AAU7135	Scraptiidae	Anaspidinae	Pentaria	Pentaria trifasciata	0.312
BOLD:ABX0620	Scraptiidae	Anaspidinae	Pentaria	Pentaria trifasciata	0.134
BOLD:ACJ0532	Scraptiidae	Anaspidinae	Pentaria	Pentaria trifasciata	0.353
BOLD:ACA7648	Tetratomidae	Penthinae	Penthe	Penthe obliquata	51.1
BOLD:ACY2911	Curculionidae	Cryptorhynchinae	Peracalles	Peracalles pectoralis	2.98
BOLD:AAG5247	Brentidae	Apioninae	Perapion	Perapion curtirostre	0.279
BOLD:AAZ3710	Brentidae	Apioninae	Perapion	Perapion punctinasum	0.298
BOLD:AAQ0043	Anthicidae	Eurygeniinae	Pergetus	Pergetus campanulatus	6.05
BOLD:AAO0719	Carabidae	Harpalinae	Perigona	Perigona nigriceps	0.145
BOLD:ACO1857	Chrysomelidae	Chrysomelinae	Phaedon	Phaedon armoraciae	1.79
BOLD:ACF2843	Chrysomelidae	Chrysomelinae	Phaedon	Phaedon laevigatus	1.25
BOLD:AAG3475	Buprestidae	Buprestinae	Phaenops	Phaenops drummondi	6.85
BOLD:AAE9027	Buprestidae	Buprestinae	Phaenops	Phaenops fulvoguttata	9.33
BOLD:AAE9033	Buprestidae	Buprestinae	Phaenops	Phaenops fulvoguttata	11.65
BOLD:AAH0262	Phalacridae	Phalacrinae	Phalacrus	Phalacrus penicillatus	0.702
BOLD:ABX1702	Staphylinidae	Aleocharinae	Phanerota	Phanerota fasciata	0.266
BOLD:ACG5895	Lampyridae	Lamprohizinae	Phausis	Phausis rhombica	0.341
BOLD:ACX1644	Lampyridae	Lamprohizinae	Phausis	Phausis rhombica	0.932
BOLD:AAH8544	Zopheridae	Zopherinae	Phellopsis	Phellopsis obcordata	42
BOLD:AAG2932	Phengodidae	Phengodinae	Phengodes	Phengodes plumosa	10.6
BOLD:AAH0467	Nitidulidae	Nitidulinae	Phenolia	Phenolia grossa	11.3
BOLD:ACG6461	Staphylinidae	Aleocharinae	Philhygra	Philhygra botanicarum	0.418
BOLD:ABW2820	Staphylinidae	Aleocharinae	Philhygra	Philhygra clemens	0.0714
BOLD:ACU6301	Staphylinidae	Aleocharinae	Philhygra	Philhygra laevicollis	0.295
BOLD:AAG4282	Staphylinidae	Aleocharinae	Philhygra	Philhygra malleoides	0.0771
BOLD:AAN6150	Staphylinidae	Aleocharinae	Philhygra	Philhygra palustris	0.103
BOLD:AAG4313	Staphylinidae	Aleocharinae	Philhygra	Philhygra pseudopolaris	0.298
BOLD:ABW5504	Staphylinidae	Aleocharinae	Philhygra	Philhygra pseudoterminalis	0.1
BOLD:ACI4884	Staphylinidae	Aleocharinae	Philhygra	Philhygra subpolaris	0.882
BOLD:ADP4676	Staphylinidae	Aleocharinae	Philhygra	Philhygra terrestris	0.11
BOLD:AAZ0909	Carabidae	Harpalinae	Philodes	Philodes rectangulus	0.263
BOLD:AAF6824	Staphylinidae	Staphylininae	Philonthus	Philonthus caeruleipennis	13.4
BOLD:ACO1987	Staphylinidae	Staphylininae	Philonthus	Philonthus caeruleipennis	12.8
BOLD:AAR1764	Staphylinidae	Staphylininae	Philonthus	Philonthus carbonarius	2.23
BOLD:AAL5087	Staphylinidae	Staphylininae	Philonthus	Philonthus cognatus	7.98
BOLD:AAN6185	Staphylinidae	Staphylininae	Philonthus	Philonthus concinnus	2.13
BOLD:AAO1400	Staphylinidae	Staphylininae	Philonthus	Philonthus cruentatus	2.07
BOLD:ABV1529	Staphylinidae	Staphylininae	Philonthus	Philonthus debilis	0.567
BOLD:AAH0105	Staphylinidae	Staphylininae	Philonthus	Philonthus flavibasis	1.51
BOLD:AAH0106	Staphylinidae	Staphylininae	Philonthus	Philonthus flavibasis	2.15
BOLD:AAH0113	Staphylinidae	Staphylininae	Philonthus	Philonthus flavibasis	1.25
BOLD:AAU7311	Staphylinidae	Staphylininae	Philonthus	Philonthus jurgans	2.02
BOLD:ACY7389	Staphylinidae	Staphylininae	Philonthus	Philonthus lomatus	1.12
BOLD:ABA6303	Staphylinidae	Staphylininae	Philonthus	Philonthus monaeses	0.81
BOLD:AAU7131	Staphylinidae	Staphylininae	Philonthus	Philonthus rufulus	1.12
BOLD:AAN6146	Staphylinidae	Staphylininae	Philonthus	Philonthus sericans	0.772
BOLD:ACC7249	Staphylinidae	Staphylininae	Philonthus	Philonthus thoracicus	1.8
BOLD:AAN6145	Staphylinidae	Staphylininae	Philonthus	Philonthus varians	2.28
BOLD:AAG4283	Staphylinidae	Staphylininae	Philonthus	Philonthus vulgatus	5.10333
BOLD:AAD5465	Carabidae	Harpalinae	Philophuga	Philophuga viridis	8.37
BOLD:AAO4818	Carabidae	Harpalinae	Philorhizus	Philorhizus melanocephalus	0.217
BOLD:ABX9329	Cerylonidae	Ceryloninae	Philothermus	Philothermus glabriculus	0.232
BOLD:ACE7299	Staphylinidae	Omaliinae	Phlaeopterus	Phlaeopterus lagrandeuri	0.513
BOLD:AAO3216	Staphylinidae	Phloeocharinae	Phloeocharis	Phloeocharis subtilissima	0.0409
BOLD:AAM7652	Staphylinidae	Omaliinae	Phloeonomus	Phloeonomus laesicollis	0.0328
BOLD:ACC3017	Staphylinidae	Omaliinae	Phloeonomus	Phloeonomus laesicollis	0.0193
BOLD:ACI5894	Curculionidae	Cossoninae	Phloeophagus	Phloeophagus apionides	0.552
BOLD:ACS3907	Staphylinidae	Aleocharinae	Phloeopora	Phloeopora canadensis	0.0627
[truncated: 1,162 more rows]

## Sheet: Mass variation within BINs
BIN	Family	Subfamily	Genus	Species	Specimen count	Mean mass (mg)	Standard deviation	Coefficient of variation
BOLD:AAF4976	Lampyridae	Lampyrinae	Ellychnia	Ellychnia corrusca	3	6.16333	6.0115	0.975
BOLD:AAH3301	Coccinellidae	Coccinellinae	Chilocorus	Chilocorus stigma	3	2.7	2.3419	0.867
BOLD:AAC5900	Hydrophilidae	Hydrophilinae	Hydrobius	Hydrobius fuscipes	3	7.92333	5.1763	0.653
BOLD:AAC2238	Cerambycidae	Lepturinae	Stictoleptura	Stictoleptura canadensis	4	50.725	32.9118	0.649
BOLD:AAB4854	Cerambycidae	Lepturinae	Rhagium	Rhagium inquisitor	3	47.1	30.0035	0.637
BOLD:AAC6184	Cerambycidae	Cerambycinae	Xylotrechus	Xylotrechus colonus	3	14.0433	8.5928	0.612
BOLD:AAE1629	Cerambycidae	Cerambycinae	Neoclytus	Neoclytus acuminatus	3	8.97667	5.2903	0.589
BOLD:AAB8141	Cerambycidae	Cerambycinae	Xylotrechus	Xylotrechus undulatus	3	36.9667	21.5602	0.583
BOLD:AAU7333	Lycidae	Lycinae	Calopteron	Calopteron reticulatum	3	18.8	10.8586	0.578
BOLD:AAH2908	Hydrophilidae	Hydrophilinae	Hydrochara	Hydrochara obtusata	3	73.2667	41.134	0.561
BOLD:AAB7401	Cerambycidae	Lepturinae	Trachysida	Trachysida mutabilis	4	18.8825	10.5712	0.56
BOLD:AAD0073	Cerambycidae	Lepturinae	Xestoleptura	Xestoleptura crassipes	4	20.475	11.2988	0.552
BOLD:AAC9780	Cerambycidae	Lepturinae	Pidonia	Pidonia ruficollis	4	5.6525	3.0364	0.537
BOLD:AAD6583	Cerambycidae	Prioninae	Tragosoma	Tragosoma harrisii	3	317.333	166.016	0.523
BOLD:AAD8168	Cerambycidae	Lepturinae	Anoplodera	Anoplodera pubera	3	14.16	7.3139	0.517
BOLD:AAH0919	Cantharidae	Cantharinae	Podabrus		4	5.7975	2.992	0.516
BOLD:AAH0161	Bostrichidae	Polycaoninae	Polycaon	Polycaon stoutii	3	79.6667	38.9913	0.489
BOLD:AAI7042	Cerambycidae	Lepturinae	Gaurotes	Gaurotes cyanipennis	4	24.65	11.9929	0.487
BOLD:AAH2384	Elateridae	Dendrometrinae	Pseudanostirus	Pseudanostirus triundulatus	3	3.75	1.8193	0.485
BOLD:AAG4420	Chrysomelidae	Galerucinae	Tricholochmaea		3	3.44333	1.6347	0.475
BOLD:AAI3110	Silphidae	Nicrophorinae	Nicrophorus	Nicrophorus hebes	3	86.0333	40.1386	0.467
BOLD:AAZ1211	Cerambycidae	Cerambycinae	Anelaphus	Anelaphus villosus	3	27.6	12.8421	0.465
BOLD:ABX5183	Cantharidae	Cantharinae	Podabrus	Podabrus rugosulus	3	4.43333	2.0532	0.463
BOLD:AAD7174	Cerambycidae	Lamiinae	Saperda	Saperda calcarata	4	144.525	66.4523	0.46
BOLD:AAF8687	Brentidae	Brentinae	Arrhenodes	Arrhenodes minutus	5	15.652	7.1781	0.459
BOLD:ABZ7729	Cerambycidae	Lepturinae	Gnathacmaeops	Gnathacmaeops pratensis	3	9.76	4.4816	0.459
BOLD:AAI5629	Cerambycidae	Lepturinae	Pseudogaurotina	Pseudogaurotina cressoni	4	40.1	18.3719	0.458
BOLD:AAH3293	Coccinellidae	Coccinellinae	Hippodamia	Hippodamia convergens	3	5.21667	2.3861	0.457
BOLD:AAA8933	Coccinellidae	Coccinellinae	Coccinella	Coccinella septempunctata	3	11.9433	5.411	0.453
BOLD:AAQ0031	Stenotrachelidae	Cephaloinae	Cephaloon	Cephaloon tenuicorne	3	17.3767	7.8061	0.449
BOLD:AAG0715	Gyrinidae	Gyrininae	Dineutus	Dineutus discolor	3	24.6	11.0177	0.448
BOLD:AAH0166	Cerambycidae	Prioninae	Prionus	Prionus californicus	3	594.667	266.474	0.448
BOLD:AAB5012	Chrysomelidae	Galerucinae	Diabrotica	Diabrotica barberi	3	3.38	1.4962	0.443
BOLD:AAG0943	Cerambycidae	Lepturinae	Trachysida	Trachysida aspera	4	14.55	6.3616	0.437
BOLD:AAH3295	Coccinellidae	Coccinellinae	Calvia	Calvia quatuordecimguttata	3	5.09667	2.221	0.436
BOLD:AAG9111	Lycidae	Erotinae	Dictyoptera	Dictyoptera simplicipes	3	5.53	2.4021	0.434
BOLD:AAD7604	Coccinellidae	Coccinellinae	Coleomegilla	Coleomegilla maculata	3	2.99667	1.2858	0.429
BOLD:AAE9204	Chrysomelidae	Chrysomelinae	Chrysomela	Chrysomela mainensis	3	10.49	4.4666	0.426
BOLD:AAG4457	Chrysomelidae	Synetinae	Syneta	Syneta hamata	3	7.33667	3.1257	0.426
BOLD:AAH0252	Elateridae	Agrypninae	Alaus	Alaus oculatus	3	308	131.195	0.426
BOLD:AAN6106	Cantharidae	Cantharinae	Rhagonycha	Rhagonycha oriflava	4	1.5275	0.6434	0.421
BOLD:AAD5014	Cerambycidae	Cerambycinae	Pronocera	Pronocera collaris	3	14.2767	5.9233	0.415
BOLD:AAD0549	Cerambycidae	Lepturinae	Desmocerus	Desmocerus aureipennis	4	64.05	26.3381	0.411
BOLD:AAB9228	Cerambycidae	Lepturinae	Evodinus	Evodinus monticola	4	13.4075	5.503	0.41
BOLD:AAH0400	Tenebrionidae	Alleculinae	Isomira	Isomira angusta	3	2.82	1.1566	0.41
BOLD:AAC7923	Cerambycidae	Lepturinae	Typocerus	Typocerus velutinus	4	38.7	15.7438	0.407
BOLD:AAE9136	Cerambycidae	Spondylidinae	Neospondylis	Neospondylis upiformis	3	78.7333	31.7736	0.404
BOLD:AAD6095	Cerambycidae	Lepturinae	Pidonia	Pidonia scripta	4	5.5275	2.2115	0.4
BOLD:AAG4848	Phalacridae	Phalacrinae	Olibrus		3	0.365333	0.1433	0.392
BOLD:AAC9226	Cerambycidae	Lamiinae	Tetraopes	Tetraopes tetrophthalmus	4	30.65	11.916	0.389
BOLD:AAH2419	Elateridae	Dendrometrinae	Limonius	Limonius aeger	3	1.21667	0.4726	0.388
BOLD:AAN6062	Lycidae	Lycinae	Calopteron	Calopteron discrepans	3	11.2767	4.3517	0.386
BOLD:AAA9568	Cerambycidae	Lamiinae	Monochamus	Monochamus scutellatus	4	112.375	43.1536	0.384
BOLD:AAD6547	Cerambycidae	Lamiinae	Graphisurus	Graphisurus fasciatus	3	17.7	6.7845	0.383
BOLD:AAH2386	Elateridae	Dendrometrinae	Pseudanostirus	Pseudanostirus propolus	3	6.48333	2.4846	0.383
BOLD:AAF9400	Meloidae	Meloinae	Epicauta	Epicauta pruinosa	3	23.6333	8.9802	0.38
BOLD:AAD6865	Cerambycidae	Lamiinae	Saperda	Saperda vestita	3	35.1	12.9047	0.368
BOLD:AAG5193	Curculionidae	Entiminae	Otiorhynchus	Otiorhynchus singularis	3	13.5767	4.9908	0.368
BOLD:AAF9395	Meloidae	Meloinae	Epicauta	Epicauta ferruginea	3	6.16667	2.255	0.366
BOLD:AAH2369	Elateridae	Elaterinae	Agriotes	Agriotes fucosus	3	19.6667	7.2058	0.366
BOLD:ACA7830	Lampyridae	Lampyrinae	Lucidota	Lucidota punctata	3	1.10667	0.4041	0.365
BOLD:ACA8560	Lymexylidae	Hylecoetinae	Elateroides	Elateroides lugubris	3	4.38333	1.5629	0.357
BOLD:AAG4472	Chrysomelidae	Galerucinae	Trirhabda	Trirhabda canadensis	3	27.8	9.8651	0.355
BOLD:AAD5565	Curculionidae	Entiminae	Sciaphilus	Sciaphilus asperatus	3	6.00667	2.0817	0.347
BOLD:ACI6375	Pyrochroidae	Pyrochroinae	Dendroides	Dendroides concolor	3	9.77	3.3859	0.347
BOLD:AAQ0033	Artematopodidae	Artematopodinae	Macropogon	Macropogon piceus	3	3.16667	1.0964	0.346
BOLD:AAC6388	Cerambycidae	Spondylidinae	Megasemum	Megasemum asperum	4	41.2	14.2016	0.345
BOLD:AAG5551	Cerambycidae	Spondylidinae	Arhopalus	Arhopalus foveicollis	3	72.2	24.3729	0.338
BOLD:AAH6802	Ochodaeidae	Ochodaeinae	Xenochodaeus	Xenochodaeus simplex	3	12.3767	4.1837	0.338
BOLD:AAG4436	Chrysomelidae	Chrysomelinae	Labidomera	Labidomera clivicollis	3	41.0667	13.8045	0.336
BOLD:AAH0376	Elateridae	Elaterinae	Melanotus	Melanotus similis	3	30.5667	10.2652	0.336
BOLD:AAG5594	Cerambycidae	Lepturinae	Analeptura	Analeptura lineola	3	9.83	3.2851	0.334
BOLD:AAH2373	Elateridae	Dendrometrinae	Hemicrepidius	Hemicrepidius memnonius	3	32.7	10.9138	0.334
BOLD:AAI3956	Lycidae	Lycinae	Caenia	Caenia dimidiata	3	4.17	1.3875	0.333
BOLD:AAH0216	Chrysomelidae	Galerucinae	Altica	Altica subplicata	3	5.09667	1.6623	0.326
BOLD:AAH0918	Cantharidae	Cantharinae	Dichelotarsus	Dichelotarsus nr. fumiganus	4	6.3025	2.0514	0.325
BOLD:AAF6389	Cerambycidae	Lamiinae	Ecyrus	Ecyrus dasycerus	4	7.4775	2.4096	0.322
BOLD:AAB8978	Cerambycidae	Lepturinae	Strangalepta	Strangalepta abbreviata	4	19.25	6.1349	0.319
BOLD:AAH0917	Cantharidae	Cantharinae	Rhaxonycha	Rhaxonycha bilobata	4	10.8125	3.442	0.318
BOLD:AAQ0044	Cantharidae	Cantharinae	Podabrus	Podabrus pruinosus	4	12.255	3.9013	0.318
BOLD:AAF9398	Meloidae	Meloinae	Epicauta	Epicauta oregona	3	21.7333	6.8237	0.314
BOLD:AAG5717	Cleridae	Clerinae	Trichodes	Trichodes nutalli	3	9.06333	2.8316	0.312
BOLD:AAH0928	Cantharidae	Cantharinae	Podabrus	Podabrus pruinosus	4	14.7575	4.3919	0.298
BOLD:AAG4440	Chrysomelidae	Donaciinae	Plateumaris	Plateumaris pusilla	3	6.74667	2.005	0.297
BOLD:AAB6702	Cerambycidae	Cerambycinae	Clytus	Clytus ruricola	3	16.4	4.8497	0.296
BOLD:AAG5206	Curculionidae	Molytinae	Lepyrus		3	54.0333	15.982	0.296
BOLD:AAM7673	Dytiscidae	Hydroporinae	Neoporus	Neoporus undulatus	3	1.10667	0.3215	0.29
BOLD:AAH0176	Hydrophilidae	Hydrophilinae	Tropisternus	Tropisternus lateralis	3	17.8333	5.1326	0.288
BOLD:AAB5640	Coccinellidae	Coccinellinae	Harmonia	Harmonia axyridis	3	7.95667	2.2783	0.286
BOLD:AAE9936	Lampyridae	Lampyrinae	Lucidota	Lucidota atra	3	5.09667	1.4572	0.286
BOLD:AAB8013	Coccinellidae	Coccinellinae	Hippodamia	Hippodamia parenthesis	3	3.31	0.9321	0.282
BOLD:AAQ0045	Cantharidae	Cantharinae	Dichelotarsus	Dichelotarsus scaber	4	9.2325	2.5812	0.28
BOLD:AAB6709	Cerambycidae	Lepturinae	Judolia	Judolia montivagans	4	17.775	4.9291	0.277
BOLD:AAG4429	Chrysomelidae	Chrysomelinae	Calligrapha	Calligrapha multipunctata	3	26.2333	7.1675	0.273
BOLD:AAH0144	Elateridae	Elaterinae	Melanotus	Melanotus communis	3	21.7667	5.862	0.269
BOLD:AAH7311	Cantharidae	Cantharinae	Atalantycha	Atalantycha neglecta	4	10.5875	2.7118	0.256
BOLD:AAG0713	Gyrinidae	Gyrininae	Dineutus	Dineutus hornii	3	27	6.8942	0.255
BOLD:AAB6421	Cerambycidae	Lepturinae	Anthophylax	Anthophylax attenuatus	4	39.8	10.0177	0.252
BOLD:AAD6096	Cerambycidae	Lepturinae	Pidonia	Pidonia scripta	4	4.6975	1.1832	0.252
BOLD:AAB2742	Cerambycidae	Lepturinae	Acmaeops	Acmaeops proteus	3	10.31	2.585	0.251
BOLD:AAH2385	Elateridae	Dendrometrinae	Liotrichus	Liotrichus spinosus	3	20.8	5.1798	0.249
BOLD:AAU7124	Elateridae	Cardiophorinae	Horistonotus	Horistonotus curiatus	3	1.04333	0.2601	0.249
BOLD:AAG5564	Cerambycidae	Lamiinae	Leptostylus	Leptostylus transversus	4	18.125	4.5006	0.248
BOLD:AAQ0053	Mordellidae	Mordellinae	Mordella	Mordella quadripunctata	3	7.79667	1.9218	0.246
BOLD:AAH2374	Elateridae	Dendrometrinae	Liotrichus	Liotrichus volitans	3	21.8667	5.3613	0.245
BOLD:AAD5963	Pyrochroidae	Pyrochroinae	Dendroides	Dendroides concolor	3	12.58	3.0518	0.243
BOLD:AAH3300	Coccinellidae	Coccinellinae	Cycloneda	Cycloneda munda	3	4.11667	0.9815	0.238
BOLD:AAB9227	Cerambycidae	Lepturinae	Xestoleptura	Xestoleptura tibialis	4	21.325	5.0625	0.237
BOLD:AAE2146	Silphidae	Nicrophorinae	Nicrophorus	Nicrophorus defodiens	3	80.6	19.1157	0.237
BOLD:ACC6978	Elateridae	Dendrometrinae	Selatosomus	Selatosomus pulcher	3	14.6	3.3867	0.232
BOLD:AAP7063	Elateridae	Elaterinae	Dalopius	Dalopius asellus	3	2.06333	0.4619	0.224
BOLD:AAC6989	Staphylinidae	Staphylininae	Ontholestes	Ontholestes cingulatus	3	37.6333	8.368	0.222
BOLD:AAG5198	Curculionidae	Entiminae	Otiorhynchus	Otiorhynchus ovatus	3	5.47333	1.2097	0.221
BOLD:AAH0109	Lampyridae	Lampyrinae	Photinus	Photinus indictus	4	4.2925	0.95	0.221
BOLD:AAQ0041	Chrysomelidae	Galerucinae	Disonycha	Disonycha latifrons	3	8.30333	1.8381	0.221
BOLD:AAY6532	Eucnemidae	Melasinae	Isorhipis	Isorhipis obliqua	3	3.31667	0.7234	0.218
BOLD:AAX8328	Elateridae	Dendrometrinae	Pseudanostirus	Pseudanostirus pudicus	3	13.0333	2.8308	0.217
BOLD:AAC3543	Buprestidae	Chrysochroinae	Dicerca	Dicerca tenebrica	8	94.4625	20.3755	0.216
BOLD:AAE7372	Buprestidae	Chrysochroinae	Poecilonota	Poecilonota cyanipes	3	46.7333	10.1036	0.216
BOLD:AAG5555	Cerambycidae	Cerambycinae	Anelaphus	Anelaphus parallelus	3	11.31	2.4163	0.214
BOLD:AAH0929	Cantharidae	Cantharinae	Dichelotarsus	Dichelotarsus excursus	3	6.77667	1.4478	0.214
BOLD:AAH2366	Elateridae	Dendrometrinae	Eanus	Eanus decoratus	3	5.2	1.1039	0.212
BOLD:AAH0933	Cantharidae	Cantharinae	Dichelotarsus	Dichelotarsus piniphilus	4	1.2775	0.2678	0.21
BOLD:ADF7265	Aderidae		Elonus	Elonus gruberi	3	0.456	0.0949	0.208
BOLD:AAH0915	Cantharidae	Cantharinae	Atalantycha	Atalantycha bilineata	3	2.98	0.6154	0.207
BOLD:AAG3217	Tenebrionidae	Blaptinae	Eleodes	Eleodes obscura	3	575	118.71	0.206
BOLD:AAG4439	Chrysomelidae	Chrysomelinae	Chrysolina	Chrysolina hyperici	3	8.14333	1.6475	0.202
BOLD:AAH3458	Curculionidae	Ceutorhynchinae	Mononychus	Mononychus vulpeculus	3	7.03	1.4177	0.202
BOLD:ACA9173	Anthribidae	Anthribinae	Eurymycter	Eurymycter tricarinatus	3	18.0667	3.6226	0.201
BOLD:AAE1939	Silphidae	Nicrophorinae	Nicrophorus	Nicrophorus orbicollis	3	121.7	24.3222	0.2
BOLD:AAG4474	Chrysomelidae	Donaciinae	Plateumaris	Plateumaris nitida	3	8.79333	1.7526	0.199
BOLD:AAF0405	Tenebrionidae	Tenebrioninae	Bolitotherus	Bolitotherus cornutus	3	46.3	9.0504	0.195
BOLD:AAH2914	Hydrophilidae	Hydrophilinae	Hydrobius		3	3.83	0.7211	0.188
BOLD:AAF9394	Meloidae	Meloinae	Lytta	Lytta nuttalli	3	80.4667	15.0391	0.187
BOLD:AAF9396	Meloidae	Meloinae	Epicauta	Epicauta sericans	3	6.03	1.1136	0.185
BOLD:AAH0318	Cantharidae	Cantharinae	Podabrus	Podabrus intrusus	3	7.74667	1.4114	0.182
BOLD:AAF6064	Lampyridae	Photurinae	Photuris	Photuris quadrifulgens	3	29.3667	5.3201	0.181
BOLD:AAH0270	Curculionidae	Entiminae	Romualdius	Romualdius scaber	3	2.93	0.5292	0.181
BOLD:AAE2547	Coccinellidae	Coccinellinae	Coccinella	Coccinella trifasciata	3	4.38333	0.7767	0.177
BOLD:AAG4437	Chrysomelidae	Donaciinae	Plateumaris	Plateumaris rufa	3	7.60333	1.3462	0.177
BOLD:AAH2378	Elateridae	Elaterinae	Melanotus	Melanotus castanipes	3	23.2667	4.1004	0.176
BOLD:AAH0138	Cantharidae	Cantharinae	Podabrus	Podabrus flavicollis	4	8	1.4006	0.175
BOLD:ACA6003	Curculionidae	Molytinae	Conotrachelus	Conotrachelus juglandis	3	5.22	0.9106	0.174
BOLD:ACA4074	Elateridae	Agrypninae	Lacon	Lacon discoideus	3	19.0333	3.2347	0.17
BOLD:ACA3913	Elateridae	Dendrometrinae	Athous	Athous brightwelli	3	9.92667	1.6284	0.164
BOLD:AAB3304	Cerambycidae	Lepturinae	Lepturobosca	Lepturobosca chrysocoma	3	37.5	6.0754	0.162
BOLD:AAD5015	Cerambycidae	Cerambycinae	Enaphalodes	Enaphalodes rufulus	3	316	50.0899	0.159
BOLD:ACB0856	Elateridae	Elaterinae	Melanotus	Melanotus hyslopi	3	13.9	2.0518	0.148
BOLD:AAH0922	Cantharidae	Cantharinae	Podabrus	Podabrus diadema	3	5.98333	0.8737	0.146
BOLD:AAI5441	Cerambycidae	Lepturinae	Grammoptera	Grammoptera subargentata	3	5.59667	0.8145	0.146
BOLD:AAH0513	Lucanidae	Lucaninae	Lucanus	Lucanus placidus	3	418	57.6628	0.138
BOLD:AAI4512	Cerambycidae	Lepturinae	Analeptura	Analeptura lineola	4	7.5125	1.0219	0.136
BOLD:AAO1236	Staphylinidae	Staphylininae	Quedius	Quedius cruentus	3	2.58333	0.3522	0.136
BOLD:AAD4097	Chrysomelidae	Galerucinae	Cerotoma	Cerotoma trifurcata	3	3.3	0.4458	0.135
BOLD:AAG4427	Chrysomelidae	Chrysomelinae	Calligrapha	Calligrapha vicina	3	19.4	2.5942	0.134
BOLD:AAG4283	Staphylinidae	Staphylininae	Philonthus	Philonthus vulgatus	3	5.10333	0.6768	0.133
BOLD:AAG4430	Chrysomelidae	Cassidinae	Plagiometriona	Plagiometriona clavata	4	8.87	1.1814	0.133
BOLD:AAH2396	Elateridae	Dendrometrinae	Liotrichus	Liotrichus umbricola	3	14.7	1.9468	0.132
BOLD:AAC2598	Silphidae	Nicrophorinae	Nicrophorus	Nicrophorus pustulatus	3	178.333	22.8546	0.128
BOLD:AAM7577	Chrysomelidae	Cryptocephalinae	Babia	Babia quadriguttata	3	3.29667	0.4163	0.126
BOLD:AAQ0032	Stenotrachelidae	Cephaloinae	Cephaloon	Cephaloon bicolor	3	25.7333	3.1086	0.121
BOLD:AAF3857	Coccinellidae	Coccinellinae	Anatis	Anatis labiculata	3	28.4333	3.3292	0.117
BOLD:AAP7790	Elateridae	Dendrometrinae	Athous		3	6.17667	0.717	0.116
BOLD:AAB9226	Cerambycidae	Lepturinae	Evodinus	Evodinus monticola	3	19.9	2.2605	0.114
BOLD:AAG4450	Chrysomelidae	Synetinae	Syneta	Syneta ferruginea	3	5.88333	0.6506	0.111
BOLD:AAG3480	Buprestidae	Buprestinae	Anthaxia	Anthaxia inornata	3	3.77667	0.41	0.109
BOLD:AAG4455	Chrysomelidae	Donaciinae	Plateumaris	Plateumaris flavipes	3	5.01	0.5411	0.108
BOLD:AAG5718	Cleridae	Clerinae	Trichodes	Trichodes ornatus	3	10.7767	1.1453	0.106
BOLD:AAH2393	Elateridae	Dendrometrinae	Setasomus	Setasomus nitidulus	3	10.5667	1.0599	0.1
BOLD:AAH2398	Elateridae	Dendrometrinae	Prosternon	Prosternon bombycinum	3	15.8333	1.5044	0.095
BOLD:AAM7583	Staphylinidae	Staphylininae	Platydracus	Platydracus mysticus	3	31	2.9597	0.095
BOLD:AAH2392	Elateridae	Elaterinae	Melanotus	Melanotus castanipes	3	26.3667	2.3502	0.089
BOLD:AAH6798	Scarabaeidae	Melolonthinae	Serica	Serica sericea	3	19.1333	1.7039	0.089
BOLD:AAC2599	Silphidae	Silphinae	Necrodes	Necrodes surinamensis	3	93.8333	8.2791	0.088
BOLD:AAG4465	Chrysomelidae	Galerucinae	Tricholochmaea		3	4.52	0.3859	0.085
BOLD:AAH2375	Elateridae	Elaterinae	Melanotus	Melanotus prasinus	3	6.21667	0.4933	0.079
BOLD:AAQ0050	Tenebrionidae	Blaptinae	Eleodes	Eleodes tricostatus	3	99.9	7.7091	0.077
BOLD:AAG5222	Curculionidae	Entiminae	Strophosoma	Strophosoma melanogrammum	3	4	0.2944	0.074
BOLD:AAL8068	Elateridae	Elaterinae	Dalopius	Dalopius tristis	3	3.39667	0.2517	0.074
BOLD:AAG1179	Staphylinidae	Paederinae	Pinophilus	Pinophilus latipes	3	16.0333	1.1676	0.073
BOLD:AAD2211	Trogidae	Troginae	Trox	Trox unistriatus	3	52.9667	3.6665	0.069
BOLD:AAP7080	Cantharidae	Cantharinae	Dichelotarsus	Dichelotarsus piniphilus	4	1.71	0.1143	0.067
BOLD:ACF3126	Elateridae	Elaterinae	Melanotus	Melanotus prasinus	3	6.86	0.4531	0.066
BOLD:AAG2530	Chrysomelidae	Eumolpinae	Bromius	Bromius obscurus	3	7.3	0.4687	0.064
BOLD:AAQ0096	Histeridae	Histerinae	Hister	Hister furtivus	3	26.7333	1.7214	0.064
BOLD:AAH0377	Elateridae	Elaterinae	Melanotus	Melanotus morosus	3	11.3333	0.7024	0.062
BOLD:AAD7569	Cerambycidae	Lepturinae	Anastrangalia	Anastrangalia sanguinea	3	11.3333	0.5686	0.05
BOLD:AAF3428	Elateridae	Elaterinae	Melanotus	Melanotus similis	3	21.5	1.0536	0.049
BOLD:AAG5217	Curculionidae	Curculioninae	Dorytomus	Dorytomus mucidus	3	10.21	0.4851	0.048
BOLD:AAF3452	Cerambycidae	Lepturinae	Stenocorus	Stenocorus nubifer	3	38.3667	1.7559	0.046
BOLD:AAG4441	Chrysomelidae	Chrysomelinae	Chrysomela		3	10.8333	0.4933	0.046
BOLD:AAC4218	Cerambycidae	Lepturinae	Grammoptera	Grammoptera subargentata	3	5.14333	0.2101	0.041
BOLD:AAD4513	Cerambycidae	Cerambycinae	Cyrtophorus	Cyrtophorus verrucosus	3	12.0333	0.4933	0.041
BOLD:AAG4428	Chrysomelidae	Galerucinae	Disonycha	Disonycha alternata	3	15.0667	0.5686	0.038
BOLD:ACC6977	Elateridae	Dendrometrinae	Selatosomus	Selatosomus pulcher	3	15.6667	0.3215	0.021
BOLD:AAG4452	Orsodacnidae	Orsodacninae	Orsodacne	Orsodacne atra	3	2.89667	0.0577	0.02

## Sheet: IQR by genus
Family	Subfamily	Genus	BINs weighed	Interquartile range
Staphylinidae	Oxytelinae	Anotylus	5	0.838938
Carabidae	Scaritinae	Dyschirius	5	0.733586
Staphylinidae	Scaphidiinae	Baeocera	8	0.724475
Cerambycidae	Lamiinae	Saperda	5	0.712291
Meloidae	Meloinae	Epicauta	9	0.638084
Dytiscidae	Agabinae	Ilybius	11	0.630964
Staphylinidae	Staphylininae	Philonthus	26	0.629994
Elateridae	Elaterinae	Ampedus	37	0.623187
Curculionidae	Scolytinae	Dendroctonus	4	0.60527
Staphylinidae	Paederinae	Lobrathium	3	0.598429
Elateridae	Dendrometrinae	Hemicrepidius	6	0.577215
Staphylinidae	Oxytelinae	Bledius	9	0.555719
Carabidae	Harpalinae	Pterostichus	26	0.554134
Elateridae	Dendrometrinae	Limonius	10	0.549939
Stenotrachelidae	Cephaloinae	Cephaloon	4	0.547558
Coccinellidae	Coccinellinae	Psyllobora	9	0.530946
Staphylinidae	Tachyporinae	Mycetoporus	6	0.527313
Elateridae	Elaterinae	Sericus	4	0.522118
Anthribidae	Choraginae	Choragus	4	0.520689
Cerambycidae	Cerambycinae	Phymatodes	4	0.510067
Staphylinidae	Tachyporinae	Lordithon	13	0.50898
Hydrophilidae	Enochrinae	Enochrus	10	0.498297
Tenebrionidae	Diaperinae	Platydema	2	0.481622
Ciidae	Ciinae	Cis	5	0.479488
Cantharidae	Cantharinae	Cantharis	2	0.475507
Elateridae	Elaterinae	Agriotes	11	0.475259
Carabidae	Harpalinae	Agonum	23	0.470955
Staphylinidae	Aleocharinae	Philhygra	10	0.469908
Coccinellidae	Coccinellinae	Coccinella	6	0.466063
Staphylinidae	Tachyporinae	Tachinus	20	0.463758
Chrysomelidae	Galerucinae	Chaetocnema	7	0.462518
Staphylinidae	Omaliinae	Phlaeopterus	2	0.46218
Staphylinidae	Aleocharinae	Aleochara	17	0.461915
Carabidae	Trechinae	Bembidion	27	0.448947
Erotylidae	Erotylinae	Triplax	5	0.445986
Carabidae	Harpalinae	Harpalus	12	0.440974
Staphylinidae	Steninae	Stenus	18	0.435424
Erotylidae	Erotylinae	Tritoma	6	0.435336
Buprestidae	Agrilinae	Agrilus	17	0.432154
Dytiscidae	Hydroporinae	Hygrotus	10	0.431653
Cerambycidae	Lepturinae	Bellamira	2	0.431551
Meloidae	Nemognathinae	Nemognatha	2	0.421438
Staphylinidae	Oxytelinae	Carpelimus	18	0.418603
Staphylinidae	Tachyporinae	Sepedophilus	14	0.416419
Leiodidae	Leiodinae	Leiodes	4	0.414738
Elateridae	Dendrometrinae	Pseudanostirus	12	0.413189
Mordellidae	Mordellinae	Mordellistena	37	0.410659
Staphylinidae	Paederinae	Lathrobium	6	0.405864
Staphylinidae	Staphylininae	Quedius	27	0.405494
Dytiscidae	Coptotominae	Coptotomus	2	0.405029
Ptinidae	Ernobiinae	Xestobium	2	0.404261
Chrysomelidae	Galerucinae	Altica	10	0.402233
Elateridae	Dendrometrinae	Eanus	4	0.398048
Curculionidae	Curculioninae	Curculio	2	0.397606
Mordellidae	Mordellinae	Mordella	6	0.394572
Chrysomelidae	Galerucinae	Trirhabda	4	0.394329
Elateridae	Elaterinae	Melanotus	15	0.391188
Trogidae	Troginae	Trox	2	0.39013
Gyrinidae	Gyrininae	Gyrinus	14	0.388965
Ptinidae	Ptininae	Ptinus	2	0.388639
Laemophloeidae		Laemophloeus	3	0.388086
Cerambycidae	Cerambycinae	Clytus	3	0.381714
Elateridae	Dendrometrinae	Liotrichus	7	0.380266
Pyrochroidae	Pedilinae	Pedilus	6	0.379179
Hydrophilidae	Hydrophilinae	Hydrobius	4	0.379099
Melandryidae	Melandryinae	Orchesia	3	0.377866
Staphylinidae	Oxyporinae	Oxyporus	3	0.37376
Cantharidae	Cantharinae	Dichelotarsus	20	0.373131
Cantharidae	Malthininae	Malthodes	18	0.372927
Carabidae	Harpalinae	Diplocheila	3	0.370403
Elateridae	Dendrometrinae	Sylvanelater	3	0.370321
Melyridae	Dasytinae	Hoppingiana	7	0.366734
Carabidae	Harpalinae	Lebia	11	0.36611
Curculionidae	Molytinae	Sthereus	2	0.363677
Dytiscidae	Agabinae	Agabus	13	0.362776
Chrysomelidae	Donaciinae	Donacia	6	0.360836
Staphylinidae	Aleocharinae	Atheta	49	0.360151
Ptinidae	Dorcatominae	Dorcatoma	2	0.355602
Scraptiidae	Anaspidinae	Pentaria	4	0.354757
Elateridae	Dendrometrinae	Selatosomus	9	0.352183
Curculionidae	Scolytinae	Anisandrus	3	0.35116
Curculionidae	Scolytinae	Pityophthorus	4	0.348311
Chrysomelidae	Galerucinae	Systena	4	0.34804
Latridiidae	Corticariinae	Corticaria	11	0.345577
Staphylinidae	Omaliinae	Olophrum	4	0.344657
Meloidae	Meloinae	Meloe	2	0.334436
Cerambycidae	Cerambycinae	Xylotrechus	6	0.333267
Lampyridae	Lampyrinae	Lucidota	2	0.331635
Carabidae	Harpalinae	Anisodactylus	5	0.329467
Cerambycidae	Cerambycinae	Neoclytus	2	0.329324
Cerambycidae	Lamiinae	Urgleptes	5	0.328013
Staphylinidae	Oxytelinae	Apocellus	3	0.325161
Staphylinidae	Aleocharinae	Amarochara	2	0.324947
Carabidae	Harpalinae	Badister	2	0.322362
Curculionidae	Hyperinae	Hypera	5	0.318404
Chrysomelidae	Cryptocephalinae	Neochlamisus	2	0.317896
Leiodidae	Cholevinae	Catops	8	0.317839
Chrysomelidae	Galerucinae	Disonycha	6	0.316346
Chrysomelidae	Galerucinae	Longitarsus	10	0.315785
Ptinidae	Anobiinae	Hemicoelus	3	0.314774
Carabidae	Harpalinae	Amara	19	0.314263
Carabidae	Patrobinae	Patrobus	5	0.311371
Curculionidae	Scolytinae	Dryocoetes	2	0.310387
Cantharidae	Cantharinae	Podabrus	13	0.309417
Curculionidae	Entiminae	Polydrusus	4	0.308998
Staphylinidae	Pselaphinae	Batrisodes	6	0.308965
Melandryidae	Melandryinae	Symphora	3	0.30672
Staphylinidae	Aleocharinae	Oxypoda	17	0.305599
Carabidae	Harpalinae	Acupalpus	5	0.305186
Tenebrionidae	Alleculinae	Mycetochara	5	0.304384
Ptinidae	Ptilininae	Ptilinus	3	0.29844
Carabidae	Harpalinae	Bradycellus	4	0.294778
Lampyridae	Lampyrinae	Photinus	5	0.294254
Hydrophilidae	Sphaeridiinae	Cercyon	12	0.292758
Latridiidae	Corticariinae	Melanophthalma	14	0.292508
Scirtidae	Scirtinae	Contacyphon	30	0.289944
Staphylinidae	Aleocharinae	Gyrophaena	17	0.289916
Staphylinidae	Scaphidiinae	Scaphisoma	10	0.289614
Staphylinidae	Omaliinae	Phyllodrepa	3	0.288575
Staphylinidae	Aleocharinae	Leptusa	4	0.287669
Scraptiidae	Scraptiinae	Canifa	12	0.286681
Dytiscidae	Dytiscinae	Dytiscus	2	0.284565
Nitidulidae	Epuraeinae	Epuraea	19	0.283775
Melyridae	Dasytinae	Listrus	4	0.282824
Curculionidae	Curculioninae	Anthonomus	10	0.282809
Elateridae	Elaterinae	Idolus	4	0.279882
Coccinellidae	Coccinellinae	Hippodamia	6	0.279769
Carabidae	Carabinae	Carabus	6	0.279384
Staphylinidae	Staphylininae	Platydracus	7	0.279283
Scarabaeidae	Cetoniinae	Osmoderma	2	0.27882
Nitidulidae	Carpophilinae	Carpophilus	4	0.278258
Staphylinidae	Proteininae	Proteinus	13	0.278081
Scarabaeidae	Melolonthinae	Phyllophaga	14	0.275475
Erotylidae	Cryptophilinae	Cryptophilus	3	0.274173
Helophoridae		Helophorus	4	0.273509
Phalacridae	Phalacrinae	Olibrus	6	0.272567
Staphylinidae	Pselaphinae	Euplectus	5	0.269404
Anthribidae	Anthribinae	Euparius	2	0.269363
Carabidae	Carabinae	Calosoma	3	0.26892
Staphylinidae	Aleocharinae	Liogluta	4	0.267761
Carabidae	Harpalinae	Cymindis	9	0.266876
Staphylinidae	Tachyporinae	Tachyporus	19	0.266574
Staphylinidae	Oxytelinae	Ochthephilus	2	0.262117
Elmidae	Elminae	Optioservus	3	0.262092
Melyridae	Malachiinae	Collops	3	0.261798
Mordellidae	Mordellinae	Pseudotolida	4	0.261712
Chrysomelidae	Synetinae	Syneta	7	0.260793
Staphylinidae	Scydmaeninae	Stenichnus	6	0.25961
Staphylinidae	Staphylininae	Bisnius	8	0.259197
Brentidae	Apioninae	Trichapion	6	0.255538
Cerambycidae	Lepturinae	Typocerus	2	0.254265
Throscidae		Aulonothroscus	4	0.253173
Chrysomelidae	Cassidinae	Sumitrosis	4	0.252197
Curculionidae	Cryptorhynchinae	Cryptorhynchus	2	0.251511
Cantharidae	Cantharinae	Rhagonycha	14	0.251365
Chrysomelidae	Galerucinae	Phyllotreta	10	0.250674
Anthicidae	Anthicinae	Anthicus	4	0.247288
Mordellidae	Mordellinae	Mordellina	12	0.24477
Staphylinidae	Aleocharinae	Acrotona	3	0.244527
Latridiidae	Latridiinae	Cartodere	4	0.244173
Hydrophilidae	Hydrophilinae	Berosus	3	0.243976
Curculionidae	Molytinae	Conotrachelus	9	0.243241
Staphylinidae	Omaliinae	Pelecomalium	3	0.243103
Staphylinidae	Scydmaeninae	Brachycepsis	6	0.242858
Coccinellidae	Coccinellinae	Brachiacantha	4	0.241866
Staphylinidae	Paederinae	Sunius	3	0.239774
Staphylinidae	Aleocharinae	Neothetalia	3	0.239725
Curculionidae	Scolytinae	Xyleborinus	3	0.239073
Lampyridae	Lampyrinae	Ellychnia	7	0.238874
Chrysomelidae	Eumolpinae	Xanthonia	3	0.237828
Eucnemidae	Melasinae	Isorhipis	3	0.237689
Ptiliidae	Ptiliinae	Ptenidium	5	0.236992
Mordellidae	Mordellinae	Mordellaria	4	0.236605
Coccinellidae	Coccinellinae	Diomus	2	0.233236
Curculionidae	Entiminae	Sitona	5	0.232765
Carabidae	Harpalinae	Platynus	5	0.229502
Lampyridae	Lampyrinae	Pyractomena	3	0.228216
Curculionidae	Scolytinae	Phloeosinus	3	0.226887
Staphylinidae	Aleocharinae	Hylota	2	0.22626
Dytiscidae	Matinae	Matus	2	0.223516
Coccinellidae	Coccinellinae	Anatis	3	0.222614
Cerambycidae	Lamiinae	Sternidius	3	0.220908
Chrysomelidae	Galerucinae	Scelolyperus	3	0.219603
Lampyridae	Lamprohizinae	Phausis	2	0.218331
Melyridae	Malachiinae	Attalus	7	0.218121
Scarabaeidae	Aphodiinae	Agoliinus	8	0.215915
Curculionidae	Curculioninae	Dorytomus	10	0.215661
Tenebrionidae	Lagriinae	Paratenetus	3	0.215184
Carabidae	Harpalinae	Sericoda	2	0.21463
Latridiidae	Latridiinae	Stephostethus	2	0.214498
Scarabaeidae	Scarabaeinae	Onthophagus	5	0.213707
Tenebrionidae	Alleculinae	Hymenorus	6	0.213285
Staphylinidae	Staphylininae	Xantholinus	3	0.213171
Staphylinidae	Scydmaeninae	Euconnus	15	0.212655
Carabidae	Carabinae	Scaphinotus	4	0.211707
Cryptophagidae	Cryptophaginae	Cryptophagus	10	0.210691
Staphylinidae	Omaliinae	Omalium	6	0.210344
Lycidae	Erotinae	Dictyoptera	5	0.210285
Aderidae		Vanonus	4	0.210155
Curculionidae	Curculioninae	Orchestes	5	0.210068
Staphylinidae	Staphylininae	Heterothops	7	0.208563
Staphylinidae	Omaliinae	Acidota	4	0.207972
Staphylinidae	Omaliinae	Eusphalerum	8	0.207896
Staphylinidae	Tachyporinae	Bryoporus	3	0.207186
Elateridae	Dendrometrinae	Corymbitodes	2	0.205802
Cantharidae	Cantharinae	Atalantycha	4	0.205422
Anthribidae	Anthribinae	Ormiscus	2	0.204285
Carabidae	Harpalinae	Chlaenius	7	0.203951
Staphylinidae	Aleocharinae	Dinaraea	3	0.203504
Mycetophagidae	Mycetophaginae	Mycetophagus	6	0.198273
Chrysomelidae	Chrysomelinae	Calligrapha	4	0.198013
Elmidae	Elminae	Stenelmis	2	0.197594
Chrysomelidae	Galerucinae	Acalymma	2	0.197226
Staphylinidae	Paederinae	Rugilus	2	0.196872
Cleridae	Clerinae	Enoclerus	6	0.196273
Elateridae	Agrypninae	Aeolus	3	0.193748
Cerambycidae	Cerambycinae	Anelaphus	2	0.193723
Geotrupidae	Geotrupinae	Geotrupes	2	0.19242
Chrysomelidae	Chrysomelinae	Chrysomela	5	0.192153
Ptiliidae	Ptiliinae	Ptiliolum	3	0.190927
Staphylinidae	Aleocharinae	Myrmecocephalus	2	0.190376
Hydrophilidae	Enochrinae	Cymbiodyta	3	0.189602
Latridiidae	Corticariinae	Corticarina	11	0.189226
Eucinetidae		Nycteus	3	0.188883
Cerambycidae	Lepturinae	Grammoptera	6	0.1883
Staphylinidae	Staphylininae	Gabrius	12	0.188163
Scarabaeidae	Aphodiinae	Dialytes	3	0.186961
Carabidae	Cicindelinae	Cicindela	10	0.184396
Dytiscidae	Hydroporinae	Hydroporus	12	0.182851
Cryptophagidae	Atomariinae	Atomaria	18	0.182051
Curculionidae	Curculioninae	Isochnus	2	0.181838
Chrysomelidae	Chrysomelinae	Gonioctena	3	0.181747
Scarabaeidae	Melolonthinae	Dichelonyx	11	0.181598
Chrysomelidae	Galerucinae	Diabrotica	4	0.18138
Elateridae	Dendrometrinae	Denticollis	4	0.180534
Curculionidae	Scolytinae	Hylurgops	2	0.178274
Staphylinidae	Staphylininae	Cafius	3	0.178093
Cucujidae		Cucujus	3	0.17768
Chrysomelidae	Cassidinae	Microrhopala	3	0.176091
Nitidulidae	Cillaeinae	Colopterus	2	0.175172
Eucnemidae	Macraulacinae	Nematodes	2	0.174873
Curculionidae	Scolytinae	Scolytus	4	0.174819
Elateridae	Dendrometrinae	Hypnoidus	3	0.172976
Coccinellidae	Coccinellinae	Cycloneda	2	0.172516
Curculionidae	Scolytinae	Trypodendron	5	0.172363
Curculionidae	Ceutorhynchinae	Ceutorhynchus	7	0.171948
Staphylinidae	Oxytelinae	Oxytelus	4	0.17134
Curculionidae	Molytinae	Pissodes	3	0.170797
Leiodidae	Leiodinae	Zeadolopus	2	0.169713
Salpingidae	Salpinginae	Rhinosimus	5	0.169187
Leiodidae	Leiodinae	Hydnobius	3	0.168189
Leiodidae	Cholevinae	Nemadus	2	0.16712
Scirtidae	Scirtinae	Sacodes	4	0.166194
Coccinellidae	Coccinellinae	Scymnus	12	0.16488
Staphylinidae	Tachyporinae	Carphacis	2	0.164793
Staphylinidae	Aleocharinae	Placusa	5	0.164574
Cantharidae	Silinae	Polemius	2	0.164071
Chrysomelidae	Cryptocephalinae	Pachybrachis	2	0.16383
Staphylinidae	Aleocharinae	Amischa	4	0.163539
Coccinellidae	Coccinellinae	Adalia	4	0.162323
Tenebrionidae	Alleculinae	Isomira	6	0.162171
Leiodidae	Leiodinae	Agathidium	9	0.161178
Buprestidae	Polycestinae	Acmaeodera	2	0.160168
Buprestidae	Chrysochroinae	Chrysobothris	5	0.159701
Cleridae	Tillinae	Cymatodera	5	0.159223
Staphylinidae	Paederinae	Pseudolathra	3	0.158642
Pyrochroidae	Pyrochroinae	Neopyrochroa	2	0.158082
Elateridae	Elaterinae	Dalopius	11	0.156251
Hydrophilidae	Hydrophilinae	Tropisternus	2	0.156124
Curculionidae	Molytinae	Hylobius	2	0.155861
Chrysomelidae	Cryptocephalinae	Cryptocephalus	4	0.155258
Leiodidae	Coloninae	Colon	4	0.155039
Cerambycidae	Lamiinae	Oberea	5	0.152768
Staphylinidae	Aleocharinae	Silusa	4	0.152673
Throscidae		Trixagus	11	0.151755
Oedemeridae	Oedemerinae	Asclera	2	0.151386
Staphylinidae	Aleocharinae	Zyras	2	0.150515
Elateridae	Dendrometrinae	Athous	16	0.148656
Elateridae	Dendrometrinae	Ctenicera	5	0.147128
Carabidae	Scaritinae	Scarites	2	0.145635
Cerambycidae	Lepturinae	Judolia	2	0.145384
Dytiscidae	Dytiscinae	Graphoderus	4	0.145355
Lampyridae	Lampyrinae	Pyropyga	4	0.144757
Cerambycidae	Lepturinae	Brachyleptura	2	0.144415
Scarabaeidae	Aphodiinae	Ataenius	3	0.144068
Staphylinidae	Tachyporinae	Ischnosoma	5	0.144002
Nitidulidae	Cryptarchinae	Glischrochilus	5	0.142772
Elateridae	Negastriinae	Neohypdonus	2	0.142223
Cerambycidae	Lepturinae	Pidonia	4	0.142007
Melandryidae	Melandryinae	Prothalpia	4	0.140425
Silphidae	Nicrophorinae	Nicrophorus	8	0.139868
Latridiidae	Latridiinae	Enicmus	8	0.13982
Carabidae	Loricerinae	Loricera	2	0.139745
Carabidae	Nebriinae	Nebria	8	0.139178
Chrysomelidae	Chrysomelinae	Chrysolina	2	0.138359
Leiodidae	Leiodinae	Anisotoma	6	0.137618
Cerambycidae	Lepturinae	Strophiona	2	0.136383
Phalacridae	Phalacrinae	Stilbus	2	0.135397
Staphylinidae	Scydmaeninae	Veraphis	4	0.134775
Pyrochroidae	Pyrochroinae	Dendroides	5	0.134447
Cerambycidae	Necydalinae	Necydalis	2	0.134262
Phalacridae	Phalacrinae	Litochropus	2	0.133515
Staphylinidae	Omaliinae	Phloeostiba	4	0.133194
Chrysomelidae	Eumolpinae	Paria	10	0.132382
Dytiscidae	Hydroporinae	Boreonectes	2	0.131979
Scarabaeidae	Melolonthinae	Serica	7	0.131831
Tenebrionidae	Blaptinae	Eleodes	5	0.131803
Tetratomidae	Hallomeninae	Hallomenus	5	0.131618
Chrysomelidae	Galerucinae	Monoxia	2	0.131139
Chrysomelidae	Cassidinae	Charidotella	2	0.130619
Staphylinidae	Aleocharinae	Lypoglossa	2	0.130376
Curculionidae	Entiminae	Dyslobus	2	0.130132
Haliplidae		Haliplus	9	0.128931
Corylophidae	Corylophinae	Orthoperus	4	0.128559
Corylophidae	Corylophinae	Clypastraea	3	0.126963
Carabidae	Harpalinae	Calathus	4	0.126585
Carabidae	Trechinae	Trechus	4	0.125698
Cerylonidae	Ceryloninae	Cerylon	3	0.124939
Chrysomelidae	Galerucinae	Tricholochmaea	7	0.12485
Chrysomelidae	Criocerinae	Crioceris	2	0.124438
Chrysomelidae	Galerucinae	Glyptina	3	0.123822
Dermestidae	Megatominae	Anthrenus	4	0.123731
Chrysomelidae	Galerucinae	Crepidodera	7	0.123504
Chrysomelidae	Galerucinae	Dibolia	3	0.123456
Anthicidae	Notoxinae	Notoxus	4	0.123221
Lampyridae	Photurinae	Photuris	2	0.122569
Chrysomelidae	Galerucinae	Capraita	4	0.122384
Carabidae	Elaphrinae	Elaphrus	5	0.120521
Meloidae	Meloinae	Lytta	2	0.120487
Aderidae		Elonus	3	0.119505
Chrysomelidae	Chrysomelinae	Phratora	3	0.11912
Hydrophilidae	Sphaeridiinae	Sphaeridium	3	0.11868
Corylophidae	Corylophinae	Gloeosoma	2	0.118221
Chrysomelidae	Donaciinae	Plateumaris	9	0.118205
Melyridae	Malachiinae	Anthocomus	2	0.118187
Curculionidae	Ceutorhynchinae	Auleutes	2	0.118092
Carabidae	Harpalinae	Trichotichnus	2	0.117961
Eucinetidae		Eucinetus	2	0.11757
Scraptiidae	Anaspidinae	Anaspis	10	0.11734
Leiodidae	Cholevinae	Sciodrepoides	5	0.117057
Lycidae	Erotinae	Plateros	7	0.116639
Buprestidae	Buprestinae	Phaenops	3	0.115318
Staphylinidae	Omaliinae	Phloeonomus	2	0.115158
Carabidae	Carabinae	Sphaeroderus	3	0.115071
Ptiliidae	Ptiliinae	Ptiliola	2	0.114837
Scarabaeidae	Aphodiinae	Oscarinus	2	0.113547
Phalacridae	Phalacrinae	Acylomus	3	0.113525
Dytiscidae	Laccophilinae	Laccophilus	2	0.112813
Curculionidae	Entiminae	Otiorhynchus	6	0.111831
Lycidae	Lycinae	Calopteron	2	0.110989
Curculionidae	Entiminae	Pachyrhinus	2	0.110924
Cantharidae	Silinae	Silis	5	0.110791
Nitidulidae	Nitidulinae	Stelidota	2	0.108694
Carabidae	Scaritinae	Clivina	2	0.10869
Cerambycidae	Lepturinae	Pedostrangalia	2	0.108644
Cerambycidae	Lepturinae	Analeptura	4	0.10762
Carabidae	Elaphrinae	Diacheila	2	0.107602
Hydrochidae		Hydrochus	2	0.106645
Chrysomelidae	Galerucinae	Ophraella	2	0.105903
Elateridae	Elaterinae	Megapenthes	2	0.105765
Coccinellidae	Coccinellinae	Mulsantina	2	0.105153
Curculionidae	Lixinae	Larinus	3	0.105032
Anamorphidae		Symbiotes	3	0.10463
Ciidae	Ciinae	Ceracis	2	0.104331
Chrysomelidae	Bruchinae	Kytorhinus	2	0.104138
Carabidae	Harpalinae	Stenolophus	5	0.10387
Mycetophagidae	Mycetophaginae	Typhaea	2	0.103445
Byrrhidae	Byrrhinae	Byrrhus	2	0.103206
Cerambycidae	Lepturinae	Trigonarthris	2	0.102989
Staphylinidae	Paederinae	Tetartopeus	2	0.102549
Scirtidae	Scirtinae	Nyholmia	2	0.10229
Buprestidae	Buprestinae	Buprestis	5	0.101809
Cerambycidae	Lepturinae	Rhagium	4	0.101217
Coccinellidae	Coccinellinae	Hyperaspis	8	0.100622
Elateridae	Elaterinae	Parallelostethus	2	0.100457
Coccinellidae	Coccinellinae	Chilocorus	3	0.10004
Curculionidae	Curculioninae	Tachyerges	2	0.098657
Dytiscidae	Hydroporinae	Oreodytes	2	0.0985888
Elateridae	Cardiophorinae	Cardiophorus	4	0.0984931
Chrysomelidae	Galerucinae	Psylliodes	6	0.0984358
Monotomidae	Rhizophaginae	Rhizophagus	2	0.097673
Elateridae	Dendrometrinae	Nitidolimonius	3	0.0965046
Curculionidae	Molytinae	Steremnius	2	0.0956711
Staphylinidae	Paederinae	Homaeotarsus	6	0.0944957
Lucanidae	Lucaninae	Platycerus	3	0.093247
Ptinidae	Dorcatominae	Caenocara	5	0.0932053
Eucnemidae	Macraulacinae	Onichodon	3	0.0930377
Elateridae	Dendrometrinae	Oxygonus	3	0.0915183
Ptiliidae	Ptiliinae	Acrotrichis	11	0.0872595
Eucnemidae	Melasinae	Microrhagus	2	0.0869176
Cerambycidae	Lepturinae	Evodinus	2	0.0857526
Staphylinidae	Aleocharinae	Mocyta	2	0.0856077
Cimberididae		Cimberis	2	0.0848755
Latridiidae	Latridiinae	Latridius	3	0.084606
Anthicidae	Anthicinae	Omonadus	2	0.0845712
Silphidae	Silphinae	Oiceoptoma	2	0.0839236
Curculionidae	Ceutorhynchinae	Rhinoncus	3	0.0834554
Staphylinidae	Staphylininae	Erichsonius	4	0.0825953
Ptilodactylidae	Ptilodactylinae	Ptilodactyla	3	0.0818067
Curculionidae	Mesoptiliinae	Magdalis	5	0.0813049
Scarabaeidae	Aegialiinae	Aegialia	3	0.0804042
Histeridae	Histerinae	Margarinotus	2	0.0791292
Staphylinidae	Tachyporinae	Bolitobius	2	0.07876
Chrysomelidae	Chrysomelinae	Phaedon	2	0.0779715
Mycetophagidae	Mycetophaginae	Litargus	3	0.0779077
Cerambycidae	Lamiinae	Astylopsis	5	0.0775607
Staphylinidae	Aleocharinae	Falagria	2	0.0761623
Curculionidae	Scolytinae	Hylesinus	2	0.0759529
Curculionidae	Entiminae	Trachyphloeus	2	0.0755208
Scirtidae	Scirtinae	Prionocyphon	2	0.0751929
Hydraenidae	Hydraeninae	Hydraena	2	0.0748521
Dytiscidae	Colymbetinae	Neoscutopterus	2	0.0733864
Buprestidae	Chrysochroinae	Dicerca	3	0.0720149
Melyridae	Malachiinae	Hypebaeus	2	0.071909
Geotrupidae	Bolboceratinae	Odonteus	2	0.0715622
Staphylinidae	Aleocharinae	Strigota	2	0.0709727
Cleridae	Hydnocerinae	Isohydnocera	3	0.0705951
Coccinellidae	Coccinellinae	Didion	4	0.0704932
Elateridae	Dendrometrinae	Setasomus	2	0.0702074
Tenebrionidae	Alleculinae	Pseudocistela	2	0.0697256
Melandryidae	Melandryinae	Serropalpus	2	0.0696172
Elateridae	Agrypninae	Lacon	2	0.0693932
Curculionidae	Curculioninae	Ellescus	3	0.0676275
Dytiscidae	Hydroporinae	Uvarus	2	0.0670995
Dermestidae	Dermestinae	Dermestes	2	0.0669517
Brentidae	Apioninae	Ischnopterapion	2	0.0665709
Curculionidae	Scolytinae	Monarthrum	2	0.0664311
Chrysomelidae	Cryptocephalinae	Diachus	2	0.0655163
Staphylinidae	Omaliinae	Eucnecosum	2	0.0654056
Melandryidae	Melandryinae	Enchodes	2	0.064581
Corylophidae	Corylophinae	Arthrolips	2	0.0643659
Coccinellidae	Coccinellinae	Stethorus	2	0.0637632
Cerambycidae	Lepturinae	Anastrangalia	2	0.063743
Staphylinidae	Oxytelinae	Thinobius	2	0.0606213
Attelabidae	Rhynchitinae	Merhynchites	4	0.0593862
Staphylinidae	Aleocharinae	Trichiusa	3	0.0589972
Mordellidae	Mordellinae	Falsomordellistena	4	0.0580121
Monotomidae	Monotominae	Monotoma	5	0.0579919
Sphindidae	Sphindinae	Sphindus	3	0.0570629
Curculionidae	Scolytinae	Xylosandrus	2	0.0564939
Cerambycidae	Cerambycinae	Pronocera	2	0.0562725
Elateridae	Dendrometrinae	Hadromorphus	2	0.0561748
Cleridae	Clerinae	Thanasimus	2	0.0556331
Coccinellidae	Microweiseinae	Microweisea	2	0.0550783
Cerambycidae	Lepturinae	Anthophylax	2	0.0542689
Ptinidae	Dorcatominae	Sculptotheca	3	0.0536378
Silphidae	Silphinae	Thanatophilus	2	0.0534935
Corylophidae	Corylophinae	Sericoderus	3	0.0521812
Aderidae		Zonantes	2	0.0493277
Elateridae	Dendrometrinae	Elathous	2	0.0490938
Cerambycidae	Lepturinae	Xestoleptura	4	0.0489893
Staphylinidae	Tachyporinae	Nitidotachinus	3	0.0487424
Chrysomelidae	Galerucinae	Epitrix	4	0.0482187
Gyrinidae	Gyrininae	Dineutus	4	0.0472594
Lycidae	Erotinae	Eropterus	2	0.047135
Curculionidae	Curculioninae	Lignyodes	2	0.0470675
Carabidae	Harpalinae	Notiobia	2	0.0470556
Staphylinidae	Staphylininae	Hesperus	2	0.0463641
Curculionidae	Entiminae	Barypeithes	5	0.0461317
Cryptophagidae	Cryptophaginae	Caenoscelis	3	0.0450883
Dermestidae	Attageninae	Attagenus	2	0.0443633
Cerambycidae	Lepturinae	Stenocorus	2	0.0428218
Carabidae	Nebriinae	Notiophilus	6	0.0427291
Anthicidae	Anthicinae	Sapintus	3	0.0424416
Staphylinidae	Proteininae	Megarthrus	3	0.0419901
Curculionidae	Cyclominae	Listronotus	5	0.0408363
Chrysomelidae	Eumolpinae	Bromius	2	0.0407837
Staphylinidae	Aleocharinae	Myllaena	2	0.0406637
Staphylinidae	Aleocharinae	Pella	2	0.0387238
Cerambycidae	Lepturinae	Trachysida	4	0.0384311
Cerambycidae	Lepturinae	Stictoleptura	2	0.0379062
Cleridae	Clerinae	Trichodes	2	0.0375982
Hydrophilidae	Sphaeridiinae	Cryptopleurum	2	0.0373606
Laemophloeidae		Cryptolestes	2	0.0363841
Cantharidae	Cantharinae	Pacificanthia	2	0.0361934
Dytiscidae	Hydroporinae	Liodessus	2	0.0355514
Staphylinidae	Pselaphinae	Reichenbachia	5	0.0349266
Cryptophagidae	Cryptophaginae	Henotiderus	2	0.0340266
Staphylinidae	Staphylininae	Tasgius	2	0.0319672
Cerambycidae	Lepturinae	Strangalepta	2	0.0308571
Cantharidae	Cantharinae	Rhaxonycha	2	0.0303991
Ptinidae	Anobiinae	Oligomerus	2	0.0292568
Histeridae	Abraeinae	Acritus	2	0.0285986
Chrysomelidae	Cryptocephalinae	Exema	2	0.0283638
Dytiscidae	Colymbetinae	Rhantus	2	0.0278329
Curculionidae	Entiminae	Trichalophus	2	0.0278126
Brentidae	Apioninae	Stenopterapion	2	0.026388
Chrysomelidae	Eumolpinae	Metachroma	2	0.0263532
Heteroceridae	Heterocerinae	Neoheterocerus	2	0.0257081
Ptiliidae	Ptiliinae	Nanosella	3	0.0255763
Chrysomelidae	Chrysomelinae	Gastrophysa	2	0.0254971
Staphylinidae	Staphylininae	Neobisnius	2	0.0253948
Staphylinidae	Omaliinae	Pycnoglypta	2	0.0243405
Coccinellidae	Coccinellinae	Ceratomegilla	2	0.0238864
Elateridae	Dendrometrinae	Prosternon	2	0.0221182
Carabidae	Harpalinae	Poecilus	2	0.0215331
Hydrophilidae	Chaetarthriinae	Anacaena	2	0.0211893
Curculionidae	Conoderinae	Acoptus	2	0.0209526
Staphylinidae	Omaliinae	Hapalaraea	2	0.0201206
Dytiscidae	Hydroporinae	Neoporus	2	0.0193843
Carabidae	Trechinae	Tachys	2	0.0181644
Eucnemidae	Melasinae	Dirrhagofarsus	2	0.0181061
Hydrophilidae	Enochrinae	Helocombus	2	0.0155171
Artematopodidae	Artematopodinae	Macropogon	2	0.0153902
Scarabaeidae	Melolonthinae	Diplotaxis	4	0.0145511
Brentidae	Apioninae	Perapion	2	0.014306
Staphylinidae	Aleocharinae	Gymnusa	2	0.0140144
Curculionidae	Curculioninae	Tychius	3	0.0135964
Curculionidae	Scolytinae	Polygraphus	2	0.0135435
Carabidae	Brachininae	Brachinus	2	0.0101017
Cerambycidae	Lepturinae	Gnathacmaeops	2	0.00957518
Clambidae	Clambinae	Clambus	2	0.00741455
Cerambycidae	Lepturinae	Leptalia	2	0.00734248
Ochodaeidae	Ochodaeinae	Xenochodaeus	2	0.00671122
Elateridae	Elaterinae	Elater	2	0.00411016
Hydrophilidae	Hydrophilinae	Paracymus	2	0.00387082
Byrrhidae	Byrrhinae	Simplocaria	2	0.00241128
Curculionidae	Cossoninae	Cossonus	2	0.00173027

## Sheet: Repeated measurements 2014-18 
Sample ID	Mass 2018 (mg)	Weight 2014 (mg)	Mean	Difference 2018-2014	% difference per mean
08SOCOL-0160	13.25	13.25	13.25	0	0
09BBECO-0012	93.1475	93.13	93.1387	0.0175	0.0187892
10PCCOL-0890	9.2321	9.23	9.23105	0.0021	0.0227493
10PCCOL-0693	35.3645	35.35	35.3573	0.0145	0.04101
BIOUG01310-C08	2.2411	2.24	2.24055	0.0011	0.0490951
08BBCOL-0406	19.0412	19.03	19.0356	0.0112	0.0588371
08MZPP-126	47.0297	47	47.0148	0.0297	0.0631715
10PCCOL-1124	112.1	112	112.05	0.1	0.0892459
08BBCOL-0022	26.8263	26.8	26.8132	0.0263	0.0980862
10PCCOL-0943	3.7554	3.75	3.7527	0.0054	0.143896
COLP-0122	22.8649	22.83	22.8474	0.0349	0.152752
BIOUG02947-D09	13.8727	13.85	13.8613	0.0227	0.163765
10PCCOL-0909	22.4128	22.45	22.4314	-0.0372	0.165839
BIOUG03086-B11	9.8674	9.85	9.8587	0.0174	0.176494
BIOUG02948-G10	15.5776	15.55	15.5638	0.0276	0.177335
08BBCOL-0543	33.8648	33.8	33.8324	0.0648	0.191532
COLP-0120	31.938	32	31.969	-0.062	0.193938
BIOUG02948-E06	26.8934	26.95	26.9217	-0.0566	0.210239
10PCCOL-1114	40.1104	40.2	40.1552	-0.0896	0.223134
09BBCOL-0147	10.2264	10.25	10.2382	-0.0236	0.230509
10PCCOL-1113	49.8842	50	49.9421	-0.1158	0.231869
08BBCOL-0112	17.3715	17.33	17.3507	0.0415	0.239183
08BBCOL-0494	19.2533	19.3	19.2767	-0.0467	0.242262
08BBCOL-0023	38.5018	38.6	38.5509	-0.0982	0.254728
08BBCOL-0359	45.2806	45.4	45.3403	-0.1194	0.263342
BIOUG03600-C06	5.6138	5.63	5.6219	-0.0162	0.288159
BIOUG02950-F08	14.6934	14.65	14.6717	0.0434	0.295808
09BBCOL-0122	49.8781	50.03	49.9541	-0.1519	0.304079
10PCCOL-0905	9.9955	10.03	10.0128	-0.0345	0.344561
HLC-24337	10.0129	10.05	10.0314	-0.0371	0.369837
10PCCOL-0891	10.0881	10.05	10.0691	0.0381	0.378387
08BBCOL-0534	29.9141	29.8	29.8571	0.1141	0.382154
08BBCOL-0320	150.388	149.8	150.094	0.5876	0.391489
10PCCOL-0871	24.7	24.6	24.65	0.1	0.40568
08MZPP-063	19.5818	19.5	19.5409	0.0818	0.418609
09BBCOL-0127	50.704	50.93	50.817	-0.226	0.444733
08BBCOL-0434	15.0823	15.15	15.1162	-0.0677	0.447865
BIOUG02947-H10	10.0048	10.05	10.0274	-0.0452	0.450765
08BBCOL-0533	44	43.8	43.9	0.2	0.455581
10PCCOL-0894	35.7858	35.95	35.8679	-0.1642	0.457791
09BBECO-0019	29.2939	29.43	29.362	-0.1361	0.463525
08BBCOL-0366	62.6	62.9	62.75	-0.3	0.478088
09BBCOL-0494	5.376	5.35	5.363	0.026	0.484803
08BBCOL-0392	116.568	116	116.284	0.5679	0.488374
BIOUG02007-B06	692.75	689.15	690.95	3.6	0.521022
10PCCOL-0887	21.2872	21.4	21.3436	-0.1128	0.528496
08MZPP-064	26.1704	26.03	26.1002	0.1404	0.537927
08BBCOL-0389	98.1294	97.6	97.8647	0.5294	0.540951
08BBCOL-0405	19.7227	19.83	19.7764	-0.1073	0.542567
08SOCOL-0386	13.7167	13.64	13.6784	0.0767	0.56074
COLP 0219.02	68	67.6	67.8	0.4	0.589971
09BBCOL-0427	7.7758	7.73	7.7529	0.0458	0.590747
08BBCOL-0361	55.9661	56.3	56.133	-0.3339	0.594837
08BBCOL-0398	50.5307	50.23	50.3803	0.3007	0.59686
09BBCOL-0291	60.8818	61.25	61.0659	-0.3682	0.602955
10PCCOL-0941	5.963	6	5.9815	-0.037	0.618574
HLC-17272	798.4	793.2	795.8	5.2	0.653431
10BBCOL-0728	12.0301	11.95	11.9901	0.0801	0.668054
09BBCOL-0126	75.095	75.63	75.3625	-0.535	0.709902
08BBCOL-0319	320.032	322.6	321.316	-2.5682	0.799276
COLP 0232.02	50.23	49.83	50.03	0.4	0.79952
08BBCOL-0393	12.33	12.23	12.28	0.1	0.814332
08BBCOL-0396	11.73	11.63	11.68	0.1	0.856164
08BBCOL-0114	22.5953	22.4	22.4977	0.1953	0.868091
08BBCOL-0601	242.405	240.2	241.303	2.205	0.913791
BIOUG03602-C08	79.0485	79.8	79.4243	-0.7515	0.946185
08SOCOL-0148	22.6266	22.85	22.7383	-0.2234	0.982483
BIOUG02945-E08	8.1315	8.05	8.09075	0.0815	1.00732
10PCCOL-1112	53.2399	53.8	53.5199	-0.5601	1.04653
08BBCOL-0111	20.7261	20.95	20.838	-0.2239	1.07448
08BBCOL-0502	8.927	8.83	8.8785	0.097	1.09253
10PCCOL-0895	21.6561	21.9	21.7781	-0.2439	1.11993
HLC-17771	102.496	103.7	103.098	-1.2036	1.16743
HLC-17273	292.8	289.4	291.1	3.4	1.16798
09BBECO-0270	10.2512	10.13	10.1906	0.1212	1.18933
BIOUG03600-B06	8.428	8.53	8.479	-0.102	1.20297
08BBCOL-0295	17.9675	17.75	17.8588	0.2175	1.21789
08BBCOL-0489	48.73	48.13	48.43	0.6	1.2389
BIOUG03602-E03	3.7779	3.73	3.75395	0.0479	1.27599
08BBCOL-0115	7.2298	7.13	7.1799	0.0998	1.38999
BIOUG03600-B07	3.0857	3.13	3.10785	-0.0443	1.42542
BIOUG03375-E05	13.95	13.75	13.85	0.2	1.44404
10PCCOL-0690	59.0553	58.2	58.6277	0.8553	1.45887
10PCCOL-0692	41.3033	40.7	41.0016	0.6033	1.4714
08BBCOL-0287	10.6864	10.85	10.7682	-0.1636	1.51929
08BBCOL-0495	25.5401	25.13	25.335	0.4101	1.61871
09BBCOL-0159	37.9396	37.33	37.6348	0.6096	1.61978
09BBCOL-1082	11.457	11.65	11.5535	-0.193	1.67049
BIOUG02008-F06	52.0659	51.15	51.608	0.9159	1.77473
09BBCOL-0129	22.7878	23.2	22.9939	-0.4122	1.79265
BIOUG02008-G09	8.8108	8.65	8.7304	0.1608	1.84184
09BBCOL-0207	23.9052	24.35	24.1276	-0.4448	1.84353
10BBCOL-0969	10.547	10.75	10.6485	-0.203	1.90637
08MZPP-098	66.9982	65.7	66.3491	1.2982	1.95662
BIOUG02941-F05	8.2106	8.05	8.1303	0.1606	1.97533
BIOUG03375-A01	25.4	24.9	25.15	0.5	1.98807
08BBCOL-0491	24.93	24.43	24.68	0.5	2.02593
BIOUG03375-A03	8.9111	8.73	8.82055	0.1811	2.05316
08SOCOL-0084	18.65	19.05	18.85	-0.4	2.12202
BIOUG02945-C12	6.3856	6.25	6.3178	0.1356	2.14632
08BBCOL-0404	9.0333	9.23	9.13165	-0.1967	2.15405
09BBCOL-1080	16.3723	16.73	16.5511	-0.3577	2.16118
BIOUG03375-A06	41.43	40.53	40.98	0.9	2.19619
BIOUG03375-A02	14.3079	14.63	14.4689	-0.3221	2.22615
08BBCOL-0354	7.71	7.53	7.62	0.18	2.3622
08BBCOL-0490	25.25	24.65	24.95	0.6	2.40481
08BBCOL-0116	9.6837	9.45	9.56685	0.2337	2.44281
10PCCOL-0942	3.6236	3.53	3.5768	0.0936	2.61686
BIOUG02008-G06	10.2252	9.95	10.0876	0.2752	2.7281
Hcmisc-045	5.33	5.15	5.24	0.18	3.43511
08BBCOL-0355	6.6718	6.43	6.5509	0.2418	3.6911
BIOUG02008-G08	3.9124	3.73	3.8212	0.1824	4.77337

## Sheet: Daily variation in mass
					Mass (mg)
BOLD Sample ID	Family	Subfamily	Genus	Species	0H	24H	48H	72H
10PCCOL-0097	Latridiidae	Corticariinae	Cortinicara	Cortinicara gibbosa	0.0479	0.0494	0.0473	0.048
10PCCOL-0239	Carabidae	Harpalinae	Calathus	Calathus ingratus	8.9248	8.9707	8.8578	8.8013
BIOUG00669-D01	Cryptophagidae	Atomariinae	Atomaria	Atomaria fuscata	0.0886	0.091	0.0904	0.0895
BIOUG00671-C08	Carabidae	Harpalinae	Stenolophus	Stenolophus ochropezus	2.2968	2.3541	2.239	2.3133
BIOUG00828-C06	Corylophidae	Corylophinae	Sericoderus	Sericoderus lateralis	0.0516	0.0535	0.053	0.0519
BIOUG00990-A08	Carabidae	Harpalinae	Lebia	Lebia viridis	1.4761	1.5067	1.4897	1.4821
BIOUG00990-C11	Silvanidae	Brontinae	Telephanus	Telephanus velox	0.7466	0.7649	0.7549	0.7494
BIOUG06498-D12	Ptiliidae	Ptiliinae	Acrotrichis	Acrotrichis cognata	0.1832	0.1872	0.183	0.1814
BIOUG10059-G06	Phalacridae	Phalacrinae	Olibrus	Olibrus semistriatus	0.1767	0.1814	0.1785	0.1764
BIOUG13534-A04	Mycetophagidae	Mycetophaginae	Litargus	Litargus tetraspilotus	0.2732	0.2842	0.2762	0.2723
BIOUG19483-G03	Monotomidae	Rhizophaginae	Rhizophagus	Rhizophagus dimidiatus	0.2344	0.2407	0.237	0.2352
BIOUG21942-C06	Carabidae	Harpalinae	Dromius	Dromius piceus	2.6645	2.688	2.6473	2.6305
BIOUG22311-H02	Carabidae	Trechinae	Trechus	Trechus chalybeus	1.3012	1.3437	1.3131	1.2986
BIOUG24729-E08	Carabidae	Trechinae	Bembidion	Bembidion sordidum	2.0902	2.1144	2.093	2.0803
BIOUG31105-F03	Salpingidae	Salpinginae	Sphaeriestes	Sphaeriestes virescens	0.2323	0.2418	0.2337	0.2287
BIOUG32559-A08	Byturidae	Byturinae	Byturus	Byturus unicolor	0.466	0.4831	0.4702	0.4656
BIOUG32566-F08	Corylophidae	Corylophinae	Gloeosoma	Gloeosoma hesperum	0.0428	0.0446	0.0435	0.0429
BIOUG34547-C03	Aderidae		Elonus	Elonus gruberi	0.3762	0.3877	0.3774	0.374

## Sheet: Fresh vs dry mass
Specimen # (taxonomy not recorded)	Fresh mass (mg)	Dry mass (mg)
1	8.3147	3.9074
2	26.2804	10.5539
3	28.6334	11.6044
4	17.2105	7.6392
5	75.4229	35.6357
6	14.069	6.1015
7	10.9912	5.4833
8	31.4835	12.9983
9	33.1816	16.2563
10	12.006	4.7688
11	12.2475	5.6381
12	79.5212	33.7663
13	37.0251	16.9474
14	6.5424	3.3473
15	12.7404	6.2134
16	2.4153	1.4737
17	1.6338	0.7479
18	7.1183	2.0909
19	0.626	0.4739
20	5.6303	3.2839
21	0.537	0.5235
22	64.7765	26.5999
23	144.077	71.3646
24	64.5865	31.2445
25	60.4353	35.0168
26	108.976	48.4
27	0.9574	0.9118
28	1.068	0.6813
29	3.4702	2.4672
30	0.5162	0.3527
31	0.1026	0.0618
32	3.3512	2.2778
33	8.6367	3.8167
34	134.3	84
35	2.8301	2.271
36	4.2593	1.7365
37	4.9461	2.5303
38	14.1238	6.1228
39	5.6028	3.4874
40	2.318	1.375
41	4.2992	2.4743
42	9.4928	4.607
43	63.1	31.2
44	35.597	14.5328
45	113.762	62.2
46	101.297	40.7
47	84.3819	38.691
48	48.0117	17.27
49	88.6384	38.7
50	28.4788	17.7037
51	33.6772	14.2
52	28.6898	15
53	4.9093	2.4286
54	38.818	16.1
55	63.4311	29.5
56	8.0521	4.4556
57	41.5308	22.5
58	28.6155	16.3
59	10.1918	5.0945
60	38.81	17.6
61	6.403	3.4345
62	3.0882	1.9823
63	2.9532	1.5255
64	0.9727	0.3766
65	0.1851	0.1791
66	0.7668	0.3463
67	1.3369	0.6052
68	1.4256	0.6936
69	3.2538	1.7889
70	1.5487	0.8398
71	1.2954	0.5605
72	31.9472	11.6081
73	0.9178	0.4153
