# Supplementary material for: Measuring mass: variation among 3,161 species of Canadian Coleoptera and the prospects of a mass registry for all insects
Source: PeerJ. 2022 Jan 21;10:e12799. doi: 10.7717/peerj.12799 (PMC8785658; doi:10.7717/peerj.12799)
Supplement: Supplemental Information 2 — All available collection data, full taxonomic data, and other information related to the analyzed specimens as available on BOLD at the time of submission. Body mass measurements are stored in a custom field generated for this purpose (tab: Custom). [file peerj-10-12799-s002.xlsx]

## Sheet: Lab Sheet
Project Code	Process ID	Sample ID	Field ID	BIN	Catalog Num	COI-5P Seq. Length	COI-5P Trace Count	COI-5P Accession	Image Count	Barcode Compliant	Contamination	Stop Codon	Flagged Record	Collection Date	Identification	Life Stage	Extra Info	Voucher Type	Institution	Notes
NGNAI	NGNAI150-13	BIOUG07256-E07	GMP#01989	BOLD:ACJ0532	BIOUG07256-E07	596[0n]	1	KR480894		No				11-Jul-2013	Pentaria trifasciata			Vouchered:Registered Collection	Centre for Biodiversity Genomics	collected July 4 - July 11, 2013
JSCOL	JSCOL266-11	BIOUG00972-H05	L#JSETM-016	BOLD:AAF7292	BIOUG00972-H05	658[0n]	2	KR482637	1	Yes				12-Jun-2010	Agrilus cuprescens cuprescens	A			Centre for Biodiversity Genomics	June 8-12, 2010
ASCMT	ASCMT079-11	BIOUG00818-B10	MAS737-10	BOLD:AAU7321	BIOUG00818-B10	658[0n]	2	JN288202	1	Yes				14-Jun-2010	Sacodes pulchella	A	Douglas		Centre for Biodiversity Genomics	Collected June 7 - June 14
ASCMT	ASCMT078-11	BIOUG00818-B09	MAS737-10	BOLD:AAU7317	BIOUG00818-B09	658[0n]	2	JN288201	1	Yes				14-Jun-2010	Danae testacea	A	Douglas		Centre for Biodiversity Genomics	Collected June 7 - June 14
CNTIA	CNTIA1464-15	BIOUG20441-H01	GMP#03782	BOLD:ACU2925	BIOUG20441-H01	658[0n]	2	MF638448	1	Yes				14-May-2014	Cryptorhynchus tristis	A	Thousand Islands NP	Vouchered:Registered Collection	Centre for Biodiversity Genomics
ASCMT	ASCMT073-11	BIOUG00818-B04	MAS613-10	BOLD:AAU7319	BIOUG00818-B04	658[0n]	2	JN288196	1	Yes				25-Jul-2010	Rhagonycha imbecillis	A	Douglas		Centre for Biodiversity Genomics	July 12 - July 25 2010
ASCMT	ASCMT081-11	BIOUG00818-B12	MAS737-10	BOLD:AAU6912	BIOUG00818-B12	658[0n]	2	JN288204	1	Yes				14-Jun-2010	Mordellochroa scapularis	A	Douglas		Centre for Biodiversity Genomics	Collected June 7 - June 14
ASCMT	ASCMT071-11	BIOUG00818-B02	MAS613-10	BOLD:AAG3209	BIOUG00818-B02	658[0n]	2	JN288194	1	Yes				25-Jul-2010	Tritoma pulchra	A	Douglas		Centre for Biodiversity Genomics	July 12 - July 25 2010
OPPFQ	OPPFQ4507-17	BIOUG35255-D12	GMP#03337	BOLD:ACX6731	BIOUG35255-D12	658[0n]				No				06-Aug-2014	Mordellina guttulata	A	SEQUELBIN-10472|Ojibway Prairie PP|Read:11	Vouchered:Registered Collection	Centre for Biodiversity Genomics
NGNAI	NGNAI138-13	BIOUG07256-D07	GMP#01989	BOLD:AAW1617	BIOUG07256-D07	658[1n]	3	KR486342	1	Yes				11-Jul-2013	Aleochara rubricalis			Vouchered:Registered Collection	Centre for Biodiversity Genomics	collected July 4 - July 11, 2013
OPPFQ	OPPFQ4504-17	BIOUG35255-D09	GMP#03337	BOLD:ADM0356	BIOUG35255-D09	658[1n]			1	No				06-Aug-2014	Mordellistena	A	Ojibway Prairie PP|Read:2	Vouchered:Registered Collection	Centre for Biodiversity Genomics
ASCMT	ASCMT066-11	BIOUG00818-A09	MAS613-10	BOLD:AAU7335	BIOUG00818-A09	658[0n]	2	JN288190	1	Yes				25-Jul-2010	Oxygonus obesus	A	Douglas		Centre for Biodiversity Genomics	July 12 - July 25 2010
ELPCG	ELPCG5897-17	BIOUG34950-B01	L#17PHCOT-0207	BOLD:ACK2360	L#17PHCOT-0207	609[1n]	1			No				28-Jun-2017	Corticaria	A		Vouchered:Registered Collection	Centre for Biodiversity Genomics
GMCVA	GMCVA035-16	BIOUG26783-C11	GMP#04908	BOLD:ACL4967	BIOUG26783-C11	588[0n]	1	MG057536		No				21-May-2014	Idolus columbiana			Vouchered:Registered Collection	Centre for Biodiversity Genomics
CNRVA	CNRVA123-15	BIOUG19252-D01	GMP#05040	BOLD:ACI5065	BIOUG19252-D01	621[0n]	1	KR914994		No				12-Jun-2014	Liotrichus umbripennis	A	Mount Revelstoke NP	Vouchered:Registered Collection	Centre for Biodiversity Genomics
CNEIJ	CNEIJ027-13	BIOUG04554-G07	GMP#00427	BOLD:ACF6642	BIOUG04554-G07	625[0n]	2	KM845569	1	Yes				16-Oct-2012	Mocyta breviuscula		Elk Island NP	Vouchered:Registered Collection	Centre for Biodiversity Genomics
ASCMT	ASCMT051-11	BIOUG00781-H05	MAS605-10	BOLD:AAU7331	BIOUG00781-H05	658[0n]	2	JN288177	1	Yes				30-May-2010	Hylesinus aculeatus	A	25 Division St.		Centre for Biodiversity Genomics	May 17 - May 30|14 days|http://www.gigapan.org/gigapans/26024/
NGNAI	NGNAI119-13	BIOUG07256-B12	GMP#01989	BOLD:ACI3400	BIOUG07256-B12	582[0n]	1	KR483321	1	No				11-Jul-2013	Phyllotreta			Vouchered:Registered Collection	Centre for Biodiversity Genomics	collected July 4 - July 11, 2013
ASCMT	ASCMT049-11	BIOUG00781-H03	MAS605-10	BOLD:AAU7330	BIOUG00781-H03	658[0n]	2	JN288175	1	Yes				30-May-2010	Dacne quadrimaculata	A	25 Division St.		Centre for Biodiversity Genomics	May 17 - May 30|14 days|http://www.gigapan.org/gigapans/26024/
NGNAI	NGNAI116-13	BIOUG07256-B09	GMP#01989	BOLD:ACJ0741	BIOUG07256-B09	658[0n]	3	KR490942	1	Yes				11-Jul-2013	Gabrius			Vouchered:Registered Collection	Centre for Biodiversity Genomics	collected July 4 - July 11, 2013
ASCMT	ASCMT046-11	BIOUG00781-G12	MAS605-10	BOLD:AAU6963	BIOUG00781-G12	658[0n]	2	JN288172	1	Yes				30-May-2010	Atheta alesi	A	25 Division St.		Centre for Biodiversity Genomics	May 17 - May 30|14 days|http://www.gigapan.org/gigapans/26024/
CNWBC	CNWBC003-13	BIOUG04181-D08	GMP#00436	BOLD:AAG2531	BIOUG04181-D08	576[0n]	1	KM841585	1	No				02-Aug-2012	Bromius obscurus		Wood Buffalo NP	Vouchered:Registered Collection	Centre for Biodiversity Genomics
USCOC	USCOC916-10	10BBCOL-0916	L#2010TX-143	BOLD:AAN6130		658[0n]	2	HQ984439	1	Yes				15-Apr-2010	Batyle suturalis suturalis				Centre for Biodiversity Genomics	Freehand Collecting|Hot, sunny, windy
OPPFQ	OPPFQ4480-17	BIOUG35255-B09	GMP#03337	BOLD:AAL1349	BIOUG35255-B09	658[0n]			1	No				06-Aug-2014	Diabrotica cristata	A	SEQUELBIN-10482|Ojibway Prairie PP|Read:6	Vouchered:Registered Collection	Centre for Biodiversity Genomics
ELPCH	MPCAN1158-17	BIOUG34213-B06	L#17BIOBUS-0042	BOLD:ADK7574	BIOUG34213-B06	592[0n]	1		1	No				23-Aug-2017	Atheta	A		Vouchered:Registered Collection	Centre for Biodiversity Genomics
CNEIJ	CNEIJ012-13	BIOUG04554-F04	GMP#00427	BOLD:ACA6290	BIOUG04554-F04	564[0n]	2	KM850418	2	Yes				16-Oct-2012	Dorytomus leucophyllus		Elk Island NP	Vouchered:Registered Collection	Centre for Biodiversity Genomics
SWBRP	SWBRP942-18	BIOUG36823-F10	L#15BIOBUS-0516	BOLD:ACL2881	BIOUG36823-F10	586[0n]	1			No				22-Jul-2015	Gyrinus latilimbus	A	Bruce Peninsula NP	Vouchered:Registered Collection	Centre for Biodiversity Genomics	Microinvertebrates A, sample 1
FBSTA	FBCOA110-10	BC ZSM COL 00015	10.03.20-jkb	BOLD:AAY1422	BFB_Col_FK_0015	658[0n]	2	HQ948153	1	Yes				20-Mar-2010	Geostiba circellaris	A			Centre for Biodiversity Genomics
BBCCA	BBCCA575-12	BIOUG02013-A05	L#11BIOBUS-2793	BOLD:ACZ1026	BIOUG02013-A05	419[0n]	6		1	No				23-Aug-2011	Alphitobius diaperinus	A	Brazos Bend State Park		Centre for Biodiversity Genomics	night collecting|clear and hot
USCOC	USCOC907-10	10BBCOL-0907	L#2010AR-015	BOLD:AAH3314		658[0n]	2	HQ984431	1	Yes				18-May-2010	Myzia pullata				Centre for Biodiversity Genomics	Freehand sampling|hot, sunny
ASCMT	ASCMT034-11	BIOUG00781-F12	MAS604-10	BOLD:AEH1728	BIOUG00781-F12	658[0n]	2	JN288160	1	Yes				01-May-2010	Phyllotreta zimmermanni	A	25 Division St.		Centre for Biodiversity Genomics	April 11 - May 01|20 days|http://www.gigapan.org/gigapans/26024/
POTTC	POTTC075-15	BIOUG25258-E10	GMP#04966	BOLD:AAO0164	BIOUG25258-E10	588[0n]	1	MG054558		No				07-Aug-2014	Euplectus karstenii	A	Tommy Thompson Park	Vouchered:Registered Collection	Centre for Biodiversity Genomics
CNEIA	CNEIA2000-12	BIOUG03059-B11	GMP#00409	BOLD:AAP7028	BIOUG03059-B11	658[0n]	3	KM846537	1	Yes				01-Jun-2012	Tachyporus		Elk Island NP	Vouchered:Registered Collection	Centre for Biodiversity Genomics
SMTPC	SMTPB3100-13	BIOUG05533-E12	GMP#00838	BOLD:AAP6170	BIOUG05533-E12	576[0n]	1	KR488906	1	No				03-May-2013	Cryptophilus obliteratus	A	Ailsa Craig, McGillivray Central PS	Vouchered:Registered Collection	Centre for Biodiversity Genomics	Malaise 22-Apr-13 to 03-May-13
ASCMT	ASCMT027-11	BIOUG00781-F05	MAS603-10	BOLD:AAN6148	BIOUG00781-F05	658[0n]	2	JN288153	1	Yes				16-May-2010	Trixagus carinicollis	A	25 Division St.		Centre for Biodiversity Genomics	May 01 - May 16|15 days|http://www.gigapan.org/gigapans/26024/
CNEIA	CNEIA1995-12	BIOUG03059-B06	GMP#00409	BOLD:ACC9590	BIOUG03059-B06	658[1n]	3	KM848065	1	Yes				01-Jun-2012	Scaphisoma repandum		Elk Island NP	Vouchered:Registered Collection	Centre for Biodiversity Genomics
BBCCA	BBCCA4641-12	BIOUG02326-B02	L#11BIOBUS-2062	BOLD:ABW8777	BIOUG02326-B02	658[0n]	2		1	Yes				02-Jul-2011	Homaeotarsus bicolor	A	Toad Suck Park		Centre for Biodiversity Genomics	bucket trap|clear sky and hot
ASCMT	ASCMT024-11	BIOUG00781-F02	MAS626-10C	BOLD:ABA2914	BIOUG00781-F02	658[0n]	2	JN288150	1	Yes				14-Jun-2010	Sericoderus lateralis	A	25 Division St.		Centre for Biodiversity Genomics	Collected May 30 - June 14
ASCMT	ASCMT020-11	BIOUG00781-E10	MAS630-10	BOLD:AAL5267	BIOUG00781-E10	658[0n]	2	JN288147-SUPPRESSED	1	Yes				13-Apr-2010	Phyllotreta striolata	A	Lamanai Belize		Research Collection of M. Alex Smith	Sunny, very dry and hot (>30C). Transect along old road off of `air strip` and farmers field. Many spiders.|Traps in for five days|||6m EPEAll specimens original collected and preserved in `un-cut rum` of unknown concentration. BTW 60 & 70%
ASCMT	ASCMT016-11	BIOUG00781-E06	MAS630-10	BOLD:AAN9250	BIOUG00781-E06	658[0n]	2	JN288143-SUPPRESSED	1	Yes				13-Apr-2010	Scymnus rubromaculatus	A	Lamanai Belize		Research Collection of M. Alex Smith	Sunny, very dry and hot (>30C). Transect along old road off of `air strip` and farmers field. Many spiders.|Traps in for five days|||6m EPEAll specimens original collected and preserved in `un-cut rum` of unknown concentration. BTW 60 & 70%
ASCMT	ASCMT014-11	BIOUG00781-E04	MAS630-10	BOLD:AAU7339	BIOUG00781-E04	658[0n]	2	JN288141-SUPPRESSED	1	Yes				13-Apr-2010	Aulonothroscus constrictor	A	Lamanai Belize		Research Collection of M. Alex Smith	Sunny, very dry and hot (>30C). Transect along old road off of `air strip` and farmers field. Many spiders.|Traps in for five days|||6m EPEAll specimens original collected and preserved in `un-cut rum` of unknown concentration. BTW 60 & 70%
SSPPA	SSPPA7181-15	BIOUG27303-A05	L#14BIOBUS-2403	BOLD:AAX9182	BIOUG27303-A05	561[1n]	1	MF640768	1	No				22-Jun-2014	Saperda puncticollis	A	Point Pelee NP	Vouchered:Registered Collection	Centre for Biodiversity Genomics
GMCVT	GMCVT007-16	BIOUG28553-C11	GMP#05997	BOLD:ACX9621	BIOUG28553-C11	588[0n]	1	MG058517		No				31-Jan-2015	Dyslobus decoratus	A		Vouchered:Registered Collection	Centre for Biodiversity Genomics
SMTPD	SMTPD3912-13	BIOUG08648-F05	GMP#02168	BOLD:ACF9292	BIOUG08648-F05	542[0n]	1	KR486765		No				04-Oct-2013	Stenistoderus rubripennis		St. Marys, Little Falls Public School	Vouchered:Registered Collection	Centre for Biodiversity Genomics	Collected from 23-Sept-13 to 27-Sept-44
AGAKC	AGAKC607-17	BIOUG31792-A12	GMP#07666	BOLD:ADG0079	BIOUG31792-A12	591[0n]	1	MG062092	1	No				15-May-2015	Colydium lineola	A		Vouchered:Registered Collection	Centre for Biodiversity Genomics
ASCMT	ASCMT003-11	BIOUG00781-D05	MAS613-10	BOLD:AAU7337	BIOUG00781-D05	658[0n]	2	JN288133	1	Yes				25-Jul-2010	Orchesia ovata	A	Douglas		Centre for Biodiversity Genomics	July 12 - July 25 2010
ASCMT	ASCMT002-11	BIOUG00781-D04	MAS613-10	BOLD:AAU7336	BIOUG00781-D04	658[0n]	2	JN288132	1	Yes				25-Jul-2010	Aulonothroscus punctatus	A	Douglas		Centre for Biodiversity Genomics	July 12 - July 25 2010
ELPCH	MPCAN1151-17	BIOUG34213-A11	L#17BIOBUS-0042	BOLD:ACF7981	BIOUG34213-A11	591[0n]	1			No				23-Aug-2017	Gyrophaena affinis	A		Vouchered:Registered Collection	Centre for Biodiversity Genomics
SMTPC	SMTPB19467-13	BIOUG05705-H03	GMP#01004	BOLD:ABW2836	BIOUG05705-H03	661[0n]	3	KR490334	1	Yes				03-May-2013	Acidota subcarinata	A	Whitby, Julie Payette PS	Vouchered:Registered Collection	Centre for Biodiversity Genomics	Malaise 22-Apr-13 to 03-May-13
CNBPN	CNBPN566-13	BIOUG05829-G12	GMP#00205	BOLD:ACG8955	BIOUG05829-G12	658[0n]	3	KM846278	1	Yes				28-Jun-2012	Enicmus tenuicornis	A	Bruce Peninsula NP	Vouchered:Registered Collection	Centre for Biodiversity Genomics
ELPCH	MPCAN1150-17	BIOUG34213-A10	L#17BIOBUS-0042	BOLD:ACV6600	BIOUG34213-A10	588[0n]	1			No				23-Aug-2017	Gyrophaena flavicornis	A		Vouchered:Registered Collection	Centre for Biodiversity Genomics
SMTPL	SMTPL7392-15	BIOUG21981-G11	GMP#07352	BOLD:ACF6273	BIOUG21981-G11	585[0n]	1	MG059590	1	No				08-May-2015	Calligrapha californica coreopsivora	A	Yellow Grass, Yellow Grass School	Vouchered:Registered Collection	Centre for Biodiversity Genomics
ELPCG	ELPCG8197-17	BIOUG35413-D03	L#17PHCOT-0057	BOLD:ADH9731	L#17PHCOT-0057	589[0n]	1			No				25-Jul-2017	Carphacis effrenatus	A		Vouchered:Registered Collection	Centre for Biodiversity Genomics
BBCCM	BBCCM136-10	10PCCOL-1041	L#PC2010GR-020	BOLD:ACZ3135	10PCCOL-1041	658[0n]	2	JF887475	1	Yes				13-Jul-2010	Altica prasina	A	Mount Revelstoke NP	Vouchered:Registered Collection	Centre for Biodiversity Genomics
NGNAX	NGNAX4729-14	BIOUG11743-C10	GMP#01991	BOLD:ACM7620	BIOUG11743-C10	609[2n]	1	KR484020	1	No				25-Jul-2013	Cosmobaris scolopacea			Vouchered:Registered Collection	Centre for Biodiversity Genomics	collected July 18-25, 2013
BBCCM	BBCCM407-10	BIOUG00669-D09	L#10PCPP-0309	BOLD:AAM7612	BIOUG00669-D09	658[0n]	2	JN290334	1	Yes				25-Jun-2010	Cryptorhopalum triste	A	Point Pelee NP	Vouchered:Registered Collection	Centre for Biodiversity Genomics
BPCCB	BPCCB029-10	08BBCOL-0830	L#08PUK-060	BOLD:AAJ7435	08BBCOL-0830	658[0n]	2	HM905916	1	Yes				02-Jul-2008	Collops tricolor	A	Pukaskwa NP	Vouchered:Registered Collection	Centre for Biodiversity Genomics
RARBB	MPCAN833-17	BIOUG34211-G01	L#17RAREBB-029	BOLD:ACG9499	BIOUG34211-G01	594[0n]	1			No				15-Jul-2017	Ormiscus saltator	A		Vouchered:Registered Collection	Centre for Biodiversity Genomics
BPCCB	BPCCB027-10	08BBCOL-0828	L#PEL-018	BOLD:AAF1527	08BBCOL-0828	658[0n]	2	HM905914	1	Yes				31-May-2008	Crioceris duodecimpunctata	A	Point Pelee NP	Vouchered:Registered Collection	Centre for Biodiversity Genomics
OPPKE	OPPKE400-17	BIOUG33948-G11	GMP#03711	BOLD:ADH7619	BIOUG33948-G11	658[0n]			1	No				17-Jul-2014	Acrotona smithi		SEQUELBIN-10453|Charleston Lake PP|Reads:4	Vouchered:Registered Collection	Centre for Biodiversity Genomics
HPPPC	HPPPC1253-13	BIOUG07160-E06	GMP#01734	BOLD:AAY6545	BIOUG07160-E06	557[0n]	1	KR485582	1	No				22-Jun-2013	Eros humeralis	A		Vouchered:Registered Collection	Centre for Biodiversity Genomics
BBCCA	BBCCA3440-12	BIOUG02280-E10	L#11BIOBUS-2124	BOLD:ABX3225	BIOUG02280-E10	658[0n]	2		1	Yes				07-Jul-2011	Psylliodes punctulatus	A	Palo Duro Canyon State Park		Centre for Biodiversity Genomics	night sheet|cloudy and warm
USCOC	USCOC826-10	10BBCOL-0826	L#2010AZ-258	BOLD:AAH0324		658[0n]	2	HQ984367	2	Yes				29-Apr-2010	Nemognatha lutea dichroa		Deadhorse Ranch SP		Centre for Biodiversity Genomics	Freehand Sampling|cloudy, very windy, scattered showers
CNBPF	CNBPF451-13	BIOUG04352-A01	GMP#00197	BOLD:ACF9615	BIOUG04352-A01	658[0n]	3	KM846909	1	Yes				18-Jul-2012	Malthodes	A	Bruce Peninsula NP	Vouchered:Registered Collection	Centre for Biodiversity Genomics
GMFRT	GMFRT159-15	BIOUG21311-D02	GMP#03152	BOLD:AAY0890	BIOUG21311-D02	658[0n]	1			No				14-Jul-2014	Photuris pensylvanica	A		Vouchered:Registered Collection	Centre for Biodiversity Genomics
CNGSD	CNGSD9175-15	BIOUG21328-B08	GMP#03915	BOLD:ACC3440	BIOUG21328-B08	585[1n]	1	MF639772	1	No				08-Jul-2014	Mycetoporus rufohumeralis	A	Grasslands NP	Vouchered:Registered Collection	Centre for Biodiversity Genomics	late collection due to rain
CNGHB	CNGHB098-14	BIOUG16604-C04	GMP#03921	BOLD:ACC3017	BIOUG16604-C04	552[0n]	1	KR481712		No				20-Aug-2014	Phloeonomus laesicollis	A	Gwaii Haanas NP	Vouchered:Registered Collection	Centre for Biodiversity Genomics
CNRVA	CNRVA105-15	BIOUG19252-B07	GMP#05040	BOLD:ACU3540	BIOUG19252-B07	658[0n]	2	KR916119		Yes				12-Jun-2014	Pseudanostirus nebraskensis	A	Mount Revelstoke NP	Vouchered:Registered Collection	Centre for Biodiversity Genomics
SMTPC	SMTPB19415-13	BIOUG05705-C11	GMP#00818	BOLD:AAO0421		567[0n]	1	KR489414	1	No				03-May-2013	Corticaria serrata	A	Dunnville, Grandview Central PS	Vouchered:Registered Collection	Centre for Biodiversity Genomics	Malaise 22-Apr-13 to 03-May-13
TTCFW	TTCBW117-09	WG-MISC-083	WG-MISC-083	BOLD:AAH0275		658[0n]	2	KR485293	1	Yes				11-Jun-2003	Cercyon herceus frigidus	A			Centre for Biodiversity Genomics
RBGBB	RBGBB466-17	BIOUG35449-F04	L#17RBGBB-03	BOLD:ADJ5115	L#17RBGBB-03	658[0n]			1	No				21-Jul-2017	Agonum ferreum	A	Read:12	Vouchered:Registered Collection	Centre for Biodiversity Genomics
CNFNU	CNFNU1177-14	BIOUG12434-D01	GMP#01462	BOLD:ACA6060	BIOUG12434-D01	531[0n]	1	KR128214		No				26-Aug-2013	Polygraphus rufipennis	A	Forillon NP	Vouchered:Registered Collection	Centre for Biodiversity Genomics
RBGBB	RBGBB461-17	BIOUG35449-E11	L#17RBGBB-03	BOLD:AAY5528	L#17RBGBB-03	658[0n]				No				21-Jul-2017	Agonum extensicolle	A	Read:5	Vouchered:Registered Collection	Centre for Biodiversity Genomics
RBGBB	RBGBB455-17	BIOUG35449-E05	L#17RBGBB-03	BOLD:AAG4477	L#17RBGBB-03	658[0n]				No				21-Jul-2017	Plagiodera versicolora	A	Read:12	Vouchered:Registered Collection	Centre for Biodiversity Genomics
CNBPE	CNBPE759-13	BIOUG04492-A01	GMP#00196	BOLD:ACG6998	BIOUG04492-A01	592[0n]	3	KM849614	1	Yes				07-Jul-2012	Analeptura lineola	A	Bruce Peninsula NP	Vouchered:Registered Collection	Centre for Biodiversity Genomics
CNBRF	CNBRF898-14	BIOUG10449-D10	GMP#01324	BOLD:ACL3306	BIOUG10449-D10	661[0n]	1	KR126788		No				09-Aug-2013	Acoptus	A	Cape Breton Highlands NP	Vouchered:Registered Collection	Centre for Biodiversity Genomics
USCOC	USCOC801-10	10BBCOL-0801	L#2010FL-740	BOLD:AAM7673		658[0n]	2	HQ984353	2	Yes				01-Apr-2010	Neoporus undulatus		Tarkiln Bayou SP		Centre for Biodiversity Genomics	Aquatic Sampling|Dipnet and small net sampling of vernal pool
USCOC	USCOC800-10	10BBCOL-0800	L#2010FL-740	BOLD:AAM7673		658[0n]	2	HQ984352	2	Yes				01-Apr-2010	Neoporus undulatus		Tarkiln Bayou SP		Centre for Biodiversity Genomics	Aquatic Sampling|Dipnet and small net sampling of vernal pool
USCOC	USCOC799-10	10BBCOL-0799	L#2010TX-001	BOLD:AAN6114		658[0n]	2	HQ984351	2	Yes				03-Apr-2010	Copelatus glyphicus				Centre for Biodiversity Genomics	UV light trap|Very warm and humid, clear sky
USCOC	USCOC798-10	10BBCOL-0798	L#2010TX-001	BOLD:AAN6114		658[0n]	2	HQ984350	2	Yes				03-Apr-2010	Copelatus glyphicus				Centre for Biodiversity Genomics	UV light trap|Very warm and humid, clear sky
RBGBB	RBGBB448-17	BIOUG35449-D10	L#17RBGBB-03	BOLD:ADH2714	L#17RBGBB-03	658[0n]				No				21-Jul-2017	Homaeotarsus pallipes	A	Read:15	Vouchered:Registered Collection	Centre for Biodiversity Genomics
GMGSN	GMGSN253-13	BIOUG04559-F03	GMP#00032	BOLD:ACK2378	BIOUG04559-F03	658[0n]	3		1	Yes				12-Jun-2012	Agrilus pensus		Great Smoky Mountains National Park	Vouchered:Registered Collection	Centre for Biodiversity Genomics
JSCOL	JSCOL367-11	BIOUG00993-C01	L#JSETM-045	BOLD:ADB1856	BIOUG00993-C01	502[0n]	2	KR483235	1	Yes				27-Aug-2010	Sericoderus lateralis	A			Centre for Biodiversity Genomics	August 24-27 2010
MPCAN	MPCAN1053-17	BIOUG34214-A08	L#17BIOBUS-0048	BOLD:AAH7911	BIOUG34214-A08	531[2n]	1			No				17-Sep-2017	Ptenidium pusillum	A	perforated	Vouchered:Registered Collection	Centre for Biodiversity Genomics
ASCMT	ASCMT055-11	BIOUG00781-H09	MAS699-10	BOLD:AAU7332	BIOUG00781-H09	658[0n]	2	JN288181	1	Yes				18-Aug-2010	Epitrix tuberis	A	25 Division St.		Centre for Biodiversity Genomics	August 1 - August 18 2010|17 days| 25 Division Street
BBCCA	BBCCA4531-12	BIOUG02321-H10	L#11BIOBUS-2175	BOLD:AAU7152	BIOUG02321-H10	658[0n]	2		1	Yes				10-Jul-2011	Uvarus lacustris	A	Palo Duro Canyon State Park		Centre for Biodiversity Genomics	bucket trap|cloudy and hot
CNTID	CNTID5138-15	BIOUG21005-A05	GMP#03815	BOLD:ACI5613	BIOUG21005-A05	582[0n]	1	MF634304		No				25-Jun-2014	Podabrus tricostatus	A	Thousand Islands NP	Vouchered:Registered Collection	Centre for Biodiversity Genomics
SMTPM	SMTPM1165-15	BIOUG22005-G04	GMP#07392	BOLD:AAP7854	BIOUG22005-G04	658[0n]	2	MG059778		Yes				08-May-2015	Thanasimus undatulus		Merritt, Merritt Secondary School	Vouchered:Registered Collection	Centre for Biodiversity Genomics
SSWLC	SSWLC3401-13	BIOUG05904-G01	L#12BIOBUS-0648	BOLD:ACG5226	BIOUG05904-G01	621[0n]	1	KM842165	1	No				27-Jun-2012	Neothetalia columbiana		Waterton Lakes NP	Vouchered:Registered Collection	Centre for Biodiversity Genomics
SMTPC	SMTPB11461-13	BIOUG05621-F01	GMP#00830	BOLD:AAO4906		555[0n]	1	KR485482	1	No				03-May-2013	Hypera meles		Waterdown, St. Thomas the Apostle CS		Centre for Biodiversity Genomics	Malaise 22-Apr-13 to 03-May-13
ELPCH	ELPCH211-17	BIOUG35446-H11	L#17PHCOT-0074	BOLD:ADJ4557	L#17PHCOT-0074	658[0n]			2	No				06-Sep-2017	Ellescus	A		Vouchered:Registered Collection	Centre for Biodiversity Genomics
USCOC	USCOC906-10	10BBCOL-0906	L#2010TX-161	BOLD:AAN6127		658[0n]	2	HQ984430	1	Yes				16-May-2010	Jonthonota nigripes				Centre for Biodiversity Genomics	Freehand sampling|warm, sunny
BBCCA	BBCCA4516-12	BIOUG02321-G07	L#11BIOBUS-2062	BOLD:ABX0589	BIOUG02321-G07	658[0n]	2		1	Yes				02-Jul-2011	Hydrochus neosquamifer	A	Toad Suck Park		Centre for Biodiversity Genomics	bucket trap|clear sky and hot
CNPAM	CNPAM097-13	BIOUG07122-A11	GMP#00263	BOLD:ACG3777	BIOUG07122-A11	661[0n]	3	KM850230	1	Yes				26-Jul-2012	Hallomenus scapularis	A	Prince Albert NP	Vouchered:Registered Collection	Centre for Biodiversity Genomics
OPPEO	OPPEO4886-17	BIOUG35535-D05	GMP#03703	BOLD:ADJ0239	BIOUG35535-D05	658[0n]			1	No				17-Jul-2014	Batrisodes riparius	A	SEQUELBIN-10394|Murphys Point PP|Read:2	Vouchered:Registered Collection	Centre for Biodiversity Genomics
HEOCT	PHCOL183-11	BIOUG01310-E07	L#PHPUS-030	BOLD:ABW6323	BIOUG01310-E07	618[3n]	2	KR486112	1	Yes				31-Oct-2010	Hemiquedius	A		Vouchered:Registered Collection	Centre for Biodiversity Genomics	Oct 24-31
PHCOL	PHCOL182-11	BIOUG01310-E06	L#PHPUS-027	BOLD:AAO1236	BIOUG01310-E06	658[0n]	2	KR482318		Yes				10-Oct-2010	Quedius cruentus	A			Centre for Biodiversity Genomics	Sep 27-Oct 10
OPPEO	OPPEO4881-17	BIOUG35535-C12	GMP#03703	BOLD:ADI9851	BIOUG35535-C12	658[0n]			1	No				17-Jul-2014	Entomophthalmus rufiolus	A	SEQUELBIN-10610|Murphys Point PP|Read:12	Vouchered:Registered Collection	Centre for Biodiversity Genomics
PAAUG	PHCOL178-11	BIOUG01310-E02	L#PHPUS-020	BOLD:AAM7687	BIOUG01310-E02	609[1n]	2	KR489705	1	No				16-Aug-2010	Helocombus bifidus	A		Vouchered:Registered Collection	Centre for Biodiversity Genomics	Aug. 8-16
SSWLD	SSWLD2720-13	BIOUG06376-B10	L#12BIOBUS-1627	BOLD:ACI5072	BIOUG06376-B10	585[0n]	1	KM849206	1	No				11-Aug-2012	Liogluta quadricollis		Waterton Lakes NP	Vouchered:Registered Collection	Centre for Biodiversity Genomics	Aug 8, 1 pitfall found destroyed and 1 found dry of ethanol
OPPEO	OPPEO4876-17	BIOUG35535-C07	GMP#03703	BOLD:ACL2587	BIOUG35535-C07	655[0n]				No				17-Jul-2014	Symbiotes duryi	A	SEQUELBIN-10599|Murphys Point PP|Read:4	Vouchered:Registered Collection	Centre for Biodiversity Genomics
MPCAN	MPCAN090-17	BIOUG33358-H06	L#17BIOBUS-0070	BOLD:ACB1040	BIOUG33358-H06	591[0n]	1			No				27-May-2017	Paromalus teres	A		Vouchered:Registered Collection	Centre for Biodiversity Genomics
SSKNA	SSKNA5611-15	BIOUG24216-G08	L#14BIOBUS-0523	BOLD:ACX6587	BIOUG24216-G08	657[0n]	2	MG058368		Yes				01-Aug-2014	Brachyusa helenae	A	Kinaskan Lake PP	Vouchered:Registered Collection	Centre for Biodiversity Genomics
GMGSN	GMGSN210-13	BIOUG04559-B08	GMP#00032	BOLD:ACA3890	BIOUG04559-B08	658[0n]	3			Yes				12-Jun-2012	Athous scapularis		Great Smoky Mountains National Park	Vouchered:Registered Collection	Centre for Biodiversity Genomics
USCOB	USCOB014-09	09BBCOL-1014	OK090518-18	BOLD:AAH0410		658[0n]	2	HM433027	2	Yes				18-May-2009	Rhabdopterus praetextus	A			Centre for Biodiversity Genomics	freehand, vegetation
RBGBB	RBGBB400-17	BIOUG35436-C03	L#17RBGBB-03	BOLD:ACM6793	L#17RBGBB-03	658[0n]				No				21-Jul-2017	Cymindis americana	A	Read:9	Vouchered:Registered Collection	Centre for Biodiversity Genomics
BBCCA	BBCCA3359-12	BIOUG02279-F12	L#11BIOBUS-2035	BOLD:ABX3618	BIOUG02279-F12	658[0n]	2		1	Yes				01-Jul-2011	Pseudolathra	A	Toad Suck Park		Centre for Biodiversity Genomics	night sheet|clear sky
RRINV	RRINV2709-15	BIOUG24028-E01	L#15RBB-001T	BOLD:ACW5518	BIOUG24028-E01	658[0n]	2	KT708098	1	Yes				16-Aug-2015	Oscarinus rusicola	A		Vouchered:Registered Collection	Centre for Biodiversity Genomics
PHCOL	PHCOL160-11	BIOUG01310-C08	L#PHPUS-010	BOLD:AAC4214	BIOUG01310-C08	658[0n]	2	KR485942	1	Yes				05-Jun-2010	Grammoptera subargentata	A			Centre for Biodiversity Genomics	May 28-June 5
GMGSN	GMGSN199-13	BIOUG04559-A09	GMP#00032	BOLD:ACA2840	BIOUG04559-A09	657[0n]	3			Yes				12-Jun-2012	Ampedus verticinus		Great Smoky Mountains National Park	Vouchered:Registered Collection	Centre for Biodiversity Genomics
SDRVL	SDRVL385-14	BIOUG15511-A01	M	BOLD:ABX0620	BIOUG15511-A01	600[0n]	1			No				30-Aug-2013	Pentaria trifasciata	A		Vouchered:Registered Collection	Centre for Biodiversity Genomics	Collection 2
MPCAN	MPCAN072-17	BIOUG33358-F12	L#17BIOBUS-0066	BOLD:ACJ7221	BIOUG33358-F12	588[0n]	1			No				13-May-2017	Sapintus pubescens	A		Vouchered:Registered Collection	Centre for Biodiversity Genomics
MPCAN	MPCAN071-17	BIOUG33358-F11	L#17BIOBUS-0066	BOLD:ADH6444	BIOUG33358-F11	589[0n]	1		1	No				13-May-2017	Teretrius latebricola	A		Vouchered:Registered Collection	Centre for Biodiversity Genomics
MPCAN	MPCAN069-17	BIOUG33358-F09	L#17BIOBUS-0066	BOLD:AAP7835	BIOUG33358-F09	592[0n]	1			No				13-May-2017	Carpelimus	A		Vouchered:Registered Collection	Centre for Biodiversity Genomics
SSWLC	SSWLC3352-13	BIOUG05904-B12	L#12BIOBUS-0648	BOLD:ACC5895	BIOUG05904-B12	544[0n]	1	KM850499	1	No				27-Jun-2012	Epuraea linearis		Waterton Lakes NP	Vouchered:Registered Collection	Centre for Biodiversity Genomics
PHCOL	PHCOL148-11	BIOUG01310-B08	L#PHPUS-009	BOLD:AAK7242	BIOUG01310-B08	658[0n]	2	KR491192		Yes				29-May-2010	Melandrya striata	A			Centre for Biodiversity Genomics	May 22-29
OPPUO	OPPUO712-17	BIOUG35525-E12	GMP#03287	BOLD:AAB8978	BIOUG35525-E12	658[0n]				No				07-Jul-2014	Strangalepta abbreviata	A	SEQUELBIN-1207|Turkey Point PP|Read:10	Vouchered:Registered Collection	Centre for Biodiversity Genomics
RRMFD	RRMFD1685-15	BIOUG22422-F03	GMP#07727	BOLD:AAO0157	BIOUG22422-F03	657[0n]	2	KT618866	1	Yes				21-May-2015	Silvanus bidentatus	A		Vouchered:Registered Collection	Centre for Biodiversity Genomics
USCOL	USCOL757-09	09BBCOL-0377	MI090618-18	BOLD:AAH0376		643[1n]	2	HM433711	2	Yes				18-Jun-2009	Melanotus similis	A			Centre for Biodiversity Genomics	UV sheet
USCOL	USCOL756-09	09BBCOL-0376	MI090618-17	BOLD:AAH0377		658[0n]	2	HM433710	2	Yes				18-Jun-2009	Melanotus morosus	A			Centre for Biodiversity Genomics	MV sheet
USCOL	USCOL755-09	09BBCOL-0375	MI090618-17	BOLD:AAH0376		553[0n]	2	HM433709	2	Yes				18-Jun-2009	Melanotus similis	A			Centre for Biodiversity Genomics	MV sheet
PAMAY	PAMAY105-12	BIOUG02832-F01	L#PHPUS-007	BOLD:ABW4275	BIOUG02832-F01	658[0n]	3	KR482396	1	Yes				16-May-2010	Phloeotribus piceae			Vouchered:Registered Collection	Centre for Biodiversity Genomics	May 9-16
BPCCA	TTCFW422-08	08BBCOL-0195	L#08PUK-054	BOLD:AAG4449	08BBCOL-0195	613[0n]	4	KM844487	1	Yes				02-Jul-2008	Syneta ferruginea	A	Pukaskwa NP	Vouchered:Registered Collection	Centre for Biodiversity Genomics
SSWLB	SSWLB2937-13	BIOUG05223-A10	L#12BIOBUS-0643	BOLD:ABA6307	BIOUG05223-A10	604[0n]	1	KM843309	1	No				27-Jun-2012	Aleochara		Waterton Lakes NP	Vouchered:Registered Collection	Centre for Biodiversity Genomics
SSJAF	SSJAF9127-13	BIOUG09624-A07	L#12BIOBUS-1033	BOLD:ACJ7558	BIOUG09624-A07	658[0n]	3	KM846934		Yes				16-Jul-2012	Agathidium depressum		Jasper NP	Vouchered:Registered Collection	Centre for Biodiversity Genomics
RBINA	RBINA5442-13	BIOUG08060-F12	ON13-C1304	BOLD:AAQ2465	BIOUG08060-F12	591[0n]	1	KR485269		No				14-Sep-2013	Chlaenius brevilabris		Rouge NP	Vouchered:Registered Collection	Centre for Biodiversity Genomics
CNGSC	CNGSC4247-15	BIOUG20904-D07	GMP#03887	BOLD:ACU3172	BIOUG20904-D07	609[0n]	1	MF637591	1	No				20-Jun-2014	Listrus plenus	A	Grasslands NP	Vouchered:Registered Collection	Centre for Biodiversity Genomics	pick up delayed due to bad weather
RBINA	RBINA5430-13	BIOUG08060-E12	ON13-C4980	BOLD:AAG3729	BIOUG08060-E12	579[0n]	1	KR486235	1	No				14-Sep-2013	Nicrophorus tomentosus		Rouge NP	Vouchered:Registered Collection	Centre for Biodiversity Genomics
CNEIF	CNEIF2210-12	BIOUG03648-G10	GMP#00419	BOLD:ACC1636	BIOUG03648-G10	631[0n]	3	KM850038	1	No				10-Aug-2012	Silusa californica		Elk Island NP	Vouchered:Registered Collection	Centre for Biodiversity Genomics
GMCTO	GMCTO139-17	BIOUG36179-G10	GMP#09165	BOLD:ACK1214	BIOUG36179-G10	658[0n]				No				01-Aug-2016	Nephaspis		Read:15	Vouchered:Registered Collection	Centre for Biodiversity Genomics
CNPPE	CNPPE2284-12	BIOUG03515-A09	GMP#00175	BOLD:ACB1348	BIOUG03515-A09	615[0n]	1	KJ164193		No				04-Jul-2012	Pseudotolida		Point Pelee NP	Vouchered:Registered Collection	Centre for Biodiversity Genomics
BBCEC	BBCEC439-10	09BBECO-0453	L#09KJ-065	BOLD:AAM7661	09BBECO-0453	658[0n]	2	HQ551596	1	Yes				01-Aug-2009	Bassareus mammifer	A	Kejimkujik NP	Vouchered:Registered Collection	Centre for Biodiversity Genomics
WEAI	WEAI092-11	BIOUG00638-H07	JWA20110611-1	BOLD:ADI7983		658[0n]	2	KR491184	1	Yes				11-Jun-2011	Stenelmis crenata			whole specimen in ethanol	Centre for Biodiversity Genomics
RARBB	MPCAN815-17	BIOUG34211-E07	L#17RAREBB-028	BOLD:ACK1231	BIOUG34211-E07	633[1n]	1			No				15-Jul-2017	Hemicoelus pusillus	A		Vouchered:Registered Collection	Centre for Biodiversity Genomics
CNLMO	CNLMO2500-14	BIOUG14128-E04	GMP#01030	BOLD:AAQ0087	BIOUG14128-E04	579[0n]	1	KR128991		No				11-Jul-2013	Ampedus luctuosus	A	La Mauricie NP	Vouchered:Registered Collection	Centre for Biodiversity Genomics
SSBAC	SSBAC4284-12	BIOUG04341-F05	L#12BIOBUS-0435	BOLD:ACG6546	BIOUG04341-F05	661[0n]	3	KM844266	1	Yes				19-Jun-2012	Arctobyrrhus subcanus	A	Banff NP	Vouchered:Registered Collection	Centre for Biodiversity Genomics
GMGSM	GMGSM912-13	BIOUG04558-D10	GMP#00030	BOLD:AAQ0049	BIOUG04558-D10	658[0n]	3		1	Yes				29-May-2012	Leptoceletes basalis		Great Smoky Mountains National Park	Vouchered:Registered Collection	Centre for Biodiversity Genomics
CNIVH	CNIVH194-14	BIOUG16993-B12	GMP#03960	BOLD:ACD1483	BIOUG16993-B12	570[0n]	1	KR488920		No				29-Jun-2014	Dichelotarsus lapponicus	A	Ivvavik NP	Vouchered:Registered Collection	Centre for Biodiversity Genomics	Trap 2
AGMPG	AGMPG150-18	BIOUG37003-E04	L#17AGES5-17N	BOLD:AAB9578	BIOUG37003-E04	658[0n]				No				30-Aug-2017	Xyleborinus saxesenii	A	ES5	Vouchered:Registered Collection	Centre for Biodiversity Genomics
MPCAN	MPCAN613-17	BIOUG34209-D07	L#17BIOBUS-0089	BOLD:ACY8387	BIOUG34209-D07	582[0n]	1			No				02-Jul-2017	Gyrophaena involuta	A		Vouchered:Registered Collection	Centre for Biodiversity Genomics
SSBAC	SSBAC4267-12	BIOUG04341-D12	L#12BIOBUS-0463	BOLD:ACG6291	BIOUG04341-D12	661[0n]	3	KM850876	1	Yes				20-Jun-2012	Nitidotachinus tachyporoides	A	Banff NP	Vouchered:Registered Collection	Centre for Biodiversity Genomics
GMNCG	GMNCG038-12	BIOUG03090-D12	GMP#00097	BOLD:AAP7790	BIOUG03090-D12	658[0n]	3		1	Yes				21-Aug-2012	Athous		North Cascades National Park	Vouchered:Registered Collection	Centre for Biodiversity Genomics
MPCAN	MPCAN1109-17	BIOUG34214-F04	L#17BIOBUS-0048	BOLD:ADI9877	BIOUG34214-F04	589[0n]	1		1	No				17-Sep-2017	Cryptopleurum	A	intact	Vouchered:Registered Collection	Centre for Biodiversity Genomics
SMTPC	SMTPB13445-13	BIOUG05642-E02	GMP#00994	BOLD:AAH0072	BIOUG05642-E02	549[0n]	1	KR488025	1	No				03-May-2013	Carpophilus brachypterus	A	London, Byron Somerset PS	Vouchered:Registered Collection	Centre for Biodiversity Genomics	Malaise 22-Apr-13 to 03-May-13
USCOL	USCOL370-09	09BBCOL-0750	OK090518-28	BOLD:AAH0328		658[0n]	2	HM433382	2	Yes				18-May-2009	Cryptocephalus notatus				Centre for Biodiversity Genomics	Mercury vapour sheet
CNROS	CNROS762-13	BIOUG09814-A05	GMP#01070	BOLD:ACL0653	BIOUG09814-A05	658[0n]	3	KR129993	1	Yes				27-Aug-2013	Astylopsis	A	Rouge NP	Vouchered:Registered Collection	Centre for Biodiversity Genomics
USCOL	USCOL360-09	09BBCOL-0740	TX090524-03	BOLD:AAH0324		658[0n]	2	HM433374	2	Yes				24-May-2009	Nemognatha lutea dichroa				Centre for Biodiversity Genomics	freehand
CNGLF	CNGLF343-13	BIOUG05822-H06	GMP#00350	BOLD:ACC4298	BIOUG05822-H06	658[0n]	3	KM846884	1	Yes				03-Aug-2012	Enicmus rugosus	A	Mount Revelstoke NP	Vouchered:Registered Collection	Centre for Biodiversity Genomics	Sample out for 1 month
NGNAT	NGNAT638-14	BIOUG11218-E11	GMP#01933	BOLD:ACN6921	BIOUG11218-E11	658[0n]	3	KR481337	1	Yes				08-Aug-2013	Xanthochroina bicolor			Vouchered:Registered Collection	Centre for Biodiversity Genomics	collected August 1-8, 2013
RRMPE	RRMPE001-15	BIOUG22572-A05	GMP#07748	BOLD:ADF9894	BIOUG22572-A05	567[0n]	1	MG059820	1	No				27-May-2015	Phyllophaga rugosa	A		Vouchered:Registered Collection	Centre for Biodiversity Genomics
JSJUL	JSJUL2221-11	BIOUG01484-G02	L#11JSETM-014	BOLD:ABA6303		658[0n]	2	KR484224	1	Yes				26-Jul-2011	Philonthus monaeses				Centre for Biodiversity Genomics	July 20-26, 2011
OPPZE	OPPZE908-17	BIOUG34342-G07	GMP#03399	BOLD:ACD0854	BIOUG34342-G07	658[0n]				No				10-Jul-2014	Euconnus	A	SEQUELBIN-6922|Lions Head PP|Reads:1	Vouchered:Registered Collection	Centre for Biodiversity Genomics
CNBPG	CNBPG502-13	BIOUG03168-F03	GMP#00200	BOLD:ACF6496	BIOUG03168-F03	613[0n]	3	KM844334	1	No				02-Aug-2012	Madoniella dislocata	A	Bruce Peninsula NP	Vouchered:Registered Collection	Centre for Biodiversity Genomics
OPPEO	OPPEO4370-17	BIOUG35529-H11	GMP#03703	BOLD:ACC1620	BIOUG35529-H11	657[0n]				No				17-Jul-2014	Sculptotheca puberula	A	SEQUELBIN-1959|Murphys Point PP|Read:7	Vouchered:Registered Collection	Centre for Biodiversity Genomics
USCOL	USCOL345-09	09BBCOL-0725	OK090519-16	BOLD:ABX5183		658[0n]	2	HM433359	2	Yes				15-May-2009	Podabrus rugosulus				Centre for Biodiversity Genomics	small malaise trap May 15-19 2009
BBCEC	BBCEC429-10	09BBECO-0443	L#09FD-090	BOLD:AAG4327	09BBECO-0443	658[0n]	2	HQ551590	1	Yes				12-Aug-2009	Lathrobium fauveli	A	Fundy NP	Vouchered:Registered Collection	Centre for Biodiversity Genomics
OPPEO	OPPEO4364-17	BIOUG35529-H05	GMP#03703	BOLD:ACP0632	BIOUG35529-H05	658[0n]		MN249769		No				17-Jul-2014	Contacyphon obscurellus	A	SEQUELBIN-10616|Murphys Point PP|Read:2	Vouchered:Registered Collection	Centre for Biodiversity Genomics
CNGIB	CNGIB090-12	BIOUG03100-H09	GMP#00301	BOLD:ACC2745	BIOUG03100-H09	661[0n]	3	KM844561	1	Yes				29-Jun-2012	Corticarina		Gulf Islands NP	Vouchered:Registered Collection	Centre for Biodiversity Genomics
OPPEO	OPPEO4361-17	BIOUG35529-H02	GMP#03703	BOLD:ABX7626	BIOUG35529-H02	658[0n]				No				17-Jul-2014	Eurypogon harrisii	A	SEQUELBIN-10476|Murphys Point PP|Read:9	Vouchered:Registered Collection	Centre for Biodiversity Genomics
JSMAY	JSMAY002-11	BIOUG01593-H03	L#11JSETM-002	BOLD:AAU7040		658[0n]	2	KR483198	1	Yes				28-May-2011	Orthoperus scutellaris				Centre for Biodiversity Genomics	May 21-28, 2011
MBIOE	MBIOE1611-13	BIOUG08801-H07	GMP#00958	BOLD:ACK1937	BIOUG08801-H07	658[0n]	3	KR481002	1	Yes				27-Jun-2013	Trigonorhinus alternatus	A	Biodiversity Institute of Ontario	Vouchered:Registered Collection	Centre for Biodiversity Genomics	Collected June 20 - June 27, 2013.Very hot and sunny week, 24C on day of collection. Weekly min: 17C, max: 39C
SSGIC	SSGIC4404-15	BIOUG24345-G12	L#14BIOBUS-0208	BOLD:ACI6486	BIOUG24345-G12	573[0n]	1	MF633999		No				22-Jun-2014	Acrotrichis		Gulf Islands NP	Vouchered:Registered Collection	Centre for Biodiversity Genomics
CNTID	CNTID3741-15	BIOUG20963-D11	GMP#03815	BOLD:ACU5687	BIOUG20963-D11	658[0n]	2	MF637368		Yes				25-Jun-2014	Dibolia chelones	A	Thousand Islands NP	Vouchered:Registered Collection	Centre for Biodiversity Genomics
MPCAN	MPCAN186-17	BIOUG33357-H07	L#17BIOBUS-0074	BOLD:AAY9135	BIOUG33357-H07	573[0n]	1			No				10-Jun-2017	Grammoptera exigua	A		Vouchered:Registered Collection	Centre for Biodiversity Genomics
GMBUA	GMBUA105-14	BIOUG14823-A10	GMP#00107	BOLD:AAC0432	BIOUG14823-A10	585[1n]	1			No				09-May-2012	Leptinotarsa decemlineata			Vouchered:Registered Collection	Centre for Biodiversity Genomics
SMTPI	SMTPI978-14	BIOUG16022-B10	GMP#05769	BOLD:AAL5087	BIOUG16022-B10	565[0n]	1	KR482259		No				03-Oct-2014	Philonthus cognatus	A	Brampton, R.H. Lagerquist Senior Public School	Vouchered:Registered Collection	Centre for Biodiversity Genomics
SSROB	SSROB8334-14	BIOUG14252-C10	L#13BIOBUS-2527	BOLD:ACM1150	BIOUG14252-C10	658[0n]	2	KR480889	1	Yes				09-Jun-2013	Bledius annularis	A	Rouge NP	Vouchered:Registered Collection	Centre for Biodiversity Genomics
CNGLF	CNGLF296-13	BIOUG05822-D07	GMP#00350	BOLD:ACG5895	BIOUG05822-D07	658[0n]	3	KM850440	1	Yes				03-Aug-2012	Phausis rhombica	A	Mount Revelstoke NP	Vouchered:Registered Collection	Centre for Biodiversity Genomics	Sample out for 1 month
SSKJB	SSKJB2417-14	BIOUG15992-G11	L#13BIOBUS-0387	BOLD:ACC7194	BIOUG15992-G11	552[0n]	1	MF635108		No				22-Jun-2013	Anisotoma geminata		Kejimkujik NP	Vouchered:Registered Collection	Centre for Biodiversity Genomics
USCOL	USCOL306-09	09BBCOL-0686	MI090618-17	BOLD:AAH7311		658[0n]	2	HM433324	2	Yes				18-Jun-2009	Atalantycha neglecta				Centre for Biodiversity Genomics	MV sheet
RARBB	RARBB223-17	BIOUG34960-C09	17RAREBB-130	BOLD:ACI5460	BIOUG34960-C09	595[0n]	1			No				15-Jul-2017	Pisenus humeralis	A	rare Charitable Research Reserve	Vouchered:Registered Collection	Centre for Biodiversity Genomics
USCOL	USCOL304-09	09BBCOL-0684	MI090617-01	BOLD:AAH7311		658[0n]	2	HM433322	2	Yes				17-Jun-2009	Atalantycha neglecta				Centre for Biodiversity Genomics	UV sheet
USCOL	USCOL303-09	09BBCOL-0683	MI090617-01	BOLD:AAH7310		658[0n]	2	HM433321	2	Yes				17-Jun-2009	Atalantycha neglecta				Centre for Biodiversity Genomics	UV sheet
RARBB	RARBB219-17	BIOUG34960-C05	17RAREBB-130	BOLD:ABW2816	BIOUG34960-C05	592[0n]	1			No				15-Jul-2017	Tritoma pulchra	A	rare Charitable Research Reserve	Vouchered:Registered Collection	Centre for Biodiversity Genomics
SSPPA	SSPPA5781-15	BIOUG26978-G07	L#14BIOBUS-2378	BOLD:ACZ1067	BIOUG26978-G07	561[0n]	1	MF634573		No				22-Jun-2014	Gyrophaena illiana	A	Point Pelee NP	Vouchered:Registered Collection	Centre for Biodiversity Genomics
BPCCB	TTCFW887-08	08MZPP-137	08MZPP-137	BOLD:AAX7307	08MZPP-137	658[0n]	2	KM849002	1	Yes				10-Jul-2008	Elater abruptus	A	Point Pelee NP	Vouchered:Registered Collection	Centre for Biodiversity Genomics
MOBIN	MOBIL2247-16	BOLD-0FTRLG2K3	BOLD-2K3	BOLD:AAF5630		636[0n]	1			No				27-Jun-2016	Urgleptes signatus		217		Centre for Biodiversity Genomics
BBCCM	BBCCM712-10	BIOUG00670-H03	L#10PCPP-0084	BOLD:AAU7281	BIOUG00670-H03	658[0n]	2	JN290590	1	Yes				24-Jun-2010	Homaeotarsus	A	Point Pelee NP	Vouchered:Registered Collection	Centre for Biodiversity Genomics
CNBPN	CNBPN525-13	BIOUG05829-D07	GMP#00205	BOLD:ACA5840	BIOUG05829-D07	658[0n]	3	KM848797	1	Yes				28-Jun-2012	Stenoscelis brevis	A	Bruce Peninsula NP	Vouchered:Registered Collection	Centre for Biodiversity Genomics
CNEIA	CNEIA2453-12	BIOUG03399-H04	GMP#00409	BOLD:ACA9920	BIOUG03399-H04	630[0n]	3	KM845278	1	No				01-Jun-2012	Bradycellus lecontei		Elk Island NP	Vouchered:Registered Collection	Centre for Biodiversity Genomics
CNEIA	CNEIA2452-12	BIOUG03399-H03	GMP#00409	BOLD:AAH2415	BIOUG03399-H03	673[0n]	3	KM846082		No				01-Jun-2012	Limonius aeger		Elk Island NP	Vouchered:Registered Collection	Centre for Biodiversity Genomics
CNEIA	CNEIA2451-12	BIOUG03399-H02	GMP#00409	BOLD:AAP7063	BIOUG03399-H02	628[0n]	1	KM841695		No				01-Jun-2012	Dalopius asellus		Elk Island NP	Vouchered:Registered Collection	Centre for Biodiversity Genomics
SSKUA	SSKUA8743-15	BIOUG27152-C11	L#14BIOBUS-0440	BOLD:ACZ1623	BIOUG27152-C11	658[0n]	2	MG474272	1	Yes				24-Jul-2014	Omalium		Kluane NP	Vouchered:Registered Collection	Centre for Biodiversity Genomics
CNEIA	CNEIA2449-12	BIOUG03399-G12	GMP#00409	BOLD:AAN6198	BIOUG03399-G12	673[0n]	3	KM850806	1	No				01-Jun-2012	Ampedus deletus		Elk Island NP	Vouchered:Registered Collection	Centre for Biodiversity Genomics
CNEIA	CNEIA2448-12	BIOUG03399-G11	GMP#00409	BOLD:AAN6198	BIOUG03399-G11	640[0n]	3	KM844115	1	No				01-Jun-2012	Ampedus deletus		Elk Island NP	Vouchered:Registered Collection	Centre for Biodiversity Genomics
BBCCA	BBCCA3438-12	BIOUG02280-E08	L#11BIOBUS-2124	BOLD:AAP6369	BIOUG02280-E08	658[0n]	2		1	Yes				07-Jul-2011	Aeolus mellillus	A	Palo Duro Canyon State Park		Centre for Biodiversity Genomics	night sheet|cloudy and warm
BPCCB	TTCFW883-08	08MZPP-126	08MZPP-126	BOLD:AAC9226	08MZPP-126	658[0n]	2	KM849801	1	Yes				10-Jul-2008	Tetraopes tetrophthalmus	A	Point Pelee NP	Vouchered:Registered Collection	Centre for Biodiversity Genomics
BBCCM	BBCCM688-10	BIOUG00670-F03	L#10PCPP-0497	BOLD:ACA2315	BIOUG00670-F03	369[0n]	4	KR482976	1	No				25-Jun-2010	Cossonus impressifrons	A	Point Pelee	Vouchered:Registered Collection	Centre for Biodiversity Genomics	Malaise Trap Mixed Carolinian Forest with open sunnny camp grounds and grasses. Malaise Trap | Master Jar
TTCFW	TTCBW098-09	COLP-0122	COLP-0122	BOLD:AAC9226		658[0n]	2	KR485640	1	Yes					Tetraopes tetrophthalmus	A			Centre for Biodiversity Genomics	SLB 490 on vegetation
PHAAN	PHAAN025-17	BIOUG32491-E03	GMP#04486	BOLD:ACA9173	BIOUG32491-E03	589[0n]	1			No				09-Aug-2014	Eurymycter tricarinatus			Vouchered:Registered Collection	Centre for Biodiversity Genomics
TTCFW	TTCBW096-09	COLP-0120	COLP-0120	BOLD:AAC9226		544[0n]	2	KR485899	1	Yes				22-Jun-2001	Tetraopes tetrophthalmus	A			Centre for Biodiversity Genomics	Arboretum on milkweed 5LB 489
BBCCM	BBCCM681-10	BIOUG00670-E08	L#10PCPP-0497	BOLD:AAJ1540	BIOUG00670-E08	658[0n]	2	JN290568	1	Yes				25-Jun-2010	Agrilus lecontei	A	Point Pelee NP	Vouchered:Registered Collection	Centre for Biodiversity Genomics	|Master Jar
PHMAL	PHMAL263-10	10PHMAL-0263	L#PHPUS-008	BOLD:AAU6965	10PHMAL-0263	598[1n]	2	JN307794	1	Yes				22-May-2010	Melanophthalma			Vouchered:Registered Collection	Centre for Biodiversity Genomics	May 15-22
COCHU	LDDBC076-10	10PROBE-27103	JW1208-01	BOLD:AAN3354	10PROBE-27103	625[0n]	2	HQ963009	1	Yes				27-Jul-2009	Hygrotus sayi	A		Museum voucher, Pinned specimen	Centre for Biodiversity Genomics
RRINV	RRINV2000-15	BIOUG24021-A05	L#15RBB-002T	BOLD:AAK0893	BIOUG24021-A05	658[0n]	2	KT706579		Yes				16-Aug-2015	Ceracis thoracicornis			Vouchered:Registered Collection	Centre for Biodiversity Genomics
RARBB	RARBB1470-17	BIOUG35589-F10	L#17RAREBB-096	BOLD:ADI2042	BIOUG35589-F10	549[0n]	1		1	No				15-Jul-2017	Paria thoracica	A	rare Charitable Research Reserve	Vouchered:Registered Collection	Centre for Biodiversity Genomics
BBCCM	BBCCM673-10	BIOUG00670-D12	L#10PCPP-0497	BOLD:AAF7649	BIOUG00670-D12	658[0n]	2	JN290560	1	Yes				25-Jun-2010	Lepturges confluens	A	Point Pelee NP	Vouchered:Registered Collection	Centre for Biodiversity Genomics	|Master Jar
SSJAD	SSJAD2357-13	BIOUG06002-E05	L#12BIOBUS-1120	BOLD:ADQ3873	BIOUG06002-E05	661[0n]	1	KM848774	1	No				21-Jul-2012	Atheta		Jasper NP	Vouchered:Registered Collection	Centre for Biodiversity Genomics
BBCCM	BBCCM668-10	BIOUG00670-D07	L#10PCPP-0511	BOLD:AAU7290	BIOUG00670-D07	658[0n]	2	JN290556	1	Yes				23-Jun-2010	Bembidion patruele	A	Point Pelee NP	Vouchered:Registered Collection	Centre for Biodiversity Genomics	|Master Jar
BBCCM	BBCCM667-10	BIOUG00670-D06	L#10PCPP-0511	BOLD:AAH0159	BIOUG00670-D06	658[0n]	6	KM842539	1	Yes				23-Jun-2010	Oscarinus rusicola	A	Point Pelee NP	Vouchered:Registered Collection	Centre for Biodiversity Genomics	|Master Jar
BARSM	BARSM198-17	BARS_2016_26_200	2016_26J1_COL_29	BOLD:ACD6441		658[0n]	2	MG054521		Yes				27-Jun-2016	Haliplus immaculicollis	A			Centre for Biodiversity Genomics
BBCCM	BBCCM665-10	BIOUG00670-D04	L#10PCPP-0511	BOLD:AAP7002	BIOUG00670-D04	658[0n]	2	JN290554	1	Yes				23-Jun-2010	Berosus peregrinus	A	Point Pelee NP	Vouchered:Registered Collection	Centre for Biodiversity Genomics	|Master Jar
CNTNF	CNTNF1882-14	BIOUG12789-G05	GMP#01188	BOLD:ACN6826	BIOUG12789-G05	579[0n]	2	KR121390		No				30-Jul-2013	Liogluta intermedia	A	Terra Nova NP	Vouchered:Registered Collection	Centre for Biodiversity Genomics
JSCOL	JSCOL030-11	BIOUG00874-D07	L#JSETM-001	BOLD:AAU6970	BIOUG00874-D07	658[0n]	2	KR484442	1	Yes				22-Apr-2010	Enoclerus nigripes rufiventris	A			Centre for Biodiversity Genomics	April 19-22, 2010
SSJAD	SSJAD2348-13	BIOUG06002-D08	L#12BIOBUS-1120	BOLD:ACG4366	BIOUG06002-D08	661[0n]	1	KM842860		No				21-Jul-2012	Atheta districta		Jasper NP	Vouchered:Registered Collection	Centre for Biodiversity Genomics
SMTPM	SMTPM605-15	BIOUG21988-G08	GMP#07360	BOLD:ABW2269	BIOUG21988-G08	564[1n]	1	MG058656	1	No				08-May-2015	Tachyporus nitidulus	A	Landmark, Landmark Collegiate	Vouchered:Registered Collection	Centre for Biodiversity Genomics
OPPEC	OPPEC4241-17	BIOUG33328-E12	GMP#03413	BOLD:ACV0994	BIOUG33328-E12	658[0n]				No				12-Jun-2014	Contacyphon	A	SEQUELBIN-14323|Bayview Escarpment PP|Reads:6	Vouchered:Registered Collection	Centre for Biodiversity Genomics
CNMIC	CNMIC1611-14	BIOUG12219-D03	GMP#01089	BOLD:ACM9585	BIOUG12219-D03	658[0n]	2	KR130885	1	Yes				13-Jun-2013	Dinaraea borealis		Mingan Archipelago NP	Vouchered:Registered Collection	Centre for Biodiversity Genomics
SSEIC	SSEIC7166-13	BIOUG08103-F04	L#12BIOBUS-0792	BOLD:AAB9039	BIOUG08103-F04	604[0n]	1	KM846734	1	No				03-Jul-2012	Tetropium cinnamopterum		Elk Island NP	Vouchered:Registered Collection	Centre for Biodiversity Genomics
BBCCM	BBCCM013-10	10PCCOL-0918	L#PC2010PR-039	BOLD:AAQ0032	10PCCOL-0918	658[0n]	2	JF887371	1	Yes				03-Jul-2010	Cephaloon bicolor	A	Pacific Rim NP	Vouchered:Registered Collection	Centre for Biodiversity Genomics
CNFNE	CNFNE2838-14	BIOUG10355-F10	GMP#01448	BOLD:ACA8560	BIOUG10355-F10	584[0n]	1	KR125109		No				05-Jul-2013	Elateroides lugubris	A	Forillon NP	Vouchered:Registered Collection	Centre for Biodiversity Genomics
USCOL	USCOL207-09	09BBCOL-0587	KS090614-01	BOLD:AAH0308		658[0n]	2	HM433237	2	Yes				14-Jun-2009	Berosus				Centre for Biodiversity Genomics	UV sheet
USCOL	USCOL206-09	09BBCOL-0586	KS090614-01	BOLD:AAH0308		658[0n]	2	HM433236	2	Yes				14-Jun-2009	Berosus				Centre for Biodiversity Genomics	UV sheet
USCOL	USCOL204-09	09BBCOL-0584	KS090614-01	BOLD:AAH0176		658[0n]	2	HM433235	2	Yes				14-Jun-2009	Tropisternus lateralis nimbatus				Centre for Biodiversity Genomics	UV sheet
USCOL	USCOL203-09	09BBCOL-0583	KS090614-01	BOLD:AAH0176		592[0n]	2	HM433234	2	No				14-Jun-2009	Tropisternus lateralis nimbatus				Centre for Biodiversity Genomics	UV sheet
BBCCM	BBCCM627-10	BIOUG00670-A02	L#10PCPP-0051	BOLD:AAU7293	BIOUG00670-A02	658[0n]	2	JN290526	1	Yes				22-Jun-2010	Ataenius spretulus	A	Point Pelee NP	Vouchered:Registered Collection	Centre for Biodiversity Genomics
SSBRC	SSBRC2272-14	BIOUG13478-A07	L#13BIOBUS-0494	BOLD:ACO1919	BIOUG13478-A07	658[0n]	2	KR487736	1	Yes				29-Jun-2013	Euplectus		Cape Breton Highlands NP	Vouchered:Registered Collection	Centre for Biodiversity Genomics	June 29, trap partially collapsed
CNGLC	CNGLC055-13	BIOUG04043-F05	GMP#00349	BOLD:ACG6373	BIOUG04043-F05	585[0n]	3	KM848884	1	No				04-Jul-2012	Ampedus nigrinus		Mount Revelstoke NP	Vouchered:Registered Collection	Centre for Biodiversity Genomics	Sample out for 2 weeks
SSEIC	SSEIC7142-13	BIOUG08103-D04	L#12BIOBUS-0791	BOLD:AAQ0079	BIOUG08103-D04	592[0n]	1	KM842746		No				03-Jul-2012	Pseudanostirus hoppingi		Elk Island NP	Vouchered:Registered Collection	Centre for Biodiversity Genomics
CNGLC	CNGLC048-13	BIOUG04043-E10	GMP#00349	BOLD:ACG1380	BIOUG04043-E10	549[0n]	3	KM844227	1	No				04-Jul-2012	Pseudanostirus propolus columbianus		Mount Revelstoke NP	Vouchered:Registered Collection	Centre for Biodiversity Genomics	Sample out for 2 weeks
CNGLC	CNGLC047-13	BIOUG04043-E09	GMP#00349	BOLD:ACA3174	BIOUG04043-E09	513[0n]	3	KM846339	1	No				04-Jul-2012	Ampedus phoenicopterus		Mount Revelstoke NP	Vouchered:Registered Collection	Centre for Biodiversity Genomics	Sample out for 2 weeks
BPCCA	TTCFW758-08	08BBCOL-0531	L#08RIDMO-104	BOLD:AAE7372	08BBCOL-0531	658[0n]	2	KM849065	1	Yes				12-Aug-2008	Poecilonota cyanipes	A	Riding Mountain NP	Vouchered:Registered Collection	Centre for Biodiversity Genomics
GMGSC	GMGSC471-12	BIOUG02945-F10	GMP#00029	BOLD:ABX3604	BIOUG02945-F10	658[0n]	1		1	No				22-May-2012	Sacodes thoracica		Great Smoky Mountains National Park	Vouchered:Registered Collection	Centre for Biodiversity Genomics
OPPFM	OPPFM2519-17	BIOUG34720-C04	GMP#03333	BOLD:ACX7753	BIOUG34720-C04	658[0n]				No				11-Jun-2014	Atalantycha dentigera	A	SEQUELBIN-10478|Ojibway Prairie PP|Read:11	Vouchered:Registered Collection	Centre for Biodiversity Genomics
SSWLC	SSWLC3925-13	BIOUG05926-E02	L#12BIOBUS-0634	BOLD:AAP7085	BIOUG05926-E02	607[0n]	1	KM849757	1	No				25-Jun-2012	Pelecomalium testaceum		Waterton Lakes NP	Vouchered:Registered Collection	Centre for Biodiversity Genomics
SSKUA	SSKUA8640-15	BIOUG27151-C03	L#14BIOBUS-0440	BOLD:ACI5415	BIOUG27151-C03	591[1n]	1	MF635537		No				24-Jul-2014	Cryptophagus difficilis		Kluane NP	Vouchered:Registered Collection	Centre for Biodiversity Genomics
SMTPD	SMTPD1370-13	BIOUG08498-E07	GMP#02162	BOLD:ACJ7409	BIOUG08498-E07	567[0n]	1	KR480654		No				04-Oct-2013	Lignyodes helvolus		Haggersville, Hagersville Elementary School	Vouchered:Registered Collection	Centre for Biodiversity Genomics	Collected from 23-Sept-13 to 27-Sept-24
LFBC	LFBC5367-18	BIOUG36901-H02	L#17HVC-10	BOLD:AAZ0095	BIOUG36901-H02	658[0n]				No				12-Aug-2017	Entomoscelis americana	A		Vouchered:Registered Collection	Centre for Biodiversity Genomics
FBSTA	FBCOA118-10	BC ZSM COL 00023	10.03.20-jkb	BOLD:AAX8173	BFB_Col_FK_0023	658[0n]	2	HQ948161	1	Yes				20-Mar-2010	Pselaphus heisei	A			Centre for Biodiversity Genomics
MBIOE	MBIOE1440-13	BIOUG08800-B03	GMP#00958	BOLD:ABA4532	BIOUG08800-B03	603[0n]	1	KR485588		No				27-Jun-2013	Psylliodes napi	A	Biodiversity Institute of Ontario	Vouchered:Registered Collection	Centre for Biodiversity Genomics	Collected June 20 - June 27, 2013.Very hot and sunny week, 24C on day of collection. Weekly min: 17C, max: 39C
OPPEM	OPPEM3251-17	BIOUG35389-C03	GMP#03701	BOLD:ADI1942	BIOUG35389-C03	658[0n]			1	No				19-Jun-2014	Tritoma humeralis	A	SEQUELBIN-10595|Murphys Point PP|Read:11	Vouchered:Registered Collection	Centre for Biodiversity Genomics
SSKOA	SSKOA1257-15	BIOUG20558-H05	L#13BIOBUS-0137	BOLD:AAG4465	BIOUG20558-H05	588[1n]	1	MF636994		No				06-Jun-2013	Tricholochmaea	A	Kouchibouguac NP	Vouchered:Registered Collection	Centre for Biodiversity Genomics
SSPAB	SSPAB2462-13	BIOUG05861-H11	L#12BIOBUS-0958	BOLD:ABV5744	BIOUG05861-H11	621[0n]	1	KM845640		No				14-Jul-2012	Microon canadensis		Prince Albert NP	Vouchered:Registered Collection	Centre for Biodiversity Genomics
SSKOA	SSKOA1252-15	BIOUG20558-G12	L#13BIOBUS-0137	BOLD:ACW0747	BIOUG20558-G12	645[0n]	2	MF636167	1	Yes				06-Jun-2013	Tricholochmaea	A	Kouchibouguac NP	Vouchered:Registered Collection	Centre for Biodiversity Genomics
EBCCH	EBCCH477-11	BIOUG01007-A02	L#10PROBE-9587	BOLD:AAH2907	BIOUG01007-A02	658[0n]	2	KC016769	1	Yes				23-Aug-2010	Enochrus hamiltoni	A	WEIR-TPND-3	museum vouchered	Centre for Biodiversity Genomics	Sub: Gravel and decaying organic material: Veg: Reed and willow: Depth: 26cm: Fish
COCHU	AWWBC092-09	09PROBE-02567	L#09PROBE-3006	BOLD:AAE9447	09PROBE-02567	407[0n]	6	KJ203994	1	No				28-Jul-2009	Agabus crassipes	A	Bluff B Pool 9	Museum Vouchered	Centre for Biodiversity Genomics	7 beetles, appears to be 2 types and hemiptera, Temperature = 8.6 C, Conductivity = 134S<VERBATIM LOCALITY>Bluff B|Pond 9|58.7707|-93.8514|</VERBATIM LOCALITY>|
MBIOE	MBIOE1426-13	BIOUG08800-A01	GMP#00958	BOLD:ACF8584	BIOUG08800-A01	609[0n]	1	KR490499		No				27-Jun-2013	Trixagus chevrolati	A	Biodiversity Institute of Ontario	Vouchered:Registered Collection	Centre for Biodiversity Genomics	Collected June 20 - June 27, 2013.Very hot and sunny week, 24C on day of collection. Weekly min: 17C, max: 39C
OPPBA	OPPBA1135-17	BIOUG32816-C02	GMP#04617	BOLD:ACI5580	BIOUG32816-C02	658[0n]				No				21-May-2014	Contacyphon	A	SEQUELBIN-14325|Algonquin PP - Site 3|Reads:9	Vouchered:Registered Collection	Centre for Biodiversity Genomics
USCOL	USCOL148-09	09BBCOL-0528	MI090619-01	BOLD:AAG5222		658[0n]	2	HM433187	2	Yes				19-Jun-2009	Strophosoma melanogrammum				Centre for Biodiversity Genomics	pitfall
USCOL	USCOL147-09	09BBCOL-0527	MI090619-01	BOLD:AAG5222		658[0n]	2	HM433186	2	Yes				19-Jun-2009	Strophosoma melanogrammum				Centre for Biodiversity Genomics	pitfall
USCOC	USCOC498-10	10BBCOL-0498	L#2010AZ-022	BOLD:AAJ2720	10BBCOL-0498	658[0n]	2	HQ984171	1	Yes				19-Apr-2010	Aleochara verna	A	Catalina SP		Centre for Biodiversity Genomics	UV Light Trap|Warm evening|sand hiking trail nr campground B
MBIOE	MBIOE2174-13	BIOUG08803-G06	GMP#00958	BOLD:AAL6870	BIOUG08803-G06	546[0n]	1	KR480624		No				27-Jun-2013	Trechus quadristriatus	A	Biodiversity Institute of Ontario	Vouchered:Registered Collection	Centre for Biodiversity Genomics	Collected June 20 - June 27, 2013.Very hot and sunny week, 24C on day of collection. Weekly min: 17C, max: 39C
OPPUM	OPPUM2138-17	BIOUG35863-A03	GMP#03285	BOLD:ACA2944	BIOUG35863-A03	658[0n]				No				09-Jun-2014	Limonius plebejus	A	SEQUELBIN-10463|Turkey Point PP|Read:1	Vouchered:Registered Collection	Centre for Biodiversity Genomics
RBXXX	RBINA634-13	BIOUG07940-B11	ON13-C0022	BOLD:AAG4848	BIOUG07940-B11	528[0n]	1	MF632827	1	No				15-Sep-2013	Olibrus	A	Rouge NP	Vouchered:Registered Collection	Centre for Biodiversity Genomics
RRINV	RRINV2004-15	BIOUG24021-A09	L#15RBB-002T	BOLD:AAK7440	BIOUG24021-A09	569[4n]	1	KT707411	1	No				16-Aug-2015	Synstrophus repandus			Vouchered:Registered Collection	Centre for Biodiversity Genomics
RBINA	RBINA631-13	BIOUG07940-B08	ON13-C0022	BOLD:AAG4848	BIOUG07940-B08	603[0n]	1	KR485736		No				15-Sep-2013	Olibrus	A	Rouge NP	Vouchered:Registered Collection	Centre for Biodiversity Genomics
USCOL	USCOL131-09	09BBCOL-0511	OK090515-49	BOLD:AAG5217		639[0n]	2		2	No				15-May-2009	Dorytomus mucidus				Centre for Biodiversity Genomics	UV sheet
USCOL	USCOL130-09	09BBCOL-0510	OK090515-49	BOLD:AAG5217		652[0n]	2	HQ984460	2	Yes				15-May-2009	Dorytomus mucidus				Centre for Biodiversity Genomics	UV sheet
USCOL	USCOL129-09	09BBCOL-0509	OK090515-49	BOLD:AAG5217		557[0n]	2	HM433174	2	Yes				15-May-2009	Dorytomus mucidus				Centre for Biodiversity Genomics	UV sheet
RBINA	RBINA618-13	BIOUG07940-A07	ON13-C0022	BOLD:AAG4848	BIOUG07940-A07	603[0n]	1	KR485175		No				15-Sep-2013	Olibrus	A	Rouge NP	Vouchered:Registered Collection	Centre for Biodiversity Genomics
SMTPI	SMTPI9510-14	BIOUG16122-A08	GMP#05693	BOLD:ACA3993	BIOUG16122-A08	606[0n]	1	KR482850		No				03-Oct-2014	Dorytomus inaequalis		Black Diamond, Oilfields High School	Vouchered:Registered Collection	Centre for Biodiversity Genomics
COCHU	AWWBC057-09	09PROBE-02532	L#09PROBE-0775	BOLD:AAD6399	09PROBE-02532	658[0n]	2	GU679537	1	Yes				12-Jul-2008	Ilybius erichsoni	A		Museum Vouchered	Centre for Biodiversity Genomics
USCOL	USCOL116-09	09BBCOL-0496	TX090520-01	BOLD:AAH0306		658[0n]	2	HM433166	2	Yes				20-May-2009	Trox aequalis				Centre for Biodiversity Genomics	UV sheet microleps in separate box
CNKLF	CNKLF2208-15	BIOUG18514-B09	GMP#03939	BOLD:ACT4273	BIOUG18514-B09	658[0n]	2	KR916467	1	Yes				15-Jul-2014	Amara lindrothi	A	Kluane NP	Vouchered:Registered Collection	Centre for Biodiversity Genomics
USCOL	USCOL114-09	09BBCOL-0494	OK090519-16	BOLD:AAF6389		621[0n]	2	HM433164	2	Yes				15-May-2009	Ecyrus dasycerus				Centre for Biodiversity Genomics	small malaise trap May 15-19 2009
COCHU	AWWBC053-09	09PROBE-02528	L#09PROBE-0773	BOLD:AAD0154	09PROBE-02528	658[0n]	2	GU679557	1	Yes				14-Jul-2008	Hygrotus patruelis	A		Museum voucher, Pinned specimen	Centre for Biodiversity Genomics
SSKJA	SSKJA2394-14	BIOUG15212-A02	L#13BIOBUS-0398	BOLD:ACV5887	BIOUG15212-A02	657[0n]	2	MF633516	1	Yes				22-Jun-2013	Euconnus		Kejimkujik NP	Vouchered:Registered Collection	Centre for Biodiversity Genomics
USCOL	USCOL107-09	09BBCOL-0487	MO090616-15	BOLD:AAH0304		656[0n]	2	HM433158	2	Yes				16-Jun-2009	Podabrus tomentosus				Centre for Biodiversity Genomics	UV sheet
OPPKG	OPPKG2244-17	BIOUG34582-B12	GMP#03713	BOLD:ACI7386	BIOUG34582-B12	658[1n]				No				14-Aug-2014	Altica		Charleston Lake PP|Read:5	Vouchered:Registered Collection	Centre for Biodiversity Genomics
BPCCB	KPOEC024-08	08OEC-092	08OEC-092	BOLD:AEF8073		658[0n]	2	KR481933	2	Yes				25-May-2008	Phyllophaga fusca				Centre for Biodiversity Genomics	night time UV sheet
COCHU	DSCNI008-07	06-PROBE-0233	06-PROBE-0233	BOLD:AAF0989	06-PROBE-0233	658[0n]	2	KJ203177	1	Yes				15-Aug-2006	Platynus mannerheimii	A		Museum Vouchered	Centre for Biodiversity Genomics	<VERBATIM LOCALITY>Churchill Northern Studies Centre|Pitfull trap River edge|58.73|-93.82|</VERBATIM LOCALITY>|
RRBPA	RRBPA040-15	BIOUG20566-C10	L#15RARE-0018	BOLD:ACV4933	BIOUG20566-C10	657[0n]	2	KT615276	1	Yes				01-May-2015	Bledius	A		Vouchered:Registered Collection	Centre for Biodiversity Genomics
GMGSI	GMGSI381-12	BIOUG03051-B01	GMP#00041	BOLD:ACB0762	BIOUG03051-B01	654[0n]	3		1	Yes				14-Aug-2012	Lordithon facilis		Great Smoky Mountains National Park	Vouchered:Registered Collection	Centre for Biodiversity Genomics
NGNAA	NGNAA2017-13	BIOUG07218-D07	GMP#01945	BOLD:ACI2933	BIOUG07218-D07	658[0n]	3	KR490246	1	Yes				13-Jun-2013	Mycetochara procera			Vouchered:Registered Collection	Centre for Biodiversity Genomics	collected June 6 - June 13, 2013
JSJUL	JSJUL2334-11	BIOUG01593-A01	L#11JSETM-014	BOLD:AAP8162		658[0n]	2	KR486986	1	Yes				26-Jul-2011	Psylliodes picinus				Centre for Biodiversity Genomics	July 20-26, 2011
USCOL	USCOL093-09	09BBCOL-0473	OK090515-49	BOLD:AAG1179		658[0n]	2	HQ582748	2	Yes				15-May-2009	Pinophilus latipes				Centre for Biodiversity Genomics	UV sheet
USCOL	USCOL091-09	09BBCOL-0471	OK090515-50	BOLD:AAG1179		658[0n]	2	HQ582746	2	Yes				15-May-2009	Pinophilus latipes				Centre for Biodiversity Genomics	UV sheet
SSPAB	SSPAB6804-13	BIOUG06498-D12	L#12BIOBUS-0959	BOLD:AAM7679	BIOUG06498-D12	583[0n]	1	KM843003		No				14-Jul-2012	Acrotrichis cognata		Prince Albert NP	Vouchered:Registered Collection	Centre for Biodiversity Genomics
USCOL	USCOL088-09	09BBCOL-0468	MI090618-17	BOLD:AAC6989		658[0n]	2	HQ582744	2	Yes				18-Jun-2009	Ontholestes cingulatus				Centre for Biodiversity Genomics	MV sheet
SMTPR	SMTPR7839-16	BIOUG31118-F03	GMP#09472	BOLD:AAP7043	BIOUG31118-F03	588[0n]	1	MG059765		No				30-Sep-2016	Atomaria vespertina			Vouchered:Registered Collection	Centre for Biodiversity Genomics
USCOL	USCOL085-09	09BBCOL-0465	OK090517-03	BOLD:ACE6153		658[0n]	2	HQ582743	2	Yes				17-May-2009	Platydracus zonatus				Centre for Biodiversity Genomics	freehand
USCOL	USCOL084-09	09BBCOL-0464	MI090618-01	BOLD:AAM7585		658[0n]	2	HQ582742	2	Yes				18-Jun-2009	Philonthus				Centre for Biodiversity Genomics	freehand
LFBC	LFBC5279-18	BIOUG36898-D11	L#17HVC-10	BOLD:ADL2621	BIOUG36898-D11	658[0n]			1	No				12-Aug-2017	Corticaria	A		Vouchered:Registered Collection	Centre for Biodiversity Genomics
BPCCA	TTCFW683-08	08BBCOL-0456	L#08BANFF-071	BOLD:AAG4458	08BBCOL-0456	658[0n]	2	KM848554	1	Yes				03-Aug-2008	Trirhabda convergens	A	Banff NP	Vouchered:Registered Collection	Centre for Biodiversity Genomics
USCOL	USCOL081-09	09BBCOL-0461	OK090519-08	BOLD:AAM7583		658[0n]	2	HQ582739	2	Yes				19-May-2009	Platydracus mysticus				Centre for Biodiversity Genomics	pitfall
USCOL	USCOL080-09	09BBCOL-0460	OK090519-08	BOLD:AAM7583		658[0n]	2	HQ582738	2	Yes				19-May-2009	Platydracus mysticus				Centre for Biodiversity Genomics	pitfall
MOBIN	MOBIL1557-16	BOLD-0DBQRGZN4		BOLD:ACB0188		614[0n]	1		2	No				29-Aug-2016	Quedius fuliginosus		cc_sa,credit:1,MOBILE_5586f3727b677		Centre for Biodiversity Genomics	Animal: Beetle
BPCCA	TTCFW410-08	08BBCOL-0183	L#08PUK-054	BOLD:AAH2393	08BBCOL-0183	658[0n]	2	KM850416	1	Yes				02-Jul-2008	Setasomus nitidulus	A	Pukaskwa NP	Vouchered:Registered Collection	Centre for Biodiversity Genomics
SSPAB	SSPAB6787-13	BIOUG06498-C07	L#12BIOBUS-0959	BOLD:AAP7032	BIOUG06498-C07	622[0n]	1	KM843432	1	No				14-Jul-2012	Pseudopsis sagitta		Prince Albert NP	Vouchered:Registered Collection	Centre for Biodiversity Genomics
BPCCA	TTCFW539-08	08BBCOL-0312	L#08RIDMO-067	BOLD:AAH2395	08BBCOL-0312	658[0n]	2	KM842511	1	Yes				10-Jul-2008	Sericus incongruus	A	Riding Mountain NP	Vouchered:Registered Collection	Centre for Biodiversity Genomics
SMTPS	SMTPR2058-16	BIOUG31020-F10	GMP#09558	BOLD:ACF8552	BIOUG31020-F10	582[0n]	1	MG056928		No				30-Sep-2016	Malporus formicarius	A		Vouchered:Registered Collection	Centre for Biodiversity Genomics
EBCCH	EBCCH462-11	BIOUG01006-G10	L#10PROBE-1496	BOLD:AAY6641	BIOUG01006-G10	624[3n]	1	KC016617	1	No				18-Jun-2010	Agonum nigriceps	A	TLBS-TPND-1	museum vouchered	Centre for Biodiversity Genomics	Sub: Decaying organic material (not loon): Veg: Reed: Depth: 28cm
SSPAB	SSPAB6777-13	BIOUG06498-B09	L#12BIOBUS-0959	BOLD:AAV0967	BIOUG06498-B09	578[0n]	1	KM850608	1	No				14-Jul-2012	Gnathusa tenuicornis		Prince Albert NP	Vouchered:Registered Collection	Centre for Biodiversity Genomics
SMTPS	SMTPR2054-16	BIOUG31020-F06	GMP#09558	BOLD:AAY8540	BIOUG31020-F06	591[0n]	1	MG056090		No				30-Sep-2016	Polyderis laeva	A		Vouchered:Registered Collection	Centre for Biodiversity Genomics
SSPAB	SSPAB6775-13	BIOUG06498-B07	L#12BIOBUS-0959	BOLD:ACD0027	BIOUG06498-B07	583[0n]	1	KM849076		No				14-Jul-2012	Hallomenus		Prince Albert NP	Vouchered:Registered Collection	Centre for Biodiversity Genomics
SMTPM	SMTPM438-15	BIOUG22020-B06	GMP#07356	BOLD:AAH3316	BIOUG22020-B06	552[0n]	1	MG062554		No				08-May-2015	Adalia bipunctata	A	Unity, St. Peter`s School	Vouchered:Registered Collection	Centre for Biodiversity Genomics
CNFDL	CNFDL263-14	BIOUG11173-A09	GMP#01218	BOLD:ACM6748	BIOUG11173-A09	658[0n]	2	KR119189	1	Yes				04-Jun-2013	Liotrichus vulneratus	A	Fundy NP	Vouchered:Registered Collection	Centre for Biodiversity Genomics
USCOL	USCOL047-09	09BBCOL-0427	CO090607-32	BOLD:AAD6459		658[0n]	2	HQ582713	2	Yes				07-Jun-2009	Agrilus bilineatus				Centre for Biodiversity Genomics	freehand morning
USCOL	USCOL046-09	09BBCOL-0426	CO090607-01	BOLD:AAD6459		658[3n]	2	HQ582712	2	Yes				07-Jun-2009	Agrilus bilineatus				Centre for Biodiversity Genomics	freehand morning
BPCCA	TTCFW409-08	08BBCOL-0182	L#08PUK-054	BOLD:AAH2393	08BBCOL-0182	658[0n]	2	KM846008	1	Yes				02-Jul-2008	Setasomus nitidulus	A	Pukaskwa NP	Vouchered:Registered Collection	Centre for Biodiversity Genomics
USCOL	USCOL042-09	09BBCOL-0422	OK090515-01	BOLD:AAM7577		658[0n]	2	HQ582708	2	Yes				15-May-2009	Babia quadriguttata quadriguttata				Centre for Biodiversity Genomics	freehand sampling
SMTPM	SMTPM422-15	BIOUG22020-A02	GMP#07356	BOLD:ACA9255	BIOUG22020-A02	567[0n]	1	MG058403		No				08-May-2015	Malachius aeneus	A	Unity, St. Peter`s School	Vouchered:Registered Collection	Centre for Biodiversity Genomics
USCOL	USCOL040-09	09BBCOL-0420	OK090515-01	BOLD:AAM7577		658[0n]	2	HQ582706	2	Yes				15-May-2009	Babia quadriguttata quadriguttata				Centre for Biodiversity Genomics	freehand sampling
ELPCH	MPCAN299-17	BIOUG34060-B02	L#17BIOBUS-0080	BOLD:ABY1969	BIOUG34060-B02	636[0n]	1			No				13-Jun-2017	Pterostichus patruelis	A		Vouchered:Registered Collection	Centre for Biodiversity Genomics
BBCCA	BBCCA2801-12	BIOUG01840-G12	L#11BIOBUS-0867	BOLD:ABU9932	BIOUG01840-G12	658[0n]	2		1	Yes				22-May-2011	Hydrovatus pustulatus	A	Myakka River State Park		Centre for Biodiversity Genomics	Hand Collecting|Clear day| aquatic water lily, water lettuce, parrots feather, water hyacinth
SMTPO	SMTPO3873-15	BIOUG25481-G08	GMP#08376	BOLD:AAJ2005	BIOUG25481-G08	588[0n]	1	MG059980		No				02-Oct-2015	Ahasverus advena	A	Colchester North	Vouchered:Registered Collection	Centre for Biodiversity Genomics
SSPPA	SSPPA1444-15	BIOUG26074-A05	L#14BIOBUS-2375	BOLD:ABX2447	BIOUG26074-A05	579[0n]	1	MF635895		No				22-Jun-2014	Amarochara brevios	A	Point Pelee NP	Vouchered:Registered Collection	Centre for Biodiversity Genomics	June 18, 2 pitfalls dug out
SMTPM	SMTPM412-15	BIOUG22019-H03	GMP#07356	BOLD:ACE3137	BIOUG22019-H03	561[0n]	1	MG054727	1	No				08-May-2015	Falagria caesa	A	Unity, St. Peter`s School	Vouchered:Registered Collection	Centre for Biodiversity Genomics
USCOL	USCOL030-09	09BBCOL-0410	TX090521-18	BOLD:AAB5012		658[0n]	2	HQ582696	2	Yes				21-May-2009	Diabrotica barberi				Centre for Biodiversity Genomics	UV sheet
AGAKO	AGAKO533-17	BIOUG32316-A01	GMP#07678	BOLD:ABA1661	BIOUG32316-A01	592[0n]	1	MG053748		No				06-Aug-2015	Longitarsus pellucidus	A		Vouchered:Registered Collection	Centre for Biodiversity Genomics
SMTPM	SMTPM405-15	BIOUG22019-G08	GMP#07356	BOLD:AAO0110	BIOUG22019-G08	588[0n]	1	MG060924	1	No				08-May-2015	Cryptophagus acutangulus	A	Unity, St. Peter`s School	Vouchered:Registered Collection	Centre for Biodiversity Genomics
BPCCA	TTCFW681-08	08BBCOL-0454	L#08BANFF-071	BOLD:AAG5206	08BBCOL-0454	658[0n]	2	KM845535	1	Yes				03-Aug-2008	Lepyrus	A	Banff NP	Vouchered:Registered Collection	Centre for Biodiversity Genomics
CNFDT	CNFDT313-14	BIOUG11878-A11	GMP#01250	BOLD:ACL9254	BIOUG11878-A11	594[0n]	3	KR129221	1	No				24-Sep-2013	Silusa alternans	A	Fundy NP	Vouchered:Registered Collection	Centre for Biodiversity Genomics
SMTPP	SMTPP1396-15	BIOUG25584-C05	GMP#08358	BOLD:AAO0328	BIOUG25584-C05	588[0n]	1	MG056224	1	No				02-Oct-2015	Mecinus pascuorum		Glenwood Elementary School	Vouchered:Registered Collection	Centre for Biodiversity Genomics
GMGSB	GMGSB565-12	BIOUG02941-H11	GMP#00027	BOLD:ADI4688	BIOUG02941-H11	632[0n]	1			No				08-May-2012	Limonius aurifer		Great Smoky Mountains National Park	Vouchered:Registered Collection	Centre for Biodiversity Genomics
TTCFW	TTCFW841-08	08MZPP-001	08MZPP-001	BOLD:ACZ1748		523[0n]	4	MF636090	1	Yes				04-Aug-2008	Cicindela punctulata punctulata	A	Point Pelee		Centre for Biodiversity Genomics
SSBAA	SSBAA5623-12	BIOUG03521-C09	L#12BIOBUS-0453	BOLD:AAP7069	BIOUG03521-C09	658[0n]	3	KM846713		Yes				20-Jun-2012	Epuraea	A	Banff NP	Vouchered:Registered Collection	Centre for Biodiversity Genomics
ROUGE	MPCAN547-17	BIOUG34207-F12	L#17BIOBUS-0086	BOLD:ACE3100	BIOUG34207-F12	591[0n]	1			No				25-Jun-2017	Genistogethes carinulatus	A		Vouchered:Registered Collection	Centre for Biodiversity Genomics
OPPUO	OPPUO1908-17	BIOUG35661-C02	GMP#03287	BOLD:ACR2675	BIOUG35661-C02	658[0n]				No				07-Jul-2014	Choragus	A	SEQUELBIN-10600|Turkey Point PP	Vouchered:Registered Collection	Centre for Biodiversity Genomics
USCOL	USCOL005-09	09BBCOL-0385	L#09OKL-039	BOLD:AAM7566		586[0n]	2		2	No				15-Apr-2009	Melanotus testaceus				Centre for Biodiversity Genomics	Light trap
BPCCB	KPOEC007-08	08OEC-044	08OEC-044	BOLD:AAF9392		658[0n]	2	KR483176	2	Yes				25-May-2008	Lytta sayi				Centre for Biodiversity Genomics	daytime netting and free hand
RARBB	MPCAN831-17	BIOUG34211-F11	L#17RAREBB-028	BOLD:ACO5335	BIOUG34211-F11	579[0n]	1			No				15-Jul-2017	Anisotoma basalis	A		Vouchered:Registered Collection	Centre for Biodiversity Genomics
PHJUL	PHJUL2669-11	BIOUG01383-C11	L#PHPUS-017	BOLD:AAO1236	BIOUG01383-C11	658[0n]	2	KR481006		Yes				25-Jul-2010	Quedius cruentus			Vouchered:Registered Collection	Centre for Biodiversity Genomics	July 18-25
HEJUL	HEJUL324-12	BIOUG02603-E01	L#PHPUS-015	BOLD:ABY1344	BIOUG02603-E01	661[0n]	3	KR481903	1	Yes				10-Jul-2010	Microscapha clavicornis	A		Vouchered:Registered Collection	Centre for Biodiversity Genomics	July 3-10
CNKJH	CNKJH881-14	BIOUG11886-C01	GMP#01284	BOLD:ACM6986	BIOUG11886-C01	658[0n]	2	KR122705	1	Yes				29-Aug-2013	Euconnus	A	Kejimkujik NP	Vouchered:Registered Collection	Centre for Biodiversity Genomics
SSKUB	SSKUB364-15	BIOUG26263-G07	L#14BIOBUS-0441	BOLD:ACM1326	BIOUG26263-G07	658[0n]	2	MF636730		Yes				24-Jul-2014	Oxypoda lucidula		Kluane NP	Vouchered:Registered Collection	Centre for Biodiversity Genomics
BBCCA	BBCCA3391-12	BIOUG02280-A09	L#11BIOBUS-2073	BOLD:AAU7179	BIOUG02280-A09	658[0n]	2		1	Yes				03-Jul-2011	Pseudolathra	A	Caddo Lake State Park		Centre for Biodiversity Genomics	night sheet|cloudy and warm
OPPKI	OPPKI1063-17	BIOUG35138-D04	GMP#04535	BOLD:ABW5499	BIOUG35138-D04	658[0n]				No				11-Sep-2014	Leiodes pygmaea	A	SEQUELBIN-2213|Charleston Lake PP|Read:9	Vouchered:Registered Collection	Centre for Biodiversity Genomics
BPCCA	TTCFW407-08	08BBCOL-0180	L#08PUK-054	BOLD:AAH3295	08BBCOL-0180	658[0n]	2	KM843504	1	Yes				02-Jul-2008	Calvia quatuordecimguttata	A	Pukaskwa NP	Vouchered:Registered Collection	Centre for Biodiversity Genomics
ASCMT	ASCMT289-11	BIOUG00873-D04	MAS919-10	BOLD:AAP7025	BIOUG00873-D04	658[1n]	2	MG057677	1	Yes				19-Sep-2010	Olibrus semistriatus	A	Windy Bluff		Centre for Biodiversity Genomics
CNFNE	CNFNE2134-14	BIOUG10276-F01	GMP#01448	BOLD:ACC7213	BIOUG10276-F01	658[0n]	3	KR119809	1	Yes				05-Jul-2013	Lathrobium scolopaceum	A	Forillon NP	Vouchered:Registered Collection	Centre for Biodiversity Genomics
PAJUN	PAJUN1424-12	BIOUG02571-G08	L#PHPUS-012	BOLD:ACB9232	BIOUG02571-G08	658[0n]	3	KR487589	1	Yes				19-Jun-2010	Serropalpus coxalis			Vouchered:Registered Collection	Centre for Biodiversity Genomics	June 12-19
SSBAF	SSBAF4498-13	BIOUG06498-F12	L#12BIOBUS-1331	BOLD:AAP7845	BIOUG06498-F12	600[0n]	1	KM848666	1	No				28-Jul-2012	Oxytelus montanus	A	Banff NP	Vouchered:Registered Collection	Centre for Biodiversity Genomics
GMGSC	GMGSC435-12	BIOUG02945-C10	GMP#00029	BOLD:AAZ0014	BIOUG02945-C10	658[0n]	1			No				22-May-2012	Pseudocistela brevis		Great Smoky Mountains National Park	Vouchered:Registered Collection	Centre for Biodiversity Genomics
CNWLB	CNWLB576-12	BIOUG03601-C08	GMP#00279	BOLD:ACC6978	BIOUG03601-C08	661[0n]	3	KM850127		Yes				05-Jun-2012	Selatosomus pulcher		Waterton Lakes NP	Vouchered:Registered Collection	Centre for Biodiversity Genomics
NGNAE	NGNAE506-13	BIOUG07586-H01	GMP#01927	BOLD:ACC2430	BIOUG07586-H01	568[0n]	1	KR483630		No				27-Jun-2013	Trixagus sericeus	A		Vouchered:Registered Collection	Centre for Biodiversity Genomics	collected June 20 - June 27, 2013
NGNAE	NGNAE504-13	BIOUG07586-G11	GMP#01927	BOLD:ACA9180	BIOUG07586-G11	540[0n]	1	KR483918		No				27-Jun-2013	Hypebaeus bicolor			Vouchered:Registered Collection	Centre for Biodiversity Genomics	collected June 20 - June 27, 2013
SMTPP	SMTPP1646-15	BIOUG25603-E08	GMP#08360	BOLD:AAW4095	BIOUG25603-E08	621[0n]	1	MG054081		No				02-Oct-2015	Cartodere bifasciata	A	James Kennedy Elementary	Vouchered:Registered Collection	Centre for Biodiversity Genomics
SSKOA	SSKOA1047-15	BIOUG19508-F09	L#13BIOBUS-0136	BOLD:ACI5965	BIOUG19508-F09	537[0n]	1	MF635250		No				06-Jun-2013	Syneta	A	Kouchibouguac NP	Vouchered:Registered Collection	Centre for Biodiversity Genomics
BBCEC	BBCEC368-09	09BBECO-0368	L#09KJ-072	BOLD:AAG4478	09BBECO-0368	652[0n]	2	HM412020	1	Yes				01-Aug-2009	Scelolyperus meracus	A	Kejimkujik NP	Vouchered:Registered Collection	Centre for Biodiversity Genomics
SMTPC	SMTPB18725-13	BIOUG05698-A10	GMP#01694	BOLD:AAN1581	BIOUG05698-A10	576[0n]	1	KR481932	1	No				03-May-2013	Oxypoda opaca		Oshawa, Monsignor Paul Dwyer CHS		Centre for Biodiversity Genomics	Malaise 22-Apr-13 to 03-May-13
COCHU	JSCOC038-07	07PROBE-10945	07PROBE-10945	BOLD:AAG5551	07PROBE-10945	658[0n]	2	KJ203029	1	Yes				22-Jul-2007	Arhopalus foveicollis	A		Museum Vouchered	Centre for Biodiversity Genomics	<VERBATIM LOCALITY>|MET House|58.7376|-93.8188|15</VERBATIM LOCALITY>|
NGNAN	NGNAN3050-14	BIOUG10101-A10	GMP#01951	BOLD:ACI3018	BIOUG10101-A10	664[0n]	3	KR485441		Yes				25-Jul-2013	Mordellistena			Vouchered:Registered Collection	Centre for Biodiversity Genomics	collected July 18-25, 2013
ROUGE	MPCAN492-17	BIOUG34207-B05	L#17BIOBUS-0086	BOLD:ADJ0581	BIOUG34207-B05	561[0n]	1		1	No				25-Jun-2017	Lyctus opaculus	A		Vouchered:Registered Collection	Centre for Biodiversity Genomics
USCOC	USCOC728-10	10BBCOL-0728	L#2010AR-042	BOLD:AAF0196	10BBCOL-0728	658[0n]	2	HQ984293	2	Yes				19-May-2010	Typocerus sparsus				Centre for Biodiversity Genomics	Freehand sampling|warm, partly cloudy
COCHU	JSCOC031-07	07PROBE-10865	07PROBE-10865	BOLD:AAW3443	07PROBE-10865	658[0n]	2	KJ203568	1	Yes				22-Jul-2007	Bembidion transversale	A		Museum Vouchered	Centre for Biodiversity Genomics	Barcode ID<VERBATIM LOCALITY>|Landing Lake|58.7046|-94.0523|22</VERBATIM LOCALITY>|
OPPUG	OPPUG948-17	BIOUG33446-F12	GMP#03369	BOLD:ACZ2399	BIOUG33446-F12	658[0n]				No				06-Aug-2014	Contacyphon	A	SEQUELBIN-10618|Inverhuron PP|Reads:7	Vouchered:Registered Collection	Centre for Biodiversity Genomics
RRMFC	RRMFC2004-15	BIOUG22360-B08	GMP#07726	BOLD:AAO0522	BIOUG22360-B08	588[0n]	1	KT605488		No				14-May-2015	Cassida rubiginosa	A		Vouchered:Registered Collection	Centre for Biodiversity Genomics
COCHU	MZCHU039-07	07PROBE-04857	07PROBE-04857	BOLD:AAC0942	07PROBE-04857	641[0n]	2	KJ203267	1	Yes				16-Jul-2007	Carabus chamissonis	A		Museum Vouchered	Centre for Biodiversity Genomics	AE course sweeping along riverbed<VERBATIM LOCALITY>||58.7614|-93.9519|1</VERBATIM LOCALITY>|
GMGSB	GMGSB555-12	BIOUG02941-H01	GMP#00027	BOLD:ACA6003	BIOUG02941-H01	611[0n]	1			No				08-May-2012	Conotrachelus juglandis		Great Smoky Mountains National Park	Vouchered:Registered Collection	Centre for Biodiversity Genomics
RRMFC	RRMFC1996-15	BIOUG22360-A12	GMP#07726	BOLD:ACV5201	BIOUG22360-A12	658[0n]	5	KT612891		Yes				14-May-2015	Corymbitodes tarsalis	A		Vouchered:Registered Collection	Centre for Biodiversity Genomics
PHOCT	PHCOL120-11	BIOUG01144-H10	L#PHPUS-028	BOLD:ABW5500	BIOUG01144-H10	658[0n]	2	KR482752	1	Yes				19-Oct-2010	Glischrochilus moratus	A		Vouchered:Registered Collection	Centre for Biodiversity Genomics	Oct 11-19
ELPCG	ELPCG9681-17	BIOUG35429-G03	L#17PHCOT-0234	BOLD:ACA7231	L#17PHCOT-0234	658[0n]				No				08-Aug-2017	Quedius canadensis	A	Read:1	Vouchered:Registered Collection	Centre for Biodiversity Genomics
ELPCH	MPCAN160-17	BIOUG33357-F05	L#17BIOBUS-0068	BOLD:ACI9012	BIOUG33357-F05	636[0n]	1			No				16-May-2017	Triplax thoracica	A		Vouchered:Registered Collection	Centre for Biodiversity Genomics
BBCEC	BBCEC398-10	09BBECO-0412	L#09KJ-031	BOLD:AAM7651	09BBECO-0412	658[0n]	2	HQ551566	1	Yes				30-Jul-2009	Atheta hampshirensis	A	Kejimkujik NP	Vouchered:Registered Collection	Centre for Biodiversity Genomics
TTCFW	ICNB041-08	HLC-17272	HLC-17272	BOLD:AAH0166		544[0n]	2	HM376964	1	Yes				14-Jun-2006	Prionus californicus				Centre for Biodiversity Genomics
BBCEC	BBCEC395-10	09BBECO-0409	L#09KJ-059	BOLD:AAM7650	09BBECO-0409	658[0n]	2	HQ551565	1	Yes				31-Jul-2009	Chaetocnema hortensis	A	Kejimkujik NP	Vouchered:Registered Collection	Centre for Biodiversity Genomics
BBCCM	BBCCM390-10	BIOUG00669-C04	L#10PCPP-0511	BOLD:AAU7174	BIOUG00669-C04	658[0n]	2	JN290319	1	Yes				23-Jun-2010	Bledius assimilis	A	Point Pelee NP	Vouchered:Registered Collection	Centre for Biodiversity Genomics	|Master Jar
TTCFW	TTCFW197-08	HLC-17808	HLC-17808	BOLD:AAB4638		646[0n]	2	KR489244	1	Yes				03-Sep-2000	Agabus infuscatus	A			Centre for Biodiversity Genomics	<VERBATIM LOCALITY>||58.77|-93.83|5</VERBATIM LOCALITY>
BBCEC	BBCEC389-10	09BBECO-0403	L#09FD-022	BOLD:AAM7647	09BBECO-0403	658[0n]	2	HQ551561	1	Yes				07-Aug-2009	Distigmoptera borealis	A	Fundy NP	Vouchered:Registered Collection	Centre for Biodiversity Genomics
SSBRC	SSBRC2255-14	BIOUG13477-H01	L#13BIOBUS-0494	BOLD:ACO2053	BIOUG13477-H01	658[0n]	2	KR480593	1	Yes				29-Jun-2013	Euplectus elongatus		Cape Breton Highlands NP	Vouchered:Registered Collection	Centre for Biodiversity Genomics	June 29, trap partially collapsed
SMTPL	SMTPL4532-15	BIOUG21951-G04	GMP#07320	BOLD:ABY2888	BIOUG21951-G04	543[0n]	1	MG056036	1	No				08-May-2015	Phyllotreta aerea	A	Toronto, Scarlett Heights Entrepreneurial Academy	Vouchered:Registered Collection	Centre for Biodiversity Genomics
SSGIA	SSGIA5618-15	BIOUG22854-B09	L#14BIOBUS-0231	BOLD:ACW4567	BIOUG22854-B09	658[0n]	2	MF640948	1	Yes				22-Jun-2014	Listemus acuminatus		Gulf Islands NP	Vouchered:Registered Collection	Centre for Biodiversity Genomics
BBCEC	BBCEC383-10	09BBECO-0397	L#09KJ-109	BOLD:AAM7644	09BBECO-0397	658[0n]	2	HQ551557	1	Yes				03-Aug-2009	Palaminus hudsonicus	A	Kejimkujik NP	Vouchered:Registered Collection	Centre for Biodiversity Genomics
SSWLA	SSWLA009-13	BIOUG04043-G05	L#12BIOBUS-0654	BOLD:AAY8422	BIOUG04043-G05	549[1n]	1	KM844221	1	No				27-Jun-2012	Pterostichus sphodrinus		Waterton Lakes NP	Vouchered:Registered Collection	Centre for Biodiversity Genomics
USCOB	USCOB364-10	09BBCOL-1363	AZ090531-13	BOLD:AAM7643		658[0n]	2	HQ582515	1	Yes				31-May-2009	Heterothops pusio	A			Centre for Biodiversity Genomics	freehand
COCHU	MZCHU007-07	07PROBE-04825	07PROBE-04825	BOLD:AAB7975	07PROBE-04825	658[0n]	2	KJ203214	1	Yes				25-Jul-2007	Amara alpina	A		Museum Vouchered	Centre for Biodiversity Genomics	Barcode ID<VERBATIM LOCALITY>Twin lake fen||58.6319|-93.786|29</VERBATIM LOCALITY>|
SSBRB	SSBRB5127-14	BIOUG13326-A11	L#13BIOBUS-0501	BOLD:ACK8550	BIOUG13326-A11	658[0n]	3	KR491504		Yes				29-Jun-2013	Brathinus nitidus	A	Cape Breton Highlands NP	Vouchered:Registered Collection	Centre for Biodiversity Genomics
PAAUG	PAAUG1032-12	BIOUG02856-C02	L#PHPUS-020	BOLD:ABA6309	BIOUG02856-C02	658[0n]	3	KR482282	1	Yes				16-Aug-2010	Lordithon anticus			Vouchered:Registered Collection	Centre for Biodiversity Genomics	Aug. 8-16
BPCCA	TTCFW391-08	08BBCOL-0164	L#08GRAS-047	BOLD:AAH2777	08BBCOL-0164	658[0n]	2	KM841861	1	Yes				18-Jul-2008	Pasimachus elongatus	A	Grasslands NP	Vouchered:Registered Collection	Centre for Biodiversity Genomics
CNGRH	CNGRH469-13	BIOUG06167-D11	GMP#00211	BOLD:AAH0263	BIOUG06167-D11	548[0n]	1	KM845925		No				05-Jun-2012	Collops hirtellus	A	Grasslands NP	Vouchered:Registered Collection	Centre for Biodiversity Genomics
MASGI	MASGI244-14	MASGI-0244	SGI-0244	BOLD:ACB4329	SGI-0244	658[0n]	2		1	Yes				25-Aug-2014	Rhyzopertha dominica	a	Dates		Centre for Biodiversity Genomics
ELPCG	ELPCG669-17	BIOUG32544-H09	L#17PHCOT-0008	BOLD:ACM0737	L#17PHCOT-0008	531[0n]	1	MG054413		No				18-Apr-2017	Stenus pudicus	A		Vouchered:Registered Collection	Centre for Biodiversity Genomics
MPCAN	MPCAN027-17	BIOUG33358-C03	L#17BIOBUS-0061	BOLD:AAX8636	BIOUG33358-C03	588[1n]	1		1	No				22-Apr-2017	Dolichocis manitoba	A		Vouchered:Registered Collection	Centre for Biodiversity Genomics
USCOB	USCOB318-10	09BBCOL-1317	OK090515-38	BOLD:AAM7621		658[0n]	2	HQ582490	1	Yes				15-May-2009	Taphrocerus	A			Centre for Biodiversity Genomics	freehand sampling
USCOB	USCOB316-10	09BBCOL-1315	OK090518-35	BOLD:AAM7620		658[0n]	2	HQ582489	1	Yes				18-May-2009	Carpelimus	A			Centre for Biodiversity Genomics	UV sheet
JSCOL	JSCOL134-11	BIOUG00971-E04	L#JSETM-009	BOLD:AAN6189	BIOUG00971-E04	658[0n]	2	KR481826	1	Yes				22-May-2010	Aleochara castaneimarmotae	A			Centre for Biodiversity Genomics	May 18-22, 2010
LFBC	LFBC4660-18	BIOUG36891-H09	L#17LDBG-56	BOLD:AAB6956	BIOUG36891-H09	658[0n]				No				30-Jun-2017	Larinus	A		Vouchered:Registered Collection	Centre for Biodiversity Genomics
OPPEM	OPPEM2552-17	BIOUG35264-H04	GMP#03701	BOLD:AAH7310	BIOUG35264-H04	658[0n]				No				19-Jun-2014	Atalantycha neglecta	A	SEQUELBIN-10405|Murphys Point PP|Read:9	Vouchered:Registered Collection	Centre for Biodiversity Genomics
GMFRS	GMFRS110-15	BIOUG21235-B12	GMP#03150	BOLD:AAH2364	BIOUG21235-B12	591[0n]	1			No				30-Jun-2014	Metacmaeops vittata	A		Vouchered:Registered Collection	Centre for Biodiversity Genomics
BPCCA	COSO431-08	08SOCOL-0431	L#08BNP-021	BOLD:AAG4436	08SOCOL-0431	658[0n]	2	KM848030	1	Yes				12-Jun-2008	Labidomera clivicollis		Bruce Peninsula NP	Vouchered:Registered Collection	Centre for Biodiversity Genomics
OPPIG	OPPIG104-17	BIOUG33506-D03	GMP#03473	BOLD:AAO3078	BIOUG33506-D03	658[0n]				No				08-Aug-2014	Aphthona cyparissiae	A	SEQUELBIN-1644|Boyne Valley PP|Reads:2	Vouchered:Registered Collection	Centre for Biodiversity Genomics
LFBC	LFBC4650-18	BIOUG36891-G11	L#17LDBG-56	BOLD:AAB7600	BIOUG36891-G11	658[0n]				No				30-Jun-2017	Larinus obtusus	A		Vouchered:Registered Collection	Centre for Biodiversity Genomics
USCOB	USCOB295-10	09BBCOL-1294	MI090617-08	BOLD:AAM7609		658[0n]	2	HQ582474	1	Yes				17-Jun-2009	Isohydnocera curtipennis	A			Centre for Biodiversity Genomics	freehand
RBINA	RBINA4161-13	BIOUG08026-F12	ON13-C0066	BOLD:ACJ0017	BIOUG08026-F12	576[0n]	1	KR490125	1	No				15-Sep-2013	Platydracus cinnamopterus	A	Rouge NP	Vouchered:Registered Collection	Centre for Biodiversity Genomics
BBCCM	BBCCM387-10	BIOUG00669-C01	L#10PCPP-0511	BOLD:AAU7173	BIOUG00669-C01	658[0n]	2	JN290316	1	Yes				23-Jun-2010	Chaetarthria pallida	A	Point Pelee NP	Vouchered:Registered Collection	Centre for Biodiversity Genomics	|Master Jar
SSPAA	SSPAA9795-13	BIOUG05861-C07	L#12BIOBUS-0955	BOLD:ACK1878	BIOUG05861-C07	537[0n]	3	KM849968	1	No				14-Jul-2012	Reichenbachia spatulifer		Prince Albert NP	Vouchered:Registered Collection	Centre for Biodiversity Genomics
SSBCA	SSBCA5927-15	BIOUG25126-A06	L#14BIOBUS-0359	BOLD:ACA7261	BIOUG25126-A06	591[0n]	1	MG059929		No				12-Jul-2014	Quedius labradorensis	A	Burnt Cabin Bog ER	Vouchered:Registered Collection	Centre for Biodiversity Genomics
USCOB	USCOB276-10	09BBCOL-1275	OK090519-22	BOLD:AAH0410		658[0n]	2	HQ582462	1	Yes				15-May-2009	Rhabdopterus praetextus	A			Centre for Biodiversity Genomics	small malaise trap May 15-19 2009
SSBCA	SSBCA5922-15	BIOUG25126-A01	L#14BIOBUS-0359	BOLD:AAZ0964	BIOUG25126-A01	582[4n]	1	MG056819		No				12-Jul-2014	Blethisa quadricollis	A	Burnt Cabin Bog ER	Vouchered:Registered Collection	Centre for Biodiversity Genomics
SSPPA	SSPPA3033-15	BIOUG26606-G04	L#14BIOBUS-2381	BOLD:ACZ1288	BIOUG26606-G04	658[0n]	2	MF642223	1	Yes				22-Jun-2014	Rhexius	A	Point Pelee NP	Vouchered:Registered Collection	Centre for Biodiversity Genomics	June 19, trap overflowed
ELPCG	ELPCG9567-17	BIOUG35428-E08	L#17PHCOT-0065	BOLD:AAP6549	L#17PHCOT-0065	658[0n]				No				09-Aug-2017	Dialytes ulkei	A	Read:3	Vouchered:Registered Collection	Centre for Biodiversity Genomics
CNTID	CNTID3590-15	BIOUG20961-H02	GMP#03815	BOLD:ACU6111	BIOUG20961-H02	658[0n]	2	MF635423	1	Yes				25-Jun-2014	Mordellistena	A	Thousand Islands NP	Vouchered:Registered Collection	Centre for Biodiversity Genomics
USCOB	USCOB258-10	09BBCOL-1257	L#09OKL-060	BOLD:AAM7599		658[0n]	2	HQ582454	1	Yes				16-Apr-2009	Orchestes mixtus	A			Centre for Biodiversity Genomics	Hand collection
ELPCH	MPCAN1024-17	BIOUG34212-G02	L#17BIOBUS-0042	BOLD:ADH4918	BIOUG34212-G02	614[1n]	1			No				23-Aug-2017	Dialytellus dialytoides	A		Vouchered:Registered Collection	Centre for Biodiversity Genomics
SMTPD	SMTPD126-13	BIOUG08373-B04	GMP#02166	BOLD:ACJ6746	BIOUG08373-B04	603[0n]	1	KR489842	1	No				04-Oct-2013	Loricera pilicornis		Listowel, Listowel Central Public School	Vouchered:Registered Collection	Centre for Biodiversity Genomics	Collected from 23-Sept-13 to 27-Sept-58
USCOB	USCOB245-10	09BBCOL-1244	L#09ARK-078	BOLD:AAM7594		647[0n]	2	HQ582447	1	Yes				12-May-2009	Neochlamisus eubati	A			Centre for Biodiversity Genomics	Light trap
USCOB	USCOB242-10	09BBCOL-1241	L#09OKL-166	BOLD:AAM7593		658[0n]	2	HQ582445	1	Yes				13-May-2009	Bledius semiferrugineus	A			Centre for Biodiversity Genomics	Light trap
SSKJA	SSKJA547-14	BIOUG14850-F12	L#13BIOBUS-0395	BOLD:AAH0468	BIOUG14850-F12	579[0n]	1	KR915751		No				22-Jun-2013	Arthromacra aenea	A	Kejimkujik NP	Vouchered:Registered Collection	Centre for Biodiversity Genomics
BPCCA	TTCFW837-08	08BBCOL-0610	08BBCOL-0610	BOLD:AAC4218	08BBCOL-0610	658[0n]	2	KM842004	1	Yes					Grammoptera subargentata		Waterton Lakes NP	Vouchered:Registered Collection	Centre for Biodiversity Genomics
BPCCA	TTCFW836-08	08BBCOL-0609	08BBCOL-0609	BOLD:AAF9400	08BBCOL-0609	658[0n]	2	KM848474	1	Yes					Epicauta pruinosa		Waterton Lakes NP	Vouchered:Registered Collection	Centre for Biodiversity Genomics
BPCCA	TTCFW835-08	08BBCOL-0608	08BBCOL-0608	BOLD:AAF9400	08BBCOL-0608	658[0n]	2	KM846501	1	Yes					Epicauta pruinosa		Waterton Lakes NP	Vouchered:Registered Collection	Centre for Biodiversity Genomics
BPCCA	TTCFW834-08	08BBCOL-0607	08BBCOL-0607	BOLD:AAF9400	08BBCOL-0607	648[1n]	2	KM845193	1	No					Epicauta pruinosa		Waterton Lakes NP	Vouchered:Registered Collection	Centre for Biodiversity Genomics
SMTPC	SMTPB9970-13	BIOUG05605-H06	GMP#00806	BOLD:ABA3960	BIOUG05605-H06	576[0n]	1	KR481101	1	No				03-May-2013	Paria fragariae	A	Burford, Blessed Sacrament School	Vouchered:Registered Collection	Centre for Biodiversity Genomics	Malaise 22-Apr-13 to 03-May-13
CNTID	CNTID3561-15	BIOUG20961-E09	GMP#03815	BOLD:ACC7328	BIOUG20961-E09	576[0n]	1	MF637632		No				25-Jun-2014	Oxypoda amica	A	Thousand Islands NP	Vouchered:Registered Collection	Centre for Biodiversity Genomics
BPCCA	TTCFW829-08	08BBCOL-0602	08BBCOL-0602	BOLD:AAF3452	08BBCOL-0602	658[0n]	2	KM848464	1	Yes					Stenocorus nubifer		Waterton Lakes NP	Vouchered:Registered Collection	Centre for Biodiversity Genomics
BPCCA	TTCFW828-08	08BBCOL-0601	08BBCOL-0601	BOLD:AAD7174	08BBCOL-0601	658[1n]	4	KM842267	1	Yes					Saperda calcarata		Waterton Lakes NP	Vouchered:Registered Collection	Centre for Biodiversity Genomics
BPCCA	TTCFW827-08	08BBCOL-0600	L#08RIDMO-151	BOLD:AAD7174	08BBCOL-0600	658[0n]	2	KM841944	1	Yes				14-Aug-2008	Saperda calcarata		Riding Mountain NP	Vouchered:Registered Collection	Centre for Biodiversity Genomics
BPCCA	TTCFW824-08	08BBCOL-0597	L#08LBMAN-003	BOLD:AAG6588		658[0n]	4	KR485603	1	Yes				05-Jul-2008	Deloyala guttata				Centre for Biodiversity Genomics	free-hand sampling
OPPOC	OPPOC463-17	BIOUG33064-G06	GMP#03741	BOLD:ACL6588	BIOUG33064-G06	658[0n]				No				20-Jun-2014	Oberea tripunctata	A	SEQUELBIN-2066|Ferris PP|Reads:11	Vouchered:Registered Collection	Centre for Biodiversity Genomics
BPCCA	TTCFW820-08	08BBCOL-0593	L#08PUK-105	BOLD:AAE6890	08BBCOL-0593	658[0n]	2	KM842824	1	Yes				19-Aug-2008	Gyrinus opacus	A	Pukaskwa NP	Vouchered:Registered Collection	Centre for Biodiversity Genomics
BPCCA	TTCFW819-08	08BBCOL-0592	L#08PUK-105	BOLD:AAE6890	08BBCOL-0592	658[0n]	2	KM850646	1	Yes				19-Aug-2008	Gyrinus opacus	A	Pukaskwa NP	Vouchered:Registered Collection	Centre for Biodiversity Genomics
USCOB	USCOB217-10	09BBCOL-1216	L#09OKL-090	BOLD:AAH0320		658[0n]	2	HQ983889	1	Yes				17-Apr-2009	Rhagonycha lineola	A			Centre for Biodiversity Genomics	Light trap
OPPEM	OPPEM2455-17	BIOUG35263-H02	GMP#03701	BOLD:ACF2222	BIOUG35263-H02	658[0n]				No				19-Jun-2014	Ampedus	A	SEQUELBIN-10513|Murphys Point PP|Read:2	Vouchered:Registered Collection	Centre for Biodiversity Genomics
SSFDC	SSFDC2272-14	BIOUG13753-B09	L#13BIOBUS-0045	BOLD:ACA4013	BIOUG13753-B09	581[0n]	1	KR481495		No				30-May-2013	Dryocoetes affaber	A	Fundy NP	Vouchered:Registered Collection	Centre for Biodiversity Genomics	May 26, trap flooded
OPPEM	OPPEM2452-17	BIOUG35263-G11	GMP#03701	BOLD:AAH0148	BIOUG35263-G11	658[0n]				No				19-Jun-2014	Podabrus modestus	A	SEQUELBIN-1073|Murphys Point PP|Read:17	Vouchered:Registered Collection	Centre for Biodiversity Genomics
CNROR	CNROR076-13	BIOUG09654-A01	GMP#01066	BOLD:ACL0167	BIOUG09654-A01	658[0n]	3	KR128631	1	Yes				13-Aug-2013	Athous fossularis	A	Rouge NP	Vouchered:Registered Collection	Centre for Biodiversity Genomics
ELPCG	ELPCG1502-17	BIOUG32555-G06	L#17PHCOT-0021	BOLD:AAH0119	L#17PHCOT-0021	585[0n]	1			No				17-May-2017	Pelioptera	A		Vouchered:Registered Collection	Centre for Biodiversity Genomics
BPCCA	TTCFW806-08	08BBCOL-0579	L#08PUK-085	BOLD:AAC2238	08BBCOL-0579	658[0n]	2	KM843727	1	Yes				18-Aug-2008	Stictoleptura canadensis	A	Pukaskwa NP	Vouchered:Registered Collection	Centre for Biodiversity Genomics
BPCCA	TTCFW805-08	08BBCOL-0578	L#08PUK-112	BOLD:AAH0191	08BBCOL-0578	658[0n]	2	KM849410	1	Yes				18-Aug-2008	Macropogon piceus	A	Pukaskwa NP	Vouchered:Registered Collection	Centre for Biodiversity Genomics
BBCEC	BBCEC152-09	09BBECO-0152	L#09CB-037	BOLD:AAH2369	09BBECO-0152	658[0n]	2	HM411838	2	Yes				21-Jul-2009	Agriotes fucosus	A	Cape Breton Highlands NP	Vouchered:Registered Collection	Centre for Biodiversity Genomics	|100m away from coordinates
EBCCH	EBCCH343-11	BIOUG01005-E10	L#10PROBE-1425	BOLD:AAK5636	BIOUG01005-E10	658[0n]	2	KC017013	1	Yes				15-Jun-2010	Hydroporus larsoni	A	AFRM-EDOM-1	museum vouchered	Centre for Biodiversity Genomics	Sub: Large rocks and sand: Veg: Reed and willow: Depth: 44cm
BPCCA	TTCFW794-08	08BBCOL-0567	L#08RIDMO-151	BOLD:AAH2780	08BBCOL-0567	658[0n]	2	KM843775	1	Yes				14-Aug-2008	Amara apricaria	A	Riding Mountain NP	Vouchered:Registered Collection	Centre for Biodiversity Genomics
BPCCA	TTCFW793-08	08BBCOL-0566	L#08RIDMO-151	BOLD:AAG0707	08BBCOL-0566	658[0n]	2	KM841587	1	Yes				14-Aug-2008	Gyrinus confinis	A	Riding Mountain NP	Vouchered:Registered Collection	Centre for Biodiversity Genomics
GMGSH	GMGSH316-12	BIOUG03015-G01	GMP#00039	BOLD:AAM7790	BIOUG03015-G01	658[0n]	1			No				31-Jul-2012	Lechriops oculatus		Great Smoky Mountains National Park	Vouchered:Registered Collection	Centre for Biodiversity Genomics
BPCCA	TTCFW791-08	08BBCOL-0564	L#08RIDMO-151	BOLD:AAH2914	08BBCOL-0564	658[0n]	2	KM843947	1	Yes				14-Aug-2008	Hydrobius	A	Riding Mountain NP	Vouchered:Registered Collection	Centre for Biodiversity Genomics
BPCCA	TTCFW790-08	08BBCOL-0563	L#08RIDMO-151	BOLD:AAG0712	08BBCOL-0563	658[0n]	2	KM847410	1	Yes				14-Aug-2008	Gyrinus affinis	A	Riding Mountain NP	Vouchered:Registered Collection	Centre for Biodiversity Genomics
BPCCA	TTCFW789-08	08BBCOL-0562	L#08RIDMO-151	BOLD:AAH2914	08BBCOL-0562	658[0n]	2	KM849069	1	Yes				14-Aug-2008	Hydrobius	A	Riding Mountain NP	Vouchered:Registered Collection	Centre for Biodiversity Genomics
BPCCA	TTCFW787-08	08BBCOL-0560	L#08RIDMO-151	BOLD:AAG0712	08BBCOL-0560	658[0n]	2	KM845411	1	Yes				14-Aug-2008	Gyrinus affinis	A	Riding Mountain NP	Vouchered:Registered Collection	Centre for Biodiversity Genomics
BPCCA	TTCFW786-08	08BBCOL-0559	L#08RIDMO-151	BOLD:AAF7936	08BBCOL-0559	658[0n]	2	KM845498	1	Yes				14-Aug-2008	Gyrinus wallisi	A	Riding Mountain NP	Vouchered:Registered Collection	Centre for Biodiversity Genomics
BPCCA	TTCFW785-08	08BBCOL-0558	L#08RIDMO-151	BOLD:AAH2914	08BBCOL-0558	658[0n]	2	KM844146	1	Yes				14-Aug-2008	Hydrobius	A	Riding Mountain NP	Vouchered:Registered Collection	Centre for Biodiversity Genomics
OPPEE	OPPEE7080-17	BIOUG34167-B01	GMP#03415	BOLD:ADI7606	BIOUG34167-B01	658[0n]			1	No				10-Jul-2014	Pyropyga	A	SEQUELBIN-10501|Bayview Escarpment PP|Read:1	Vouchered:Registered Collection	Centre for Biodiversity Genomics
BPCCA	TTCFW782-08	08BBCOL-0555	L#08RIDMO-151	BOLD:AAF7948	08BBCOL-0555	658[0n]	2	KM848103	1	Yes				14-Aug-2008	Gyrinus dubius	A	Riding Mountain NP	Vouchered:Registered Collection	Centre for Biodiversity Genomics
BPCCA	TTCFW778-08	08BBCOL-0551	L#08RIDMO-159	BOLD:AAG4459	08BBCOL-0551	658[0n]	2	KM847037	1	No				15-Aug-2008	Phyllobrotica decorata	A	Riding Mountain NP	Vouchered:Registered Collection	Centre for Biodiversity Genomics
BPCCA	TTCFW777-08	08BBCOL-0550	L#08RIDMO-141	BOLD:AAB8141	08BBCOL-0550	658[0n]	2	KM845651	1	Yes				14-Aug-2008	Xylotrechus undulatus	A	Riding Mountain NP	Vouchered:Registered Collection	Centre for Biodiversity Genomics
BPCCA	TTCFW775-08	08BBCOL-0548	L#08RIDMO-123	BOLD:AAC7478	08BBCOL-0548	658[0n]	2	KM848972	1	Yes				13-Aug-2008	Agrilus granulatus liragus	A	Riding Mountain NP	Vouchered:Registered Collection	Centre for Biodiversity Genomics
BPCCA	TTCFW772-08	08BBCOL-0545	L#08RIDMO-123	BOLD:AAF3857	08BBCOL-0545	658[0n]	2	KM849275	1	Yes				13-Aug-2008	Anatis labiculata	A	Riding Mountain NP	Vouchered:Registered Collection	Centre for Biodiversity Genomics
BPCCA	TTCFW771-08	08BBCOL-0544	L#08RIDMO-123	BOLD:AAC7923	08BBCOL-0544	658[0n]	2	KM846182	1	Yes				13-Aug-2008	Typocerus velutinus	A	Riding Mountain NP	Vouchered:Registered Collection	Centre for Biodiversity Genomics
BPCCA	TTCFW770-08	08BBCOL-0543	L#08RIDMO-123	BOLD:AAC7923	08BBCOL-0543	658[0n]	2	KM845040	1	Yes				13-Aug-2008	Typocerus velutinus	A	Riding Mountain NP	Vouchered:Registered Collection	Centre for Biodiversity Genomics
OPPOE	OPPOE2901-17	BIOUG34055-G05	GMP#03743	BOLD:ACR2063	BIOUG34055-G05	658[0n]				No				18-Jul-2014	Mordellistena	A	SEQUELBIN-3192|Ferris PP|Reads:13	Vouchered:Registered Collection	Centre for Biodiversity Genomics
BPCCA	TTCFW767-08	08BBCOL-0540	L#08WATL-155	BOLD:AAH0190	08BBCOL-0540	658[0n]	2	KM850258	1	Yes				09-Aug-2008	Hoppingiana hudsonica	A	Waterton Lakes NP	Vouchered:Registered Collection	Centre for Biodiversity Genomics
SMTPL	SMTPL7686-15	BIOUG21974-C04	GMP#07358	BOLD:ACU5449	BIOUG21974-C04	585[0n]	1	MG061962	1	No				08-May-2015	Heterothops fusculus		Kleefeld, Kleefeld School	Vouchered:Registered Collection	Centre for Biodiversity Genomics
CNPRB	CNPRB108-15	BIOUG20641-F06	GMP#04167	BOLD:ACI8902	BIOUG20641-F06	564[0n]	1	MF634420		No				05-Jun-2014	Gnathotrichus sulcatus	A	Pacific Rim NP	Vouchered:Registered Collection	Centre for Biodiversity Genomics	By stream, surrounded by ferns:: dry but cool at night (8C)
BPCCA	TTCFW761-08	08BBCOL-0534	L#08RIDMO-104	BOLD:AAC2238	08BBCOL-0534	658[0n]	2	KM847055	1	Yes				12-Aug-2008	Stictoleptura canadensis	A	Riding Mountain NP	Vouchered:Registered Collection	Centre for Biodiversity Genomics
BPCCA	TTCFW760-08	08BBCOL-0533	L#08RIDMO-104	BOLD:AAG9444	08BBCOL-0533	658[0n]	2	KM850343	1	Yes				12-Aug-2008	Stictoleptura canadensis canadensis	A	Riding Mountain NP	Vouchered:Registered Collection	Centre for Biodiversity Genomics
OPPOC	OPPOC398-17	BIOUG33064-B01	GMP#03741	BOLD:ABX5183	BIOUG33064-B01	658[0n]				No				20-Jun-2014	Podabrus rugosulus	A	SEQUELBIN-467|Ferris PP|Reads:17	Vouchered:Registered Collection	Centre for Biodiversity Genomics
EBCCH	EBCCH336-11	BIOUG01005-E03	L#10PROBE-1419	BOLD:AAC3600	BIOUG01005-E03	658[0n]	2	KC017011	1	Yes				15-Jun-2010	Hydroporus fuscipennis	A	AFRM-WDOM-1	museum vouchered	Centre for Biodiversity Genomics	Sub: Large rocks and sand: Veg: Reed: Depth: 44cm
ROUGE	MPCAN559-17	BIOUG34207-G12	L#17BIOBUS-0083	BOLD:AAM7611	BIOUG34207-G12	594[0n]	1			No				24-Jun-2017	Agrilus cephalicus	A		Vouchered:Registered Collection	Centre for Biodiversity Genomics
BARSJ	BARSJ392-16	BARS_2015_77_392	2015_77D_COL_28	BOLD:ADD0681		658[0n]	2		1	Yes				13-Jun-2015	Aleocharinae	A			Research Collection of Beverly Mcclenaghan
SSFDB	SSFDB4706-14	BIOUG13862-G07	L#13BIOBUS-0052	BOLD:ACK2240	BIOUG13862-G07	591[2n]	1	KR491259		No				30-May-2013	Tachinus		Fundy NP	Vouchered:Registered Collection	Centre for Biodiversity Genomics
OPPUS	OPPUS1808-17	BIOUG35827-C08	GMP#04498	BOLD:AAZ1531	BIOUG35827-C08	658[0n]				No				01-Sep-2014	Platydema teleops	A	SEQUELBIN-10530|Turkey Point PP|Read:1	Vouchered:Registered Collection	Centre for Biodiversity Genomics
OPPOC	OPPOC386-17	BIOUG33064-A01	GMP#03741	BOLD:ADH8671	BIOUG33064-A01	658[0n]			1	No				20-Jun-2014	Capraita subvittata	A	SEQUELBIN-1885|Ferris PP|Reads:8	Vouchered:Registered Collection	Centre for Biodiversity Genomics
ROUGE	MPCAN550-17	BIOUG34207-G03	L#17BIOBUS-0083	BOLD:AAN6106	BIOUG34207-G03	577[0n]	1			No				24-Jun-2017	Rhagonycha oriflava	A		Vouchered:Registered Collection	Centre for Biodiversity Genomics
BPCCA	TTCFW744-08	08BBCOL-0517	L#08WATL-116	BOLD:AAH2398	08BBCOL-0517	658[0n]	2	KM847005	1	Yes				07-Aug-2008	Prosternon bombycinum	A	Waterton Lakes NP	Vouchered:Registered Collection	Centre for Biodiversity Genomics
ROUGE	MPCAN548-17	BIOUG34207-G01	L#17BIOBUS-0086	BOLD:ACA2920	BIOUG34207-G01	600[0n]	1			No				25-Jun-2017	Agrilus subcinctus	A		Vouchered:Registered Collection	Centre for Biodiversity Genomics
BBCCM	BBCCM527-10	BIOUG00671-F10	L#10PCPP-0382	BOLD:AAH2910	BIOUG00671-F10	658[0n]	2	JN290437	1	Yes				28-Jun-2010	Enochrus ochraceus	A	Point Pelee NP	Vouchered:Registered Collection	Centre for Biodiversity Genomics
SSWLA	SSWLA3932-13	BIOUG04808-G10	L#12BIOBUS-0655	BOLD:AAP7847	BIOUG04808-G10	613[0n]	4	KM841527	1	No				27-Jun-2012	Syneta simplex simplex		Waterton Lakes NP	Vouchered:Registered Collection	Centre for Biodiversity Genomics
BBCCM	BBCCM524-10	BIOUG00671-F07	L#10PCPP-0382	BOLD:AAU7129	BIOUG00671-F07	658[0n]	2	JN290434	1	Yes				28-Jun-2010	Xylobiops basilaris	A	Point Pelee NP	Vouchered:Registered Collection	Centre for Biodiversity Genomics
OPPUS	OPPUS1796-17	BIOUG35827-B08	GMP#04498	BOLD:ADI7551	BIOUG35827-B08	658[0n]			1	No				01-Sep-2014	Proteinus	A	SEQUELBIN-10601|Turkey Point PP|Read:8	Vouchered:Registered Collection	Centre for Biodiversity Genomics
SSBCA	SSBCA5783-15	BIOUG25044-H11	L#14BIOBUS-0359	BOLD:ACY7389	BIOUG25044-H11	683[1n]	2	MG057548	1	Yes				12-Jul-2014	Philonthus lomatus	A	Burnt Cabin Bog ER	Vouchered:Registered Collection	Centre for Biodiversity Genomics
BPCCA	TTCFW731-08	08BBCOL-0504	L#08WATL-102	BOLD:AAB9227	08BBCOL-0504	658[0n]	2	KM841825	1	Yes				06-Aug-2008	Xestoleptura tibialis	A	Waterton Lakes NP	Vouchered:Registered Collection	Centre for Biodiversity Genomics
BPCCA	TTCFW729-08	08BBCOL-0502	L#08WATL-102	BOLD:AAG0944	08BBCOL-0502	658[0n]	2	KM841809	1	Yes				06-Aug-2008	Trachysida aspera aspera	A	Waterton Lakes NP	Vouchered:Registered Collection	Centre for Biodiversity Genomics
BBCCM	BBCCM512-10	BIOUG00671-E07	L#10PCPP-0410	BOLD:AAU7126	BIOUG00671-E07	658[0n]	2	JN290425	1	Yes				29-Jun-2010	Isohydnocera curtipennis	A	Point Pelee NP	Vouchered:Registered Collection	Centre for Biodiversity Genomics
BBCCM	BBCCM511-10	BIOUG00671-E06	L#10PCPP-0410	BOLD:AAH0408	BIOUG00671-E06	658[1n]	2	JN290424	1	Yes				29-Jun-2010	Sitona cylindricollis	A	Point Pelee NP	Vouchered:Registered Collection	Centre for Biodiversity Genomics
BBCCM	BBCCM510-10	BIOUG00671-E05	L#10PCPP-0410	BOLD:ABX2456	BIOUG00671-E05	658[0n]	6	KM850627	1	Yes				29-Jun-2010	Tyloderma foveolatum	A	Point Pelee NP	Vouchered:Registered Collection	Centre for Biodiversity Genomics
SMTPS	SMTPR1646-16	BIOUG31054-H03	GMP#09526	BOLD:ACF5461	BIOUG31054-H03	543[0n]	1	MG054388		No				30-Sep-2016	Baeocera	A		Vouchered:Registered Collection	Centre for Biodiversity Genomics
ROUGE	MPCAN526-17	BIOUG34207-E03	L#17BIOBUS-0082	BOLD:ACK5690	BIOUG34207-E03	588[0n]	1			No				24-Jun-2017	Exneria ruficollis	A		Vouchered:Registered Collection	Centre for Biodiversity Genomics
BBCCM	BBCCM505-10	BIOUG00671-D12	L#10PCPP-0451	BOLD:AAV7909	BIOUG00671-D12	407[0n]	4	KM844733	1	No				24-Jun-2010	Blemus discus	A	Point Pelee NP	Vouchered:Registered Collection	Centre for Biodiversity Genomics
CNGSF	CNGSF3939-15	BIOUG21802-G10	GMP#03896	BOLD:ACU3641	BIOUG21802-G10	564[0n]	1	MF632977	1	No				11-Aug-2014	Epicauta pensylvanica	A	Grasslands NP	Vouchered:Registered Collection	Centre for Biodiversity Genomics	late collection due to lack of staff
BPCCA	TTCFW717-08	08BBCOL-0490	L#08WATL-102	BOLD:AAI5629	08BBCOL-0490	658[0n]	2	KM845711	1	Yes				06-Aug-2008	Pseudogaurotina cressoni cressoni	A	Waterton Lakes NP	Vouchered:Registered Collection	Centre for Biodiversity Genomics
BPCCA	TTCFW716-08	08BBCOL-0489	L#08WATL-102	BOLD:AAE9136	08BBCOL-0489	658[0n]	2	KM850282	1	Yes				06-Aug-2008	Neospondylis upiformis	A	Waterton Lakes NP	Vouchered:Registered Collection	Centre for Biodiversity Genomics
RRMFC	RRMFC1721-15	BIOUG22289-B10	GMP#07726	BOLD:ACI7017	BIOUG22289-B10	531[0n]	2	KT621562	1	No				14-May-2015	Eustrophus tomentosus	A		Vouchered:Registered Collection	Centre for Biodiversity Genomics
ROUGE	MPCAN517-17	BIOUG34207-D06	L#17BIOBUS-0082	BOLD:ABX0564	BIOUG34207-D06	576[0n]	1			No				24-Jun-2017	Carpelimus	A		Vouchered:Registered Collection	Centre for Biodiversity Genomics
BPCCA	TTCFW707-08	08BBCOL-0480	L#08WATL-102	BOLD:AAH2398	08BBCOL-0480	658[0n]	2	KM841709	1	Yes				06-Aug-2008	Prosternon bombycinum	A	Waterton Lakes NP	Vouchered:Registered Collection	Centre for Biodiversity Genomics
BBCCM	BBCCM491-10	BIOUG00671-C10	L#10PCPP-0045	BOLD:AAU7131	BIOUG00671-C10	407[0n]	4	KM846128	1	No				22-Jun-2010	Philonthus rufulus	A	Point Pelee NP	Vouchered:Registered Collection	Centre for Biodiversity Genomics
BPCCA	TTCFW705-08	08BBCOL-0478	L#08WATL-102	BOLD:AAA9568	08BBCOL-0478	658[0n]	2	KM845761	1	Yes				06-Aug-2008	Monochamus	A	Waterton Lakes NP	Vouchered:Registered Collection	Centre for Biodiversity Genomics
USCOL	USCOL685-09	09BBCOL-0305	TX090521-01	BOLD:AAG3479		658[0n]	2	HM433653	2	Yes				21-May-2009	Acmaeodera	A			Centre for Biodiversity Genomics	netting and beating sheet
BPCCA	TTCFW700-08	08BBCOL-0473	L#08WATL-082	BOLD:AAH3459	08BBCOL-0473	658[0n]	2	KM848217	1	Yes				27-Jul-2008	Magdalis gentilis	A	Waterton Lakes NP	Vouchered:Registered Collection	Centre for Biodiversity Genomics
MPCAN	MPCAN1098-17	BIOUG34214-E05	L#17BIOBUS-0048	BOLD:ADJ0888	BIOUG34214-E05	565[0n]	1			No				17-Sep-2017	Acrotrichis	A	perforated	Vouchered:Registered Collection	Centre for Biodiversity Genomics
BPCCA	TTCFW694-08	08BBCOL-0467	L#08WATL-082	BOLD:AAG2530	08BBCOL-0467	658[0n]	2	KM842394	1	Yes				27-Jul-2008	Bromius obscurus	A	Waterton Lakes NP	Vouchered:Registered Collection	Centre for Biodiversity Genomics
BPCCA	TTCFW691-08	08BBCOL-0464	L#08WATL-082	BOLD:AAI3110	08BBCOL-0464	658[0n]	2	KM847003	1	Yes				27-Jul-2008	Nicrophorus hebes	A	Waterton Lakes NP	Vouchered:Registered Collection	Centre for Biodiversity Genomics
ROUGE	ROUGE316-17	BIOUG35765-D09	17RNUPB-12	BOLD:AAC4902	ROM 2017031	633[0n]	1			No				25-Jun-2017	Amara aenea	A	Sector 12 (General collection)	Vouchered:Registered Collection	Centre for Biodiversity Genomics
SSROC	SSROC1892-14	BIOUG14259-F05	L#13BIOBUS-2508	BOLD:AAF7300	BIOUG14259-F05	585[0n]	1	KR915666		No				05-Jun-2013	Agrilus cyanescens	A	Rouge NP	Vouchered:Registered Collection	Centre for Biodiversity Genomics
SSGIA	SSGIA5258-15	BIOUG22849-G04	L#14BIOBUS-0218	BOLD:ACC4145	BIOUG22849-G04	594[0n]	1	MF635721		No				22-Jun-2014	Trechus obtusus		Gulf Islands NP	Vouchered:Registered Collection	Centre for Biodiversity Genomics
BBCCM	BBCCM468-10	BIOUG00671-A11	L#10PCPP-0308	BOLD:AAU7139	BIOUG00671-A11	658[0n]	2	JN290386	1	Yes				25-Jun-2010	Paramordellaria triloba	A	Point Pelee NP	Vouchered:Registered Collection	Centre for Biodiversity Genomics
ROUGE	ROUGE308-17	BIOUG35765-D01	17RNUPB-12	BOLD:AAP8666	ROM 2017031	633[0n]	1			No				25-Jun-2017	Ophonus puncticeps	A	Sector 12 (General collection)	Vouchered:Registered Collection	Centre for Biodiversity Genomics
BBCCM	BBCCM466-10	BIOUG00671-A09	L#10PCPP-0059	BOLD:AAU7138	BIOUG00671-A09	658[2n]	2	JN290384	1	Yes				23-Jun-2010	Mycetochara fraterna	A	Point Pelee NP	Vouchered:Registered Collection	Centre for Biodiversity Genomics
BPCCA	TTCFW679-08	08BBCOL-0452	L#08BANFF-071	BOLD:AAB4891	08BBCOL-0452	658[0n]	2	KM843392	1	Yes				03-Aug-2008	Nicrophorus investigator	A	Banff NP	Vouchered:Registered Collection	Centre for Biodiversity Genomics
MPCAN	MPCAN1081-17	BIOUG34214-C12	L#17BIOBUS-0048	BOLD:AAY6555	BIOUG34214-C12	573[1n]	1	MW661354		No				17-Sep-2017	Trichiusa robustula	A	perforated	Vouchered:Registered Collection	Centre for Biodiversity Genomics
PHAAH	PHAAH1518-17	BIOUG32454-H08	GMP#04481	BOLD:ABW2833	BIOUG32454-H08	558[0n]	1			No				02-Jul-2014	Cryptophilus obliteratus			Vouchered:Registered Collection	Centre for Biodiversity Genomics
BPCCA	TTCFW676-08	08BBCOL-0449	L#08BANFF-071	BOLD:AAH3305	08BBCOL-0449	658[0n]	2	KM846002	1	Yes				03-Aug-2008	Hippodamia glacialis	A	Banff NP	Vouchered:Registered Collection	Centre for Biodiversity Genomics
MPCAN	MPCAN1076-17	BIOUG34214-C07	L#17BIOBUS-0048	BOLD:AAL0643	BIOUG34214-C07	568[0n]	1			No				17-Sep-2017	Ephistemus globulus	A	perforated	Vouchered:Registered Collection	Centre for Biodiversity Genomics
BPCCA	TTCFW672-08	08BBCOL-0445	L#08BANFF-014	BOLD:AAG3480		658[0n]	2	KR484546	1	Yes				30-Jul-2008	Anthaxia inornata	A	Banff		Centre for Biodiversity Genomics	daytime netting
MPCAN	MPCAN1074-17	BIOUG34214-C05	L#17BIOBUS-0048	BOLD:AAO0819	BIOUG34214-C05	562[2n]	1			No				17-Sep-2017	Monotoma picipes	A	perforated	Vouchered:Registered Collection	Centre for Biodiversity Genomics
CNJAI	CNJAI010-12	BIOUG03582-C07	GMP#00403	BOLD:ACD0108	BIOUG03582-C07	661[0n]	3	KM848922	1	Yes				19-Sep-2012	Silusa densa	A	Jasper NP	Vouchered:Registered Collection	Centre for Biodiversity Genomics
ROUGE	MPCAN471-17	BIOUG34206-H07	L#17BIOBUS-0087	BOLD:ADI0658	BIOUG34206-H07	580[0n]	1		1	No				24-Jun-2017	Cercyon cinctus	A		Vouchered:Registered Collection	Centre for Biodiversity Genomics
ROUGE	MPCAN470-17	BIOUG34206-H06	L#17BIOBUS-0087	BOLD:ADH8481	BIOUG34206-H06	583[0n]	1			No				24-Jun-2017	Listronotus sparsus	A		Vouchered:Registered Collection	Centre for Biodiversity Genomics
ROUGE	MPCAN468-17	BIOUG34206-H04	L#17BIOBUS-0087	BOLD:AAU7168	BIOUG34206-H04	582[0n]	1			No				24-Jun-2017	Atomaria basalis	A		Vouchered:Registered Collection	Centre for Biodiversity Genomics
BPCCA	TTCFW661-08	08BBCOL-0434	L#08BANFF-004	BOLD:AAB9227	BIOUG06365-F04	658[0n]	2	KM841938	1	Yes				29-Jul-2008	Xestoleptura tibialis	A	Banff NP	Vouchered:Registered Collection	Centre for Biodiversity Genomics
BBCCM	BBCCM445-10	BIOUG00669-G11	L#10PCPP-0340	BOLD:AAU7164	BIOUG00669-G11	658[0n]	2	JN290367	1	Yes				26-Jun-2010	Carpelimus	A	Point Pelee NP	Vouchered:Registered Collection	Centre for Biodiversity Genomics
BBCCM	BBCCM444-10	BIOUG00669-G10	L#10PCPP-0340	BOLD:AAN6197	BIOUG00669-G10	658[0n]	2	JN290366	1	Yes				26-Jun-2010	Bembidion impotens	A	Point Pelee NP	Vouchered:Registered Collection	Centre for Biodiversity Genomics
BBCCM	BBCCM443-10	BIOUG00669-G09	L#10PCPP-0340	BOLD:AAM9958	BIOUG00669-G09	658[0n]	2	JN290365	1	Yes				26-Jun-2010	Tanysphyrus lemnae	A	Point Pelee NP	Vouchered:Registered Collection	Centre for Biodiversity Genomics
CNBFD	CNBFD116-15	BIOUG19029-H02	GMP#04428	BOLD:ACB2222	BIOUG19029-H02	591[0n]	1	KR915790		No				10-Jul-2014	Dichelotarsus extremus	A	Banff NP	Vouchered:Registered Collection	Centre for Biodiversity Genomics
CNWLD	CNWLD338-12	BIOUG03236-H01	GMP#00282	BOLD:AAP7040	BIOUG03236-H01	631[0n]	1	KM845799	1	No				04-Jul-2012	Didion punctatum		Waterton Lakes NP	Vouchered:Registered Collection	Centre for Biodiversity Genomics
BPCCA	TTCFW655-08	08BBCOL-0428	L#08BANFF-004	BOLD:AAH2398	BIOUG06365-E10	658[0n]	2	KM842557	1	Yes				29-Jul-2008	Prosternon bombycinum	A	Banff NP	Vouchered:Registered Collection	Centre for Biodiversity Genomics
BPCCA	TTCFW653-08	08BBCOL-0426	L#08BANFF-060	BOLD:AAB2742	08BBCOL-0426	658[0n]	2	KM847564	1	Yes				02-Aug-2008	Acmaeops proteus	A	Banff NP	Vouchered:Registered Collection	Centre for Biodiversity Genomics
BBCCM	BBCCM437-10	BIOUG00669-G03	L#10PCPP-0521	BOLD:AAU7161	BIOUG00669-G03	658[0n]	2	JN290360	1	Yes				27-Jun-2010	Mordellistena	A	Point Pelee NP	Vouchered:Registered Collection	Centre for Biodiversity Genomics	|Master Jar
SSBCA	SSBCA6299-15	BIOUG25130-A02	L#14BIOBUS-0309	BOLD:ACE1433	BIOUG25130-A02	516[0n]	1	MG059917		No				06-Jul-2014	Eusphalerum rugulosum	A	Burnt Cabin Bog ER	Vouchered:Registered Collection	Centre for Biodiversity Genomics
CNBRJ	CNBRJ260-14	BIOUG10671-B05	GMP#01300	BOLD:ACA6288	BIOUG10671-B05	658[0n]	3	KR124336	1	Yes				21-May-2013	Colopterus truncatus	A	Cape Breton Highlands NP	Vouchered:Registered Collection	Centre for Biodiversity Genomics
BPCCA	TTCFW646-08	08BBCOL-0419	L#08BANFF-035	BOLD:AAX8328	08BBCOL-0419	658[0n]	2	KM843651	1	Yes				31-Jul-2008	Pseudanostirus pudicus	A	Banff NP	Vouchered:Registered Collection	Centre for Biodiversity Genomics
MPCAN	MPCAN1048-17	BIOUG34214-A03	L#17BIOBUS-0048	BOLD:AAO4392	BIOUG34214-A03	530[0n]	1	MN249810		No				17-Sep-2017	Scydmaenus rufus	A	perforated	Vouchered:Registered Collection	Centre for Biodiversity Genomics
SSKUE	SSKUB13722-15	BIOUG27583-B04	L#14BIOBUS-0443	BOLD:ACZ1626	BIOUG27583-B04	658[0n]	2	MF640714	1	Yes				24-Jul-2014	Pycnoglypta campbelli		Kluane NP	Vouchered:Registered Collection	Centre for Biodiversity Genomics	July 17, 1 pan flipped| July 24, 2 pans flipped
BPCCA	TTCFW643-08	08BBCOL-0416	L#08BANFF-054	BOLD:AAG5195	08BBCOL-0416	658[0n]	2	KM842205	1	Yes				01-Aug-2008	Trichalophus alternatus	A	Banff NP	Vouchered:Registered Collection	Centre for Biodiversity Genomics
ELPCH	MPCAN446-17	BIOUG34206-F06	L#17BIOBUS-0078	BOLD:ACO4071	BIOUG34206-F06	636[0n]	1			No				13-Jun-2017	Desmopachria convexa	A		Vouchered:Registered Collection	Centre for Biodiversity Genomics
BPCCA	TTCFW637-08	08BBCOL-0410	L#08WATL-055	BOLD:ABX5492	08BBCOL-0410	658[0n]	2	KM846603	1	Yes				25-Jul-2008	Nitidolimonius resplendens	A	Waterton Lakes NP	Vouchered:Registered Collection	Centre for Biodiversity Genomics
CNWLI	CNWLI007-12	BIOUG03377-G08	GMP#00291	BOLD:AAN5901	BIOUG03377-G08	632[0n]	1	KM845128	1	No				18-Sep-2012	Phyllotreta		Waterton Lakes NP	Vouchered:Registered Collection	Centre for Biodiversity Genomics
BPCCA	TTCFW632-08	08BBCOL-0405	L#08WATL-051	BOLD:AAB6709	08BBCOL-0405	658[0n]	2	KM842171	1	Yes				25-Jul-2008	Judolia montivagans	A	Waterton Lakes NP	Vouchered:Registered Collection	Centre for Biodiversity Genomics
BPCCA	TTCFW631-08	08BBCOL-0404	L#08WATL-051	BOLD:AAD5014	08BBCOL-0404	559[0n]	4	KM846983	1	Yes				25-Jul-2008	Pronocera collaris collaris	A	Waterton Lakes NP	Vouchered:Registered Collection	Centre for Biodiversity Genomics
BPCCA	TTCFW627-08	08BBCOL-0400	L#08WATL-051	BOLD:AAG0943	08BBCOL-0400	658[0n]	2	KM843350	1	Yes				25-Jul-2008	Trachysida aspera	A	Waterton Lakes NP	Vouchered:Registered Collection	Centre for Biodiversity Genomics
BBCCM	BBCCM411-10	BIOUG00669-E01	L#10PCPP-0325	BOLD:AAU7150	BIOUG00669-E01	658[0n]	2	JN290338	1	Yes				26-Jun-2010	Bembidion frontale	A	Point Pelee NP	Vouchered:Registered Collection	Centre for Biodiversity Genomics
BPCCA	TTCFW625-08	08BBCOL-0398	L#08WATL-051	BOLD:AAA9568	08BBCOL-0398	658[0n]	2	KM842843	1	Yes				25-Jul-2008	Monochamus scutellatus	A	Waterton Lakes NP	Vouchered:Registered Collection	Centre for Biodiversity Genomics
BBCCM	BBCCM409-10	BIOUG00669-D11	L#10PCPP-0059	BOLD:AAU7180	BIOUG00669-D11	658[0n]	2	JN290336	1	Yes				23-Jun-2010	Carpelimus	A	Point Pelee NP	Vouchered:Registered Collection	Centre for Biodiversity Genomics
ELPCH	MPCAN428-17	BIOUG34206-D12	L#17BIOBUS-0079	BOLD:ACS0745	BIOUG34206-D12	636[0n]	1			No				13-Jun-2017	Mycetophagus flexuosus	A		Vouchered:Registered Collection	Centre for Biodiversity Genomics
ELPCH	MPCAN427-17	BIOUG34206-D11	L#17BIOBUS-0079	BOLD:AAD2752	BIOUG34206-D11	636[0n]	1			No				13-Jun-2017	Bembidion nitidum	A		Vouchered:Registered Collection	Centre for Biodiversity Genomics
JSCOL	JSCOL385-11	BIOUG00993-D07	L#JSETM-056	BOLD:AAN6206	BIOUG00993-D07	658[0n]	2	KR491314	1	Yes				08-Oct-2010	Omonadus floralis	A			Centre for Biodiversity Genomics	October 01-08 2010
COCHU	LVCOC091-10	10PROBE-20896	LV1208-01	BOLD:AAN5699	10PROBE-20896	658[0n]	2	HQ989957	1	Yes				02-Aug-2005	Auleutes epilobii	A		Museum Vouchered	Centre for Biodiversity Genomics	<VERBATIM LOCALITY>CNSC|Carex pond|58.759|-93.942|</VERBATIM LOCALITY>|
COCHU	LVCOC090-10	10PROBE-20895	LV1108-03	BOLD:AAG5180	10PROBE-20895	658[0n]	2	HQ989956	1	Yes				02-Aug-2005	Acalyptus carpini	A		Museum Vouchered	Centre for Biodiversity Genomics	<VERBATIM LOCALITY>CNSC|Carex pond|58.759|-93.942|</VERBATIM LOCALITY>|
BPCCA	TTCFW618-08	08BBCOL-0391	L#08WATL-051	BOLD:AAA9568	08BBCOL-0391	658[0n]	4	KM845979	1	Yes				25-Jul-2008	Monochamus scutellatus	A	Waterton Lakes NP	Vouchered:Registered Collection	Centre for Biodiversity Genomics
BPCCA	TTCFW617-08	08BBCOL-0390	L#08WATL-091	BOLD:AAH0929	08BBCOL-0390	658[0n]	2	KM846155	1	Yes				27-Jul-2008	Dichelotarsus excursus	A	Waterton Lakes NP	Vouchered:Registered Collection	Centre for Biodiversity Genomics
JSCOL	JSCOL417-11	BIOUG00990-H10	L#JSETM-028	BOLD:AAU7324	BIOUG00990-H10	658[0n]	2	KR484146	1	Yes				18-Jul-2010	Priobium sericeum	A			Centre for Biodiversity Genomics	July 16-18 2010
JSCOL	JSCOL416-11	BIOUG00990-H09	L#JSETM-028	BOLD:ABW8701	BIOUG00990-H09	658[0n]	6	KR484297	1	Yes				18-Jul-2010	Prionocyphon limbatus	A			Centre for Biodiversity Genomics	July 16-18 2010
BBCCM	BBCCM399-10	BIOUG00669-D01	L#10PCPP-0012	BOLD:AAG5060	BIOUG00669-D01	658[0n]	2	JN290327	1	Yes				21-Jun-2010	Atomaria fuscata	A	Point Pelee NP	Vouchered:Registered Collection	Centre for Biodiversity Genomics
BPCCA	TTCFW613-08	08BBCOL-0386	L#08WATL-063	BOLD:AAG4455	08BBCOL-0386	658[0n]	2	KM848456	1	Yes				26-Jul-2008	Plateumaris flavipes	A	Waterton Lakes NP	Vouchered:Registered Collection	Centre for Biodiversity Genomics
BPCCA	TTCFW612-08	08BBCOL-0385	L#08WATL-063	BOLD:AAI1993	08BBCOL-0385	658[0n]	2	KM843696	1	Yes				26-Jul-2008	Gyrinus maculiventris	A	Waterton Lakes NP	Vouchered:Registered Collection	Centre for Biodiversity Genomics
JSCOL	JSCOL412-11	BIOUG00990-H05	L#JSETM-026	BOLD:AAN6006	BIOUG00990-H05	658[0n]	2	KR916195	1	Yes				16-Jul-2010	Carpophilus hemipterus	A			Centre for Biodiversity Genomics	July 14-16 2010
CNFDM	CNFDM457-14	BIOUG11262-G11	GMP#01222	BOLD:ACG8831	BIOUG11262-G11	644[0n]	3	KR119485		Yes				18-Jun-2013	Gabrius fallaciosus	A	Fundy NP	Vouchered:Registered Collection	Centre for Biodiversity Genomics
BPCCA	COSO381-08	08SOCOL-0381	08SOCOL-0381	BOLD:AAH6661		658[0n]	2	KR488871	1	Yes				19-Jun-2008	Pyractomena				Centre for Biodiversity Genomics	night UV sheet
JSCOL	JSCOL143-11	BIOUG00971-F01	L#JSETM-011	BOLD:ABA9084	BIOUG00971-F01	658[0n]	2	KR480071	1	Yes				30-May-2010	Ceutorhynchus omissus	A			Centre for Biodiversity Genomics	May 28-30, 2010
RBINA	RBINA1316-13	BIOUG07964-H01	ON13-C0055	BOLD:ACI9863	BIOUG07964-H01	588[1n]	1	KR491157	1	No				15-Sep-2013	Listronotus sparsus	A	Rouge NP	Vouchered:Registered Collection	Centre for Biodiversity Genomics
CNGBK	CNGBK1686-14	BIOUG10921-E09	GMP#01530	BOLD:AAE5359	BIOUG10921-E09	528[0n]	1	KR125252		No				04-Jun-2013	Neoalosterna capitata	A	Georgian Bay Islands NP	Vouchered:Registered Collection	Centre for Biodiversity Genomics
BBCCA	BBCCA4465-12	BIOUG02321-C04	L#11BIOBUS-2861	BOLD:AAM7592	BIOUG02321-C04	658[0n]	2			Yes				28-Aug-2011	Tropicus pusillus	A	Brazos Bend State Park		Centre for Biodiversity Genomics	bucket trap|clear and hot
PHAPR	PHCOL134-11	BIOUG01310-A06	L#PHPUS-004	BOLD:ABW6304	BIOUG01310-A06	658[0n]	2	KR481719	1	Yes				24-Apr-2010	Dendroctonus			Vouchered:Registered Collection	Centre for Biodiversity Genomics	April 18-24
OPPZE	OPPZE173-17	BIOUG34216-C06	GMP#03399	BOLD:AAU7316	BIOUG34216-C06	658[0n]				No				10-Jul-2014	Dalopius gentilis	A	SEQUELBIN-2286|Lions Head PP|Read:13	Vouchered:Registered Collection	Centre for Biodiversity Genomics
HEAPR	PHCOL130-11	BIOUG01310-A02	L#PHPUS-002	BOLD:AAH2370	BIOUG01310-A02	658[0n]	2	KR482643		Yes				11-Apr-2010	Sylvanelater cylindriformis	A			Centre for Biodiversity Genomics	April 5-11
CNEIA	CNEIA2454-12	BIOUG03399-H05	GMP#00409	BOLD:AAG4452	BIOUG03399-H05	633[0n]	1	KM848750		No				01-Jun-2012	Orsodacne atra		Elk Island NP	Vouchered:Registered Collection	Centre for Biodiversity Genomics
MPCAN	MPCAN045-17	BIOUG33358-D09	L#17BIOBUS-0061	BOLD:ACM2432	BIOUG33358-D09	579[0n]	1			No				22-Apr-2017	Leptusa carolinensis	A		Vouchered:Registered Collection	Centre for Biodiversity Genomics
NGAAC	NGAAC1664-14	BIOUG12725-G01	GMP#01972	BOLD:ACN5209	BIOUG12725-G01	657[0n]	2	KR485341	1	Yes				01-Aug-2013	Enicmus fictus			Vouchered:Registered Collection	Centre for Biodiversity Genomics	collected July 24-August 1, 2013
PHNXG	PHNXG085-13	BIOUG09267-H01	GMP#00989	BOLD:ACO8630	BIOUG09267-H01	582[0n]	1	KR490787		No				21-Aug-2013	Polydrusus formosus	A		DNA/Tissue Vouchered Only	Centre for Biodiversity Genomics	collected 15-Aug-13 to 21-Aug-13
RRMFD	RRMFD1660-15	BIOUG22422-D02	GMP#07727	BOLD:ACJ3516	BIOUG22422-D02	658[0n]	2	KT615919	1	Yes				21-May-2015	Sepedophilus versicolor	A		Vouchered:Registered Collection	Centre for Biodiversity Genomics
GMGSN	GMGSN160-13	BIOUG04545-E07	GMP#00032	BOLD:ACD0024	BIOUG04545-E07	658[0n]	3		1	Yes				12-Jun-2012	Craponius inaequalis		Great Smoky Mountains National Park	Vouchered:Registered Collection	Centre for Biodiversity Genomics
MPCAN	MPCAN036-17	BIOUG33358-C12	L#17BIOBUS-0061	BOLD:ACP2369	BIOUG33358-C12	531[0n]	1			No				22-Apr-2017	Charhyphus picipennis	A		Vouchered:Registered Collection	Centre for Biodiversity Genomics
NGAAC	NGAAC1655-14	BIOUG12725-F04	GMP#01972	BOLD:ACI3547	BIOUG12725-F04	564[0n]	1	KR486787		No				01-Aug-2013	Mordellistena			Vouchered:Registered Collection	Centre for Biodiversity Genomics	collected July 24-August 1, 2013
USCOL	USCOL726-09	09BBCOL-0346	MI090618-18	BOLD:AAH0363		658[0n]	2	HM433684	2	Yes				18-Jun-2009	Dircaea liturata	A			Centre for Biodiversity Genomics	UV sheet
SSPPA	SSPPA3045-15	BIOUG26606-H04	L#14BIOBUS-2381	BOLD:ACY5436	BIOUG26606-H04	546[2n]	1	MF640542		No				22-Jun-2014	Gyrophaena	A	Point Pelee NP	Vouchered:Registered Collection	Centre for Biodiversity Genomics	June 19, trap overflowed
USCOL	USCOL724-09	09BBCOL-0344	TX090524-03	BOLD:AAG3479		658[0n]	2	HM433682	2	Yes				24-May-2009	Acmaeodera	A			Centre for Biodiversity Genomics	freehand
BPCCA	TTCFW271-08	08BBCOL-0044	L#08PUK-005	BOLD:AAG4440	08BBCOL-0044	658[0n]	2	KM848676	1	Yes				29-Jun-2008	Plateumaris pusilla	A	Pukaskwa NP	Vouchered:Registered Collection	Centre for Biodiversity Genomics
CNGBK	CNGBK1656-14	BIOUG10921-C03	GMP#01530	BOLD:ACA3714	BIOUG10921-C03	658[0n]	3	KR122485		Yes				04-Jun-2013	Lacon auroratus	A	Georgian Bay Islands NP	Vouchered:Registered Collection	Centre for Biodiversity Genomics
NGAAC	NGAAC1646-14	BIOUG12725-E07	GMP#01972	BOLD:ACI3342	BIOUG12725-E07	588[0n]	1	KR491235		No				01-Aug-2013	Anaspis rayi			Vouchered:Registered Collection	Centre for Biodiversity Genomics	collected July 24-August 1, 2013
GMBCC	GMBCC2707-15	BIOUG22950-F09	GMP#02569	BOLD:AAH0210	BIOUG22950-F09	570[0n]	1			No				08-May-2014	Araecerus fasciculatus	A		Vouchered:Registered Collection	Centre for Biodiversity Genomics
OPPEM	OPPEM2441-17	BIOUG35263-F12	GMP#03701	BOLD:AAJ5833	BIOUG35263-F12	658[0n]				No				19-Jun-2014	Prosternon medianum	A	SEQUELBIN-1924|Murphys Point PP|Read:12	Vouchered:Registered Collection	Centre for Biodiversity Genomics
MPCAN	MPCAN019-17	BIOUG33358-B07	L#17BIOBUS-0062	BOLD:ADH5216	BIOUG33358-B07	591[0n]	1			No				14-Apr-2017	Acritus depressus	A		Vouchered:Registered Collection	Centre for Biodiversity Genomics
BPCCA	TTCFW706-08	08BBCOL-0479	L#08WATL-102	BOLD:AAE4356	08BBCOL-0479	658[0n]	2	KM843972	1	Yes				06-Aug-2008	Pachyta lamed	A	Waterton Lakes NP	Vouchered:Registered Collection	Centre for Biodiversity Genomics
SSPPA	SSPPA3023-15	BIOUG26606-F06	L#14BIOBUS-2381	BOLD:AAU7177	BIOUG26606-F06	600[3n]	1	MF641590		No				22-Jun-2014	Carpelimus	A	Point Pelee NP	Vouchered:Registered Collection	Centre for Biodiversity Genomics	June 19, trap overflowed
SSBAD	SSBAD3570-12	BIOUG04341-H04	L#12BIOBUS-1280	BOLD:ABZ7729	BIOUG04341-H04	591[0n]	1	KM847133		No				27-Jul-2012	Gnathacmaeops pratensis	A	Banff NP	Vouchered:Registered Collection	Centre for Biodiversity Genomics
SSBAE	SSBAE2887-13	BIOUG06157-A08	L#12BIOBUS-1326	BOLD:AAM7677	BIOUG06157-A08	670[0n]	3	KM848632		No				28-Jul-2012	Ptiliolum fuscum	A	Banff NP	Vouchered:Registered Collection	Centre for Biodiversity Genomics
SSPAA	SSPAA8642-13	BIOUG06186-F02	L#12BIOBUS-0859	BOLD:AAG4464	BIOUG06186-F02	658[0n]	3	KM844656	1	Yes				09-Jul-2012	Phratora frosti remissa		Prince Albert NP	Vouchered:Registered Collection	Centre for Biodiversity Genomics
GMNCB	GMNCB038-12	BIOUG03086-H06	GMP#00087	BOLD:AAH0933	BIOUG03086-H06	637[0n]	1			No				04-Jun-2012	Dichelotarsus piniphilus		North Cascades National Park	Vouchered:Registered Collection	Centre for Biodiversity Genomics
MPCAN	MPCAN001-17	BIOUG33358-A01	L#17BIOBUS-0062	BOLD:ADH6200	BIOUG33358-A01	591[0n]	1			No				14-Apr-2017	Mycetophagus pluripunctatus	A		Vouchered:Registered Collection	Centre for Biodiversity Genomics
SSROC	SSROC5019-15	BIOUG20131-D07	L#13BIOBUS-2513	BOLD:ACA7554	BIOUG20131-D07	645[0n]	2	MF638241		Yes				09-Jun-2013	Mordella atrata atrata	A	Rouge NP	Vouchered:Registered Collection	Centre for Biodiversity Genomics
PHNXG	PHNXG039-13	BIOUG09267-D03	GMP#00989	BOLD:AAH2373	BIOUG09267-D03	591[0n]	1	KR488765		No				21-Aug-2013	Hemicrepidius memnonius	A		DNA/Tissue Vouchered Only	Centre for Biodiversity Genomics	collected 15-Aug-13 to 21-Aug-13
SSBAD	SSBAD3557-12	BIOUG04341-G03	L#12BIOBUS-1337	BOLD:ACA7795	BIOUG04341-G03	661[0n]	3	KM850218	1	Yes				28-Jul-2012	Sitona aquilonius	A	Banff NP	Vouchered:Registered Collection	Centre for Biodiversity Genomics
CNJAJ	CNJAJ014-12	BIOUG03582-D02	GMP#00405	BOLD:ACD0197	BIOUG03582-D02	661[0n]	3	KM847229	1	Yes				10-Oct-2012	Phyllodrepa	A	Jasper NP	Vouchered:Registered Collection	Centre for Biodiversity Genomics
USCOL	USCOL686-09	09BBCOL-0306	MO090616-01	BOLD:AAH0349		658[0n]	2	HM433654	2	Yes				16-Jun-2009	Charidotella sexpunctata	A			Centre for Biodiversity Genomics	freehand
HEJUL	PHCOL073-11	BIOUG01144-D11	L#PHPUS-015	BOLD:ACU4940	BIOUG01144-D11	613[0n]	2	KR489635	1	No				10-Jul-2010	Philonthus	A		Vouchered:Registered Collection	Centre for Biodiversity Genomics	July 3-10
CNKJK	CNKJK045-14	BIOUG11888-B10	GMP#01260	BOLD:ACM9752	BIOUG11888-B10	658[0n]	2	KR126183	1	Yes				06-Jun-2013	Ellychnia	A	Kejimkujik NP	Vouchered:Registered Collection	Centre for Biodiversity Genomics
USCOL	USCOL573-09	09BBCOL-0193	MI090618-01	BOLD:AAG5594		650[0n]	2	HM433547	2	No				18-Jun-2009	Analeptura lineola	A			Centre for Biodiversity Genomics	freehand
OPPEK	OPPEK7046-17	BIOUG35124-H02	GMP#03699	BOLD:ADI4039	BIOUG35124-H02	658[0n]			1	No				23-May-2014	Sunius confluentus	A	SEQUELBIN-10412|Murphys Point PP|Read:4	Vouchered:Registered Collection	Centre for Biodiversity Genomics
CNGCF	CNGCF1070-15	BIOUG20291-B10	GMP#05092	BOLD:AAP7808	BIOUG20291-B10	579[0n]	1	MF639253		No				07-Aug-2014	Corticaria	A	Glacier NP	Vouchered:Registered Collection	Centre for Biodiversity Genomics
GMNCB	GMNCB012-12	BIOUG03051-D05	GMP#00087	BOLD:ABX2482	BIOUG03051-D05	629[0n]	3		1	No				04-Jun-2012	Scymnus nebulosus		North Cascades National Park	Vouchered:Registered Collection	Centre for Biodiversity Genomics
GMNCB	GMNCB011-12	BIOUG03051-D04	GMP#00087	BOLD:ACC3109	BIOUG03051-D04	654[0n]	3		1	Yes				04-Jun-2012	Anaspis olympiae		North Cascades National Park	Vouchered:Registered Collection	Centre for Biodiversity Genomics
SMTPC	SMTPB3126-13	BIOUG05533-H02	GMP#00838	BOLD:AAG4445	BIOUG05533-H02	558[0n]	1	KR486714	1	No				03-May-2013	Altica corni	A	Ailsa Craig, McGillivray Central PS	Vouchered:Registered Collection	Centre for Biodiversity Genomics	Malaise 22-Apr-13 to 03-May-13
CNPEM	CNPEM2468-14	BIOUG10658-A09	GMP#01350	BOLD:AAD6708	BIOUG10658-A09	564[0n]	1	KR124719		No				05-Jun-2013	Anthophylax cyaneus		Prince Edward Island NP	Vouchered:Registered Collection	Centre for Biodiversity Genomics
SSBAD	SSBAD3533-12	BIOUG04341-B10	L#12BIOBUS-1335	BOLD:AAE4356	BIOUG04341-B10	585[0n]	1	KM846088	1	No				28-Jul-2012	Pachyta lamed	A	Banff NP	Vouchered:Registered Collection	Centre for Biodiversity Genomics
HEAUG	PHCOL052-11	BIOUG01144-C02	L#PHPUS-019	BOLD:ABW5503	BIOUG01144-C02	632[0n]	2	KR489823	1	Yes				08-Aug-2010	Carphacis effrenatus	A		Vouchered:Registered Collection	Centre for Biodiversity Genomics	Aug. 2-8
RARBB	RARBB1550-17	BIOUG35596-A07	L#17RAREBB-140	BOLD:AAM7674	BIOUG35596-A07	628[0n]	1			No				15-Jul-2017	Gastrellarius honestus	A	rare Charitable Research Reserve	Vouchered:Registered Collection	Centre for Biodiversity Genomics
SSBAD	SSBAD3530-12	BIOUG04341-B07	L#12BIOBUS-1335	BOLD:AAD5014	BIOUG04341-B07	309[1n]	1	KM841895		No				28-Jul-2012	Pronocera collaris collaris	A	Banff NP	Vouchered:Registered Collection	Centre for Biodiversity Genomics
SSPPA	SSPPA2981-15	BIOUG26606-B12	L#14BIOBUS-2381	BOLD:ACZ1138	BIOUG26606-B12	658[0n]	2	MF635163	1	Yes				22-Jun-2014	Neobisnius sobrinus	A	Point Pelee NP	Vouchered:Registered Collection	Centre for Biodiversity Genomics	June 19, trap overflowed
OPPEE	OPPEE6009-17	BIOUG34019-G10	GMP#03415	BOLD:AAT9407	BIOUG34019-G10	658[0n]				No				10-Jul-2014	Pyropyga decipiens	A	Bayview Escarpment PP|Reads:1	Vouchered:Registered Collection	Centre for Biodiversity Genomics
SSKNA	SSKNA5590-15	BIOUG24216-E11	L#14BIOBUS-0523	BOLD:ACX7572	BIOUG24216-E11	648[0n]	2	MG053661	1	Yes				01-Aug-2014	Omalium	A	Kinaskan Lake PP	Vouchered:Registered Collection	Centre for Biodiversity Genomics
CNFNG	CNFNG1388-14	BIOUG10668-A05	GMP#01456	BOLD:ACA6276	BIOUG10668-A05	555[0n]	1	KR120889		No				05-Aug-2013	Agabus leptapsis	A	Forillon NP	Vouchered:Registered Collection	Centre for Biodiversity Genomics
ASCMT	ASCMT028-11	BIOUG00781-F06	MAS603-10	BOLD:AAU6931	BIOUG00781-F06	658[0n]	2	JN288154	1	Yes				16-May-2010	Ptomaphagus medius	A	25 Division St.		Centre for Biodiversity Genomics	May 01 - May 16|15 days|http://www.gigapan.org/gigapans/26024/
SSPPA	SSPPA2974-15	BIOUG26606-B05	L#14BIOBUS-2381	BOLD:ABA6310	BIOUG26606-B05	588[0n]	1	MF635370		No				22-Jun-2014	Anogdus obsoletus	A	Point Pelee NP	Vouchered:Registered Collection	Centre for Biodiversity Genomics	June 19, trap overflowed
CNWLD	CNWLD932-12	BIOUG03602-E10	GMP#00282	BOLD:ACC6990	BIOUG03602-E10	555[3n]	3	KM845974	1	No				04-Jul-2012	Cossonus pacificus		Waterton Lakes NP	Vouchered:Registered Collection	Centre for Biodiversity Genomics
SSPPA	SSPPA2965-15	BIOUG26606-A08	L#14BIOBUS-2381	BOLD:ACL9252	BIOUG26606-A08	588[0n]	1	MF636658		No				22-Jun-2014	Aleodorus bilobatus	A	Point Pelee NP	Vouchered:Registered Collection	Centre for Biodiversity Genomics	June 19, trap overflowed
PHAPR	PHCOL030-11	BIOUG01144-A04	L#PHPUS-004	BOLD:AAR9228	BIOUG01144-A04	658[0n]	2	KR485178	1	Yes				24-Apr-2010	Cimberis	A			Centre for Biodiversity Genomics	April 18-24
CNSLG	CNSLG318-12	BIOUG04043-B08	GMP#00144	BOLD:ACG6167	BIOUG04043-B08	612[0n]	3	KM844640	1	No				30-Jul-2012	Hemicrepidius bilobatus		Thousand Islands NP	Vouchered:Registered Collection	Centre for Biodiversity Genomics
CNBPB	CNBPB562-13	BIOUG03168-D05	GMP#00191	BOLD:ACF8200	BIOUG03168-D05	658[1n]	3	KM846173	1	Yes				24-May-2012	Ampedus miniipennis	A	Bruce Peninsula NP	Vouchered:Registered Collection	Centre for Biodiversity Genomics
PHCOL	PHCOL024-11	BIOUG00993-H09	L#PHPUS-005	BOLD:AAE9008	BIOUG00993-H09	521[0n]	2	KR484169	1	No				02-May-2010	Agonoleptus conjunctus	A			Centre for Biodiversity Genomics	April 25-May2
RARBB	MPCAN825-17	BIOUG34211-F05	L#17RAREBB-028	BOLD:ABA4567	BIOUG34211-F05	592[0n]	1			No				15-Jul-2017	Acalles carinatus	A		Vouchered:Registered Collection	Centre for Biodiversity Genomics
PHCOL	PHCOL021-11	BIOUG00993-H06	L#PHPUS-005	BOLD:AEH2672	BIOUG00993-H06	610[0n]	2	KR483867	1	Yes				02-May-2010	Longitarsus erro	A			Centre for Biodiversity Genomics	April 25-May2
SSJAD	SSJAD2808-13	BIOUG06423-A06	L#12BIOBUS-1121	BOLD:AAP7809	BIOUG06423-A06	646[0n]	3	KM847499	1	Yes				21-Jul-2012	Atheta		Jasper NP	Vouchered:Registered Collection	Centre for Biodiversity Genomics
SSJAD	SSJAD2805-13	BIOUG06423-A03	L#12BIOBUS-1121	BOLD:ABX9416	BIOUG06423-A03	568[0n]	3	KM849404		No				21-Jul-2012	Oxypoda pseudoconvergens		Jasper NP	Vouchered:Registered Collection	Centre for Biodiversity Genomics
ELPCG	ELPCG3721-17	BIOUG32581-B12	L#17PHCOT-0030	BOLD:ACM0683	L#17PHCOT-0030	592[0n]	1			No				14-Jun-2017	Erichsonius patella	A		Vouchered:Registered Collection	Centre for Biodiversity Genomics
PHCOL	PHCOL010-11	BIOUG00993-G07	L#PHPUS-005	BOLD:AAU6967	BIOUG00993-G07	658[0n]	2	KR491374	1	Yes				02-May-2010	Psylliodes affinis	A			Centre for Biodiversity Genomics	April 25-May2
JSCOL	JSCOL384-11	BIOUG00993-D06	L#JSETM-054	BOLD:AAG4462	BIOUG00993-D06	610[0n]	2	KR491399	1	No				26-Sep-2010	Crepidodera solita	A			Centre for Biodiversity Genomics	September 22-26 2010
ELPCH	ELPCG10380-17	BIOUG35437-D01	L#17PHCOT-0247	BOLD:ADI8850	L#17PHCOT-0247	658[0n]			1	No				23-Aug-2017	Elater abruptus	A	Read:6	Vouchered:Registered Collection	Centre for Biodiversity Genomics
PHCOL	PHCOL004-11	BIOUG00993-G01	L#PHPUS-005	BOLD:AAP7021	BIOUG00993-G01	630[0n]	2	KR489113	1	Yes				02-May-2010	Contacyphon pusillus	A			Centre for Biodiversity Genomics	April 25-May2
CNWLD	CNWLD926-12	BIOUG03602-E04	GMP#00282	BOLD:ACE3479	BIOUG03602-E04	634[0n]	3	KM850238		No				04-Jul-2012	Adalia bipunctata		Waterton Lakes NP	Vouchered:Registered Collection	Centre for Biodiversity Genomics
RBINA	RBINA2253-13	BIOUG07937-G11	ON13-C0013	BOLD:ACI9958	BIOUG07937-G11	658[0n]	3	KR483697	1	Yes				15-Sep-2013	Longitarsus suspectus		Rouge NP	Vouchered:Registered Collection	Centre for Biodiversity Genomics
SSEIC	SSEIC7619-13	BIOUG08109-A06	L#12BIOBUS-0793	BOLD:AAC7304	BIOUG08109-A06	594[0n]	1	KM842498		No				03-Jul-2012	Agonum placidum		Elk Island NP	Vouchered:Registered Collection	Centre for Biodiversity Genomics
GMBMI	GMBMI219-17	BIOUG36679-D12	GMP#08468	BOLD:AAW6761	BIOUG36679-D12	577[0n]	1			No				02-May-2016	Ceutorhynchus	A		Vouchered:Registered Collection	Centre for Biodiversity Genomics
OPPHE	OPPHE246-17	BIOUG35866-F09	GMP#03671	BOLD:ACA9173	BIOUG35866-F09	657[0n]				No				16-Jul-2014	Eurymycter tricarinatus	A	SEQUELBIN-5599|Bon Echo PP - Site 1|Read:3	Vouchered:Registered Collection	Centre for Biodiversity Genomics
CNKOC	CNKOC813-14	BIOUG11339-D07	GMP#01396	BOLD:ACM2398	BIOUG11339-D07	658[0n]	3	KR119172	1	Yes				10-Jun-2013	Parascydmus		Kouchibouguac NP	Vouchered:Registered Collection	Centre for Biodiversity Genomics
BBCEC	BBCEC481-10	09BBECO-0495	L#09TN-094	BOLD:AAM7671	09BBECO-0495	658[0n]	2	HQ551624	1	Yes				06-Jul-2009	Bembidion	A	Terra Nova NP	Vouchered:Registered Collection	Centre for Biodiversity Genomics
PAJUN	PAJUN1426-12	BIOUG02571-G10	L#PHPUS-012	BOLD:AAB6702	BIOUG02571-G10	614[0n]	1	KR483252		No				19-Jun-2010	Clytus ruricola			Vouchered:Registered Collection	Centre for Biodiversity Genomics	June 12-19
GMGSR	GMGSR228-13	BIOUG04767-A05	GMP#00040	BOLD:ABX1702	BIOUG04767-A05	658[0n]	3		1	Yes				07-Aug-2012	Phanerota fasciata		Great Smoky Mountains National Park	Vouchered:Registered Collection	Centre for Biodiversity Genomics
ELPCH	ELPCG10346-17	BIOUG35437-A03	L#17PHCOT-0242	BOLD:AAP6367	L#17PHCOT-0242	658[0n]				No				23-Aug-2017	Hemicrepidius brevicollis	A	Read:3	Vouchered:Registered Collection	Centre for Biodiversity Genomics
SMTPM	SMTPM4162-15	BIOUG22012-F11	GMP#07354	BOLD:AAZ3710	BIOUG22012-F11	576[0n]	1	MG058923		No				08-May-2015	Perapion punctinasum	A	Whitewood, Whitewood School	Vouchered:Registered Collection	Centre for Biodiversity Genomics
SSJAF	SSJAF2698-13	BIOUG08774-C04	L#12BIOBUS-1109	BOLD:ACB2253	BIOUG08774-C04	658[0n]	3	KM842086	1	Yes				21-Jul-2012	Pacificanthia curtisi		Jasper NP	Vouchered:Registered Collection	Centre for Biodiversity Genomics
USCOL	USCOL574-09	09BBCOL-0194	MI090618-01	BOLD:AAG5594		658[0n]	2	HM433548	2	Yes				18-Jun-2009	Analeptura lineola	A			Centre for Biodiversity Genomics	freehand
CNGBE	CNGBE608-14	BIOUG09831-G10	GMP#01536	BOLD:ACL2909	BIOUG09831-G10	661[0n]	3	KR129310	1	Yes				26-Jun-2013	Euconnus	A	Georgian Bay Islands NP	Vouchered:Registered Collection	Centre for Biodiversity Genomics
GMNCA	GMNCA110-12	BIOUG03086-E09	GMP#00085	BOLD:AAP7080	BIOUG03086-E09	636[0n]	1			No				18-May-2012	Dichelotarsus piniphilus		North Cascades National Park	Vouchered:Registered Collection	Centre for Biodiversity Genomics
GMNCA	GMNCA109-12	BIOUG03086-E08	GMP#00085	BOLD:AAP7080	BIOUG03086-E08	635[0n]	1			No				18-May-2012	Dichelotarsus piniphilus		North Cascades National Park	Vouchered:Registered Collection	Centre for Biodiversity Genomics
GMNCA	GMNCA108-12	BIOUG03086-E07	GMP#00085	BOLD:AAP7080	BIOUG03086-E07	638[0n]	1			No				18-May-2012	Dichelotarsus piniphilus		North Cascades National Park	Vouchered:Registered Collection	Centre for Biodiversity Genomics
ASCMT	ASCMT069-11	BIOUG00818-A12	MAS613-10	BOLD:AAU7283	BIOUG00818-A12	658[0n]	2	JN288192	1	Yes				25-Jul-2010	Mordellaria serval	A	Douglas		Centre for Biodiversity Genomics	July 12 - July 25 2010
GMNCA	GMNCA106-12	BIOUG03086-E05	GMP#00085	BOLD:AAQ0047	BIOUG03086-E05	636[0n]	1			No				18-May-2012	Cucujus clavipes		North Cascades National Park	Vouchered:Registered Collection	Centre for Biodiversity Genomics
USCOL	USCOL822-09	09BBCOL-0822	NM090526-01	BOLD:AAH3293		636[0n]	2	HM433756	1	Yes				26-May-2009	Hippodamia convergens	A			Centre for Biodiversity Genomics	freehand
PHSEP	PHSEP2027-11	BIOUG01383-E08	L#PHPUS-026	BOLD:ABX3314	BIOUG01383-E08	658[1n]	2	KR489175	1	Yes				27-Sep-2010	Capraita subvittata	A		Vouchered:Registered Collection	Centre for Biodiversity Genomics	Sep 19-27
SSWLC	SSWLC118-13	BIOUG05436-F04	L#12BIOBUS-0647	BOLD:ACG2797	BIOUG05436-F04	610[0n]	1	KM849993		No				27-Jun-2012	Deinopteroloma subcostatum		Waterton Lakes NP	Vouchered:Registered Collection	Centre for Biodiversity Genomics
BBCCN	BBCCN752-10	10PCCOL-0657	L#PC2010PK-009	BOLD:AAN6196	10PCCOL-0657	658[0n]	2	HQ928238	1	Yes				10-Jun-2010	Eucinetus haemorrhoidalis	A	Pukaskwa NP	Vouchered:Registered Collection	Centre for Biodiversity Genomics
PHJUL	PHJUL2620-11	BIOUG01140-F02	L#PHPUS-017	BOLD:AAU7175	BIOUG01140-F02	658[0n]	2	KR490003	1	Yes				25-Jul-2010	Melanophthalma helvola			Vouchered:Registered Collection	Centre for Biodiversity Genomics	July 18-25
COCHU	MZCHU105-07	07PROBE-05013	07PROBE-05013	BOLD:AAF3610	07PROBE-05013	653[0n]	2	KJ203702	1	Yes				25-Jul-2007	Amara hyperborea	A		Museum Vouchered	Centre for Biodiversity Genomics	<VERBATIM LOCALITY>|Gun Range|58.7573|-93.9841|10</VERBATIM LOCALITY>|
USCOL	USCOL541-09	09BBCOL-0161	L#09OKL-004	BOLD:AAG5555		651[0n]	2	HM433523	2	Yes				14-Apr-2009	Anelaphus parallelus	A			Centre for Biodiversity Genomics	Hand collection
USCOL	USCOL540-09	09BBCOL-0160	L#09OKL-031	BOLD:AAG5555		658[0n]	2	HM433522	2	Yes				15-Apr-2009	Anelaphus parallelus	A			Centre for Biodiversity Genomics	Hand collection
USCOL	USCOL539-09	09BBCOL-0159	OK090517-02	BOLD:AAE0815		658[0n]	2	HM433521	2	Yes				17-May-2009	Trigonarthris proxima	A			Centre for Biodiversity Genomics	freehand
PHCOL	PHCOL016-11	BIOUG00993-H01	L#PHPUS-005	BOLD:AAH0113	BIOUG00993-H01	658[0n]	2	KR488879	1	Yes				02-May-2010	Philonthus flavibasis	A			Centre for Biodiversity Genomics	April 25-May2
USCOL	USCOL537-09	09BBCOL-0157	MO090615-01	BOLD:AAF6064		654[0n]	2	HM433519	2	Yes				15-Jun-2009	Photuris quadrifulgens	A			Centre for Biodiversity Genomics	freehand near light
SSWLC	SSWLC3499-13	BIOUG05905-G04	L#12BIOBUS-0648	BOLD:ACE7600	BIOUG05905-G04	648[0n]	3	KM849252	1	Yes				27-Jun-2012	Hylurgops rugipennis		Waterton Lakes NP	Vouchered:Registered Collection	Centre for Biodiversity Genomics
SSWLB	SSWLB5235-13	BIOUG05356-D02	L#12BIOBUS-0612	BOLD:ACG4536	BIOUG05356-D02	621[0n]	3	KM848645	1	Yes				24-Jun-2012	Tachyporus		Waterton Lakes NP	Vouchered:Registered Collection	Centre for Biodiversity Genomics
USCOL	USCOL527-09	09BBCOL-0147	MI090618-01	BOLD:AAD8168		655[0n]	2	HM433511	2	Yes				18-Jun-2009	Anoplodera pubera	A			Centre for Biodiversity Genomics	freehand
SSWLF	SSWLF2193-13	BIOUG09415-C08	L#12BIOBUS-1612	BOLD:ACU8018	BIOUG09415-C08	536[0n]	1	MF640297		No				11-Aug-2012	Ipelates latus		Waterton Lakes NP	Vouchered:Registered Collection	Centre for Biodiversity Genomics
MPCAN	MPCAN236-17	BIOUG34205-D10	L#17BIOBUS-0076	BOLD:ADH9736	BIOUG34205-D10	591[0n]	1		1	No				11-Jun-2017	Cyllodes biplagiatus	A		Vouchered:Registered Collection	Centre for Biodiversity Genomics
BBCEC	BBCEC510-10	09BBECO-0390	L#09KC-002	BOLD:AAM7686	09BBECO-0390	658[0n]	2	HQ551645	1	Yes				13-Aug-2009	Deleaster dichrous	A	Kouchibouguac NP	Vouchered:Registered Collection	Centre for Biodiversity Genomics
GMGSC	GMGSC537-12	BIOUG02947-A05	GMP#00029	BOLD:ACA7831	BIOUG02947-A05	673[0n]	3		1	No				22-May-2012	Microrhagus subsinuatus		Great Smoky Mountains National Park	Vouchered:Registered Collection	Centre for Biodiversity Genomics
CNTID	CNTID3784-15	BIOUG20963-H06	GMP#03815	BOLD:ABW5072	BIOUG20963-H06	579[1n]	1	MF634021		No				25-Jun-2014	Pityophthorus cariniceps	A	Thousand Islands NP	Vouchered:Registered Collection	Centre for Biodiversity Genomics
BBCCA	BBCCA3094-12	BIOUG02275-H08	L#11BIOBUS-2213	BOLD:ABX0569	BIOUG02275-H08	658[0n]	2		1	Yes				13-Jul-2011	Anthicus hastatus	A	Dead Horse Ranch State Park|Colony		Centre for Biodiversity Genomics	hand collecting|sunny and hot
USCOL	USCOL509-09	09BBCOL-0129	OK090515-49	BOLD:AAD6547		658[0n]	2	HM433493	2	Yes				15-May-2009	Graphisurus fasciatus	A			Centre for Biodiversity Genomics	UV sheet
USCOL	USCOL508-09	09BBCOL-0128	AZ090603-01	BOLD:AAB4854		658[0n]	2	HM433492	2	Yes				03-Jun-2009	Rhagium inquisitor	A			Centre for Biodiversity Genomics	freehand
COCHU	MZCHU099-07	07PROBE-05007	07PROBE-05007	BOLD:AAB2541	07PROBE-05007	658[0n]	2	KJ203658	1	Yes				25-Jul-2007	Stereocerus haematopus	A		Museum Vouchered	Centre for Biodiversity Genomics	<VERBATIM LOCALITY>|Gun Range|58.7573|-93.9841|10</VERBATIM LOCALITY>|
USCOL	USCOL506-09	09BBCOL-0126	OK090515-50	BOLD:AAD2696		658[0n]	2	HM433490	2	Yes				15-May-2009	Saperda tridentata	A			Centre for Biodiversity Genomics	UV sheet
USCOL	USCOL504-09	09BBCOL-0124	MI090618-17	BOLD:AAD6865		658[0n]	2	HM433488	2	Yes				18-Jun-2009	Saperda vestita	A			Centre for Biodiversity Genomics	MV sheet
USCOL	USCOL502-09	09BBCOL-0122	MI090618-17	BOLD:AAD6865		658[0n]	2	HM433486	2	Yes				18-Jun-2009	Saperda vestita	A			Centre for Biodiversity Genomics	MV sheet
BBCCA	BBCCA3085-12	BIOUG02275-G11	L#11BIOBUS-2049	BOLD:ACU8237	BIOUG02275-G11	658[0n]	2		1	Yes				02-Jul-2011	Microweisea misella	A	Jewel Moore Nature Reserve|colony		Centre for Biodiversity Genomics	hand collecting|clear sky and hot|Praire Restoration
ELPCH	ELPCG10261-17	BIOUG35430-G07	L#17PHCOT-0069	BOLD:AAP6551	L#17PHCOT-0069	658[0n]				No				23-Aug-2017	Dialytes truncatus	A	Read:1	Vouchered:Registered Collection	Centre for Biodiversity Genomics
ELPCH	ELPCG10258-17	BIOUG35430-G04	L#17PHCOT-0069	BOLD:ACM1119	L#17PHCOT-0069	658[0n]				No				23-Aug-2017	Cychramus adustus	A	Read:1	Vouchered:Registered Collection	Centre for Biodiversity Genomics
SSBCA	SSBCA3568-15	BIOUG24546-F01	L#14BIOBUS-0345	BOLD:AAT9880	BIOUG24546-F01	522[0n]	1	MG055513		No				09-Jul-2014	Agonum mutatum	A	Burnt Cabin Bog ER	Vouchered:Registered Collection	Centre for Biodiversity Genomics
SSKUB	SSKUB8936-15	BIOUG27502-C06	L#14BIOBUS-0442	BOLD:ACI8875	BIOUG27502-C06	588[0n]	1	MF641791		No				24-Jul-2014	Ptiliola kunzei		Kluane NP	Vouchered:Registered Collection	Centre for Biodiversity Genomics
BPCCA	TTCFW324-08	08BBCOL-0097	L#08GRAS-001	BOLD:AAH6802	08BBCOL-0097	658[0n]	2	KM842667	1	Yes				14-Jul-2008	Xenochodaeus simplex	A	Grasslands NP	Vouchered:Registered Collection	Centre for Biodiversity Genomics
ELPCH	ELPCG10248-17	BIOUG35430-F06	L#17PHCOT-0069	BOLD:AAH0121	L#17PHCOT-0069	658[0n]				No				23-Aug-2017	Bisnius blandus	A	Read:17	Vouchered:Registered Collection	Centre for Biodiversity Genomics
SSGIA	SSGIA3185-15	BIOUG22697-C06	L#14BIOBUS-0216	BOLD:ACK3122	BIOUG22697-C06	567[1n]	1	MF641435		No				22-Jun-2014	Tachinus semirufus		Gulf Islands NP	Vouchered:Registered Collection	Centre for Biodiversity Genomics
POBGB	POBGB582-15	BIOUG26214-C08	GMP#04710	BOLD:ADJ3401	BIOUG26214-C08	549[1n]	1	MG061244	1	No				02-Aug-2014	Psyllobora vigintimaculata	A	Port of Montreal	Vouchered:Registered Collection	Centre for Biodiversity Genomics
SSWLC	SSWLC103-13	BIOUG05436-E01	L#12BIOBUS-0647	BOLD:ACG5046	BIOUG05436-E01	661[0n]	3	KM848909	1	Yes				27-Jun-2012	Oxypoda frigida		Waterton Lakes NP	Vouchered:Registered Collection	Centre for Biodiversity Genomics
SSJAB	SSJAB2225-13	BIOUG05032-H09	L#12BIOBUS-0299	BOLD:ACG4547	BIOUG05032-H09	591[0n]	3	KM841528	1	No				14-Jun-2012	Seeversiella globicollis		Jasper NP	Vouchered:Registered Collection	Centre for Biodiversity Genomics
SMTPC	SMTPB1448-13	BIOUG05516-B11	GMP#00864	BOLD:AAN9916	BIOUG05516-B11	528[0n]	1	KR481822	1	No				03-May-2013	Stenichnus scutellaris	A	Guelph, John McCrae PS	Vouchered:Registered Collection	Centre for Biodiversity Genomics	Malaise 22-Apr-13 to 3-May-13
RRMPE	RRMPE175-15	BIOUG22578-B09	GMP#07748	BOLD:ACV3774	BIOUG22578-B09	657[0n]	2	KT611008	1	Yes				27-May-2015	Tychius stephensi	A		Vouchered:Registered Collection	Centre for Biodiversity Genomics
SSBCA	SSBCA1144-15	BIOUG24326-A03	L#14BIOBUS-0356	BOLD:ACS5814	BIOUG24326-A03	658[0n]	2	MG057084		Yes				12-Jul-2014	Contacyphon	A	Burnt Cabin Bog ER	Vouchered:Registered Collection	Centre for Biodiversity Genomics
COCHU	MZCHU091-07	07PROBE-04999	07PROBE-04999	BOLD:AAB2273	07PROBE-04999	649[0n]	2	KJ203228	1	Yes				25-Jul-2007	Amara quenseli	A		Museum Vouchered	Centre for Biodiversity Genomics	<VERBATIM LOCALITY>|Gun Range|58.7573|-93.9841|10</VERBATIM LOCALITY>|
SSKOA	SSKOA1620-15	BIOUG20562-F12	L#13BIOBUS-0138	BOLD:ACO2170	BIOUG20562-F12	658[0n]	2	MF637482	1	Yes				06-Jun-2013	Bibloplectus	A	Kouchibouguac NP	Vouchered:Registered Collection	Centre for Biodiversity Genomics
BPCCB	TTCFW845-08	08MZPP-006	08MZPP-006	BOLD:AAF0405	08MZPP-006	658[0n]	2	KM843650	1	Yes				10-Jul-2008	Bolitotherus cornutus	A	Point Pelee NP	Vouchered:Registered Collection	Centre for Biodiversity Genomics
ROUGE	ROUGE1593-17	BIOUG35646-H03	17RNUPB-10	BOLD:AAJ8933	ROM 2017017	632[0n]	1			No				25-Jun-2017	Bruchus brachialis	A	Sector 10 (General-sweeping)	Vouchered:Registered Collection	Centre for Biodiversity Genomics
SMTPM	SMTPM6493-15	BIOUG22075-C07	GMP#07328	BOLD:ACU5912	BIOUG22075-C07	657[0n]	2	MG056311		Yes				08-May-2015	Prothalpia holmbergi		Queen Charlotte, Queen Charlotte SS	Vouchered:Registered Collection	Centre for Biodiversity Genomics
COCHU	TWCOL490-10	09PROBE-CV110	L#09PROBE-3110	BOLD:AAG0475	09PROBE-CV110	658[0n]	4	HQ983147	1	Yes				29-Jul-2005	Helophorus arcticus	A		Museum Vouchered	Centre for Biodiversity Genomics	<VERBATIM LOCALITY>Beach Bay|pond|58.745|-94.139|</VERBATIM LOCALITY>|
SSPAC	SSPAC3430-13	BIOUG07814-B05	L#12BIOBUS-0943	BOLD:ACJ2687	BIOUG07814-B05	661[0n]	3	KM847433	1	Yes				14-Jul-2012	Dendroides testaceus		Prince Albert NP	Vouchered:Registered Collection	Centre for Biodiversity Genomics
SSPAC	SSPAC3429-13	BIOUG07814-B04	L#12BIOBUS-0943	BOLD:ACJ2687	BIOUG07814-B04	661[0n]	3	KM841662	1	Yes				14-Jul-2012	Dendroides testaceus		Prince Albert NP	Vouchered:Registered Collection	Centre for Biodiversity Genomics
GMOEF	GMOEF440-15	BIOUG24355-D08	GMP#05127	BOLD:ACC7747	BIOUG24355-D08	579[3n]	1	MG062482		No				20-Aug-2014	Cregya oculata		Petrolia - LC Henderson CA	Vouchered:Registered Collection	Centre for Biodiversity Genomics
SMTPC	SMTPB1447-13	BIOUG05516-B10	GMP#00864	BOLD:AAN1738	BIOUG05516-B10	576[0n]	1	KR481750	1	No				03-May-2013	Anotylus tetracarinatus	A	Guelph, John McCrae PS	Vouchered:Registered Collection	Centre for Biodiversity Genomics	Malaise 22-Apr-13 to 3-May-13
OPPCC	OPPCC3013-17	BIOUG33680-C09	GMP#03445	BOLD:ADH8137	BIOUG33680-C09	658[0n]			1	No				13-Jun-2014	Pityophthorus	A	SEQUELBIN-10611|Awenda PP|Reads:4	Vouchered:Registered Collection	Centre for Biodiversity Genomics
GMWGD	GMWGD918-15	BIOUG25433-A08	GMP#07567	BOLD:ADA1097	BIOUG25433-A08	564[0n]	1			No				02-Jun-2015	Paria fragariae	A		Vouchered:Registered Collection	Centre for Biodiversity Genomics
SSKUB	SSKUB8875-15	BIOUG27501-F04	L#14BIOBUS-0442	BOLD:AAG4282	BIOUG27501-F04	658[0n]	2	MF632369		Yes				24-Jul-2014	Philhygra malleoides		Kluane NP	Vouchered:Registered Collection	Centre for Biodiversity Genomics
SMTPC	SMTPB11079-13	BIOUG05617-E11	GMP#00846	BOLD:ACF6362	BIOUG05617-E11	537[0n]	3	KR491231		No				03-May-2013	Dorytomus hirtus	A	Carlisle, Our Lady of Mount Carmel ES	Vouchered:Registered Collection	Centre for Biodiversity Genomics	Malaise 22-Apr-13 to 03-May-13
SMTPC	SMTPB11078-13	BIOUG05617-E10	GMP#00846	BOLD:ACF6605	BIOUG05617-E10	544[0n]	3	KR486965		No				03-May-2013	Dorytomus hirtus	A	Carlisle, Our Lady of Mount Carmel ES	Vouchered:Registered Collection	Centre for Biodiversity Genomics	Malaise 22-Apr-13 to 03-May-13
BBCCA	BBCCA3009-12	BIOUG02275-A07	L#11BIOBUS-1285	BOLD:AAC5827	BIOUG02275-A07	658[0n]	2			Yes				28-May-2011	Optioservus tardellus	A	Blackwater River State Park		Centre for Biodiversity Genomics	Hand collecting|Clear Sunny Day|
NGNAS	NGNAS1362-14	BIOUG11218-G12	GMP#01931	BOLD:ACA4105	BIOUG11218-G12	658[0n]	3	KR487780		Yes				25-Jul-2013	Elathous nebulosus			Vouchered:Registered Collection	Centre for Biodiversity Genomics	collected July 18-25, 2013
SSJAA	SSJAA867-13	BIOUG05148-A09	L#12BIOBUS-0302	BOLD:AAP4110	BIOUG05148-A09	658[0n]	4	KM841934	1	Yes				14-Jun-2012	Notiophilus directus		Jasper NP	Vouchered:Registered Collection	Centre for Biodiversity Genomics	1 pan disturbed, 1 missing and replaced
SSWLB	SSWLB5110-13	BIOUG05250-E06	L#12BIOBUS-0612	BOLD:ACA6285	BIOUG05250-E06	658[0n]	3	KM844083		Yes				24-Jun-2012	Coccinella novemnotata		Waterton Lakes NP	Vouchered:Registered Collection	Centre for Biodiversity Genomics
OPPUK	OPPUK054-17	BIOUG34117-G10	GMP#03283	BOLD:ACI6050	BIOUG34117-G10	658[0n]				No				12-May-2014	Nemadus brachyderus	A	SEQUELBIN-2177|Turkey Point PP|Read:3	Vouchered:Registered Collection	Centre for Biodiversity Genomics
SSWLD	SSWLD129-13	BIOUG05926-F05	L#12BIOBUS-1626	BOLD:ACI7482	BIOUG05926-F05	637[0n]	1	KM844001	1	No				11-Aug-2012	Anaspis rufa		Waterton Lakes NP	Vouchered:Registered Collection	Centre for Biodiversity Genomics	Aug 8, 2 pans found slightly tipped over and 1 pan found completely tipped over
ELPCG	ELPCG775-17	BIOUG32550-B09	L#17PHCOT-0009	BOLD:AAY5099	L#17PHCOT-0009	589[0n]	1			No				18-Apr-2017	Myas cyanescens	A		Vouchered:Registered Collection	Centre for Biodiversity Genomics
CNRVG	CNRVG2708-15	BIOUG20368-D02	GMP#05076	BOLD:ACT9161	BIOUG20368-D02	658[0n]	2	KR916509	1	Yes				23-Sep-2014	Anthobium fimetarium	A	Mount Revelstoke NP	Vouchered:Registered Collection	Centre for Biodiversity Genomics
BBCEC	BBCEC043-09	09BBECO-0043	L#09CB-130	BOLD:AAD8009	09BBECO-0043	564[0n]	2	HM411745	2	Yes				24-Jul-2009	Nicrophorus sayi	A	Cape Breton Highlands NP	Vouchered:Registered Collection	Centre for Biodiversity Genomics
CNBRS	CNBRS164-14	BIOUG11289-G04	GMP#01338	BOLD:AAH2416	BIOUG11289-G04	639[0n]	1	KR123845	1	No				27-Sep-2013	Dalopius	A	Cape Breton Highlands NP	Vouchered:Registered Collection	Centre for Biodiversity Genomics
BBCCN	BBCCN898-10	10PCCOL-0803	L#PC2010PK-019	BOLD:AEF8077	10PCCOL-0803	658[0n]	2	JF888438	1	Yes				10-Jun-2010	Phyllophaga anxia	A	Pukaskwa NP	Vouchered:Registered Collection	Centre for Biodiversity Genomics
CNSLB	CNSLB278-12	BIOUG02737-D06	GMP#00127	BOLD:ACB1097	BIOUG02737-D06	658[0n]	3	KM849223	1	Yes				18-May-2012	Conotrachelus schoofi		Thousand Islands NP	Vouchered:Registered Collection	Centre for Biodiversity Genomics
MBIOE	MBIOE1720-13	BIOUG08804-A10	GMP#00958	BOLD:ACK7135	BIOUG08804-A10	658[0n]	3	KR480933	1	Yes				27-Jun-2013	Mordellistena	A	Biodiversity Institute of Ontario	Vouchered:Registered Collection	Centre for Biodiversity Genomics	Collected June 20 - June 27, 2013.Very hot and sunny week, 24C on day of collection. Weekly min: 17C, max: 39C
COCHU	TWCOL478-10	09PROBE-CV098	L#09PROBE-3110	BOLD:AAH0225	09PROBE-CV098	658[0n]	4	HQ983143	1	Yes				05-Aug-2005	Bembidion morulum	A		Museum Vouchered	Centre for Biodiversity Genomics	<VERBATIM LOCALITY>Bluff B|rock pools|58.768|-93.851|</VERBATIM LOCALITY>|
OPPHM	OPPHM026-17	BIOUG33532-H02	GMP#03349	BOLD:ADI8006	BIOUG33532-H02	658[0n]			1	No				11-Jun-2014	Ellychnia	A	SEQUELBIN-10407|Pinery PP - Site 2|Read:4	Vouchered:Registered Collection	Centre for Biodiversity Genomics
SSBCA	SSBCA5654-15	BIOUG25124-B09	L#14BIOBUS-0359	BOLD:ACK1282	BIOUG25124-B09	582[0n]	1	MG062415		No				12-Jul-2014	Rybaxis	A	Burnt Cabin Bog ER	Vouchered:Registered Collection	Centre for Biodiversity Genomics
JSCOL	JSCOL407-11	BIOUG00990-G12	L#JSETM-031	BOLD:ABA6368	BIOUG00990-G12	658[0n]	2	KR482548	1	Yes				14-Jul-2010	Urgleptes querci	A			Centre for Biodiversity Genomics	July 12-14 2010
ELPCH	MPCAN410-17	BIOUG34206-C06	L#17BIOBUS-0081	BOLD:ABA6331	BIOUG34206-C06	630[0n]	1			No				13-Jun-2017	Lordithon appalachianus	A		Vouchered:Registered Collection	Centre for Biodiversity Genomics
ELPCH	MPCAN409-17	BIOUG34206-C05	L#17BIOBUS-0081	BOLD:ABA6370	BIOUG34206-C05	632[0n]	1			No				13-Jun-2017	Lordithon cinctus	A		Vouchered:Registered Collection	Centre for Biodiversity Genomics
JSCOL	JSCOL404-11	BIOUG00990-G09	L#JSETM-023	BOLD:AAI3402	BIOUG00990-G09	658[0n]	2	KR489934	1	Yes				10-Jul-2010	Oberea tripunctata	A			Centre for Biodiversity Genomics	July 7-10 2010
BPCCA	COSO380-08	08SOCOL-0380	08SOCOL-0380	BOLD:AAH0922		658[0n]	2	KR490750	1	Yes				19-Jun-2008	Podabrus diadema				Centre for Biodiversity Genomics	night UV sheet
BPCCA	TTCFW601-08	08BBCOL-0374	L#08WATL-031	BOLD:AAD0549	08BBCOL-0374	658[0n]	2	KM849945	1	Yes				23-Jul-2008	Desmocerus aureipennis	A	Waterton Lakes NP	Vouchered:Registered Collection	Centre for Biodiversity Genomics
JSCOL	JSCOL401-11	BIOUG00990-G06	L#JSETM-030	BOLD:ABA6330	BIOUG00990-G06	658[0n]	2	KR484854	1	Yes				07-Jul-2010	Myrmex chevrolatii	A			Centre for Biodiversity Genomics	July 3-7 2010 (bottle 2)
BPCCA	TTCFW599-08	08BBCOL-0372	L#08WATL-031	BOLD:AAI5441	08BBCOL-0372	658[0n]	2	KM843655	1	Yes				23-Jul-2008	Grammoptera subargentata	A	Waterton Lakes NP	Vouchered:Registered Collection	Centre for Biodiversity Genomics
BPCCA	TTCFW598-08	08BBCOL-0371	L#08WATL-031	BOLD:AAD0549	08BBCOL-0371	658[0n]	2	KM847644	1	Yes				23-Jul-2008	Desmocerus aureipennis piperi	A	Waterton Lakes NP	Vouchered:Registered Collection	Centre for Biodiversity Genomics
BPCCA	TTCFW596-08	08BBCOL-0369	L#08WATL-031	BOLD:AAG9111	08BBCOL-0369	658[0n]	2	KM850362	1	Yes				23-Jul-2008	Dictyoptera simplicipes	A	Waterton Lakes NP	Vouchered:Registered Collection	Centre for Biodiversity Genomics
BPCCA	TTCFW595-08	08BBCOL-0368	L#08WATL-031	BOLD:AAH2396	08BBCOL-0368	593[0n]	4	KM850786	1	Yes				23-Jul-2008	Liotrichus umbricola	A	Waterton Lakes NP	Vouchered:Registered Collection	Centre for Biodiversity Genomics
BPCCA	TTCFW593-08	08BBCOL-0366	L#08WATL-018	BOLD:AAI5629	08BBCOL-0366	658[0n]	2	KM850299	1	Yes				23-Jul-2008	Pseudogaurotina cressoni cressoni	A	Waterton Lakes NP	Vouchered:Registered Collection	Centre for Biodiversity Genomics
OPPEE	OPPEE6889-17	BIOUG34165-A12	GMP#03415	BOLD:ADM2850	BIOUG34165-A12	658[0n]			1	No				10-Jul-2014	Mordellistena	A	Bayview Escarpment PP|Reads:2	Vouchered:Registered Collection	Centre for Biodiversity Genomics
BPCCA	TTCFW591-08	08BBCOL-0364	L#08WATL-018	BOLD:AAG0943	08BBCOL-0364	658[0n]	2	KM844783	1	Yes				23-Jul-2008	Trachysida aspera aspera	A	Waterton Lakes NP	Vouchered:Registered Collection	Centre for Biodiversity Genomics
BPCCA	COSO378-08	08SOCOL-0378	08SOCOL-0378	BOLD:AAH0922		658[0n]	2	KR489361	1	Yes				19-Jun-2008	Podabrus diadema				Centre for Biodiversity Genomics	night UV sheet
JSCOL	JSCOL353-11	BIOUG00993-A11	L#JSETM-038	BOLD:ABW2834	BIOUG00993-A11	608[0n]	2	KR482814	1	Yes				31-Jul-2010	Eucinetus morio	A			Centre for Biodiversity Genomics	July 29-31 2010
BPCCA	TTCFW588-08	08BBCOL-0361	L#08WATL-018	BOLD:AAD0549	08BBCOL-0361	658[0n]	2	KM846518	1	Yes				23-Jul-2008	Desmocerus aureipennis piperi	A	Waterton Lakes NP	Vouchered:Registered Collection	Centre for Biodiversity Genomics
COCHU	LVCOC058-10	10PROBE-20775	LV0908-08	BOLD:AAN6179	10PROBE-20775	658[0n]	2	HQ989929	1	Yes				02-Aug-2005	Tachyerges niger	A		Museum Vouchered	Centre for Biodiversity Genomics	<VERBATIM LOCALITY>Launch Rd.|pond nr. Golf Balls|58.63|-93.8|</VERBATIM LOCALITY>|
BPCCA	TTCFW586-08	08BBCOL-0359	L#08WATL-018	BOLD:AAD0549	08BBCOL-0359	658[0n]	2	KM848393	1	Yes				23-Jul-2008	Desmocerus aureipennis piperi	A	Waterton Lakes NP	Vouchered:Registered Collection	Centre for Biodiversity Genomics
ELPCH	MPCAN390-17	BIOUG34206-A10	L#17BIOBUS-0077	BOLD:ACL4042	BIOUG34206-A10	636[0n]	1			No				13-Jun-2017	Dorytomus vagenotatus	A		Vouchered:Registered Collection	Centre for Biodiversity Genomics
COCHU	LVCOC055-10	10PROBE-20772	LV0908-07	BOLD:AAG4419	10PROBE-20772	658[0n]	2	HQ989926	1	Yes				30-Jul-2005	Gonioctena notmani	A		Museum Vouchered	Centre for Biodiversity Genomics	<VERBATIM LOCALITY>Coastal|ponds near krummholz|58.754|-93.912|</VERBATIM LOCALITY>|
BBCCM	BBCCM368-10	BIOUG00669-A06	L#10PCPP-0051	BOLD:AAU7165	BIOUG00669-A06	658[0n]	2	JN290298	1	Yes				22-Jun-2010	Acupalpus pumilus	A	Point Pelee NP	Vouchered:Registered Collection	Centre for Biodiversity Genomics
BPCCA	TTCFW582-08	08BBCOL-0355	L#08WATL-010	BOLD:ABZ7729	08BBCOL-0355	658[0n]	2	KM847384	1	Yes				22-Jul-2008	Gnathacmaeops pratensis	A	Waterton Lakes NP	Vouchered:Registered Collection	Centre for Biodiversity Genomics
BPCCA	TTCFW581-08	08BBCOL-0354	L#08WATL-010	BOLD:ABZ7729	08BBCOL-0354	658[0n]	2	KM842441	1	Yes				22-Jul-2008	Gnathacmaeops pratensis	A	Waterton Lakes NP	Vouchered:Registered Collection	Centre for Biodiversity Genomics
CNPED	CNPED1514-14	BIOUG10394-A04	GMP#01356	BOLD:AAB6421	BIOUG10394-A04	630[0n]	1	KR121762		No				26-Jun-2013	Anthophylax attenuatus		Prince Edward Island NP	Vouchered:Registered Collection	Centre for Biodiversity Genomics
BPCCA	TTCFW540-08	08BBCOL-0313	L#08RIDMO-067	BOLD:AAB3304	08BBCOL-0313	658[0n]	2	KM849861	1	Yes				10-Jul-2008	Lepturobosca chrysocoma	A	Riding Mountain NP	Vouchered:Registered Collection	Centre for Biodiversity Genomics
JSCOL	JSCOL303-11	BIOUG00990-C07	L#JSETM-033	BOLD:AAL1297	BIOUG00990-C07	658[0n]	2	KR916293	1	Yes				21-Jul-2010	Rhagonycha fulva	A			Centre for Biodiversity Genomics	July 18-21 2010
CNGSB	CNGSB072-15	BIOUG20477-F05	GMP#03882	BOLD:ACU7795	BIOUG20477-F05	658[0n]	2	MF635412		Yes				29-May-2014	Hyperaspis lateralis	A	Grasslands NP	Vouchered:Registered Collection	Centre for Biodiversity Genomics
GMCTV	GMCTV730-17	BIOUG36278-G05	GMP#10499	BOLD:ACF9386	BIOUG36278-G05	658[0n]				No				13-Jun-2017	Anthocomus equestris			Vouchered:Registered Collection	Centre for Biodiversity Genomics
SSROA	SSROA141-14	BIOUG12062-F10	L#13BIOBUS-2501	BOLD:ACM7465	BIOUG12062-F10	658[0n]	2	KR480212	1	Yes				03-Jun-2013	Acylomus	A	Rouge NP	Vouchered:Registered Collection	Centre for Biodiversity Genomics
BPCCA	TTCFW533-08	08BBCOL-0306	L#08RIDMO-021	BOLD:AAE2547	08BBCOL-0306	658[0n]	2	KM845070	1	Yes				08-Jul-2008	Coccinella trifasciata perplexa	A	Riding Mountain NP	Vouchered:Registered Collection	Centre for Biodiversity Genomics
BPCCA	TTCFW532-08	08BBCOL-0305	L#08RIDMO-021	BOLD:AAH3295	08BBCOL-0305	658[0n]	2	KM850960	1	Yes				08-Jul-2008	Calvia quatuordecimguttata	A	Riding Mountain NP	Vouchered:Registered Collection	Centre for Biodiversity Genomics
ELPCH	MPCAN336-17	BIOUG34060-E03	L#17BIOBUS-0081	BOLD:ADI4436	BIOUG34060-E03	631[0n]	1		1	No				13-Jun-2017	Hesperus apicialis	A		Vouchered:Registered Collection	Centre for Biodiversity Genomics
RRSSC	RRSSC1269-15	BIOUG23530-F02	L#15RARE-0151	BOLD:ADE3840	BIOUG23530-F02	447[0n]	1	MG058279		No				31-May-2015	Charaphloeus adustus	A		Vouchered:Registered Collection	Centre for Biodiversity Genomics
JSCOL	JSCOL292-11	BIOUG00990-B08	L#JSETM-021	BOLD:ABA6340	BIOUG00990-B08	658[0n]	2	KR481312	1	Yes				24-Jun-2010	Microrhopala excavata excavata	A			Centre for Biodiversity Genomics	June 19-24, 2010 (bottle 2)
JSCOL	JSCOL291-11	BIOUG00990-B07	L#JSETM-021	BOLD:ACR3763	BIOUG00990-B07	658[0n]	2	KR489672	1	Yes				24-Jun-2010	Ptilodactyla serricollis	A			Centre for Biodiversity Genomics	June 19-24, 2010 (bottle 2)
HEAPR	HEAPR2801-12	BIOUG02603-H05	L#PHPUS-002a	BOLD:ACN3059	BIOUG02603-H05	632[0n]	1	KR485866		No				11-Apr-2010	Contacyphon			Vouchered:Registered Collection	Centre for Biodiversity Genomics	April 5-11
JSCOL	JSCOL288-11	BIOUG00990-B04	L#JSETM-020	BOLD:AAE9449	BIOUG00990-B04	658[0n]	2	KR486471	1	Yes				24-Jun-2010	Saperda lateralis	A			Centre for Biodiversity Genomics	June 19-24, 2010 (bottle 1)
JSCOL	JSCOL286-11	BIOUG00990-B02	L#JSETM-020	BOLD:AAU7287	BIOUG00990-B02	658[0n]	2	KR482019	1	Yes				24-Jun-2010	Ptilodactyla serricollis	A			Centre for Biodiversity Genomics	June 19-24, 2010 (bottle 1)
ELPCG	ELPCG1173-17	BIOUG32549-D08	L#17PHCOT-0015	BOLD:ABX8887	L#17PHCOT-0015	592[0n]	1			No				16-May-2017	Lathrobium simile	A		Vouchered:Registered Collection	Centre for Biodiversity Genomics
JSCOL	JSCOL284-11	BIOUG00990-A12	L#JSETM-019	BOLD:ABA6355	BIOUG00990-A12	658[2n]	2	KR484278	1	Yes				19-Jun-2010	Anthocomus equestris	A			Centre for Biodiversity Genomics	June 17-19, 2010
BPCCA	TTCFW519-08	08BBCOL-0292	L#08RIDMO-021	BOLD:ACX9502	08BBCOL-0292	658[0n]	2	KM843046	1	Yes				08-Jul-2008	Hypera trivittata	A	Riding Mountain NP	Vouchered:Registered Collection	Centre for Biodiversity Genomics
ELPCH	MPCAN323-17	BIOUG34060-D02	L#17BIOBUS-0077	BOLD:AAP7000	BIOUG34060-D02	636[0n]	1			No				13-Jun-2017	Isomira oblongula	A		Vouchered:Registered Collection	Centre for Biodiversity Genomics
BPCCA	TTCFW517-08	08BBCOL-0290	L#08RIDMO-083	BOLD:AAC1928	08BBCOL-0290	658[0n]	2	KM845343	1	Yes				12-Jul-2008	Harpalus herbivagus	A	Riding Mountain NP	Vouchered:Registered Collection	Centre for Biodiversity Genomics	|ETOH
BPCCA	TTCFW516-08	08BBCOL-0289	L#08RIDMO-036	BOLD:ACW5105		341[1n]	4	MF634450	1	No				09-Jul-2008	Lixus rubellus	A	Riding Mountain		Centre for Biodiversity Genomics	daytime netting
BPCCA	TTCFW515-08	08BBCOL-0288	L#08RIDMO-036	BOLD:AAX1229	08BBCOL-0288	658[0n]	2	KM846466	1	Yes				09-Jul-2008	Hippodamia tredecimpunctata tibialis	A	Riding Mountain NP	Vouchered:Registered Collection	Centre for Biodiversity Genomics
BPCCA	TTCFW514-08	08BBCOL-0287	L#08RIDMO-036	BOLD:AAC7478	08BBCOL-0287	658[0n]	2	KM849912	1	Yes				09-Jul-2008	Agrilus granulatus liragus	A	Riding Mountain NP	Vouchered:Registered Collection	Centre for Biodiversity Genomics
JSCOL	JSCOL277-11	BIOUG00990-A05	L#JSETM-018	BOLD:AAH0215	BIOUG00990-A05	658[0n]	2	KR485131	1	Yes				17-Jun-2010	Scirtes tibialis	A			Centre for Biodiversity Genomics	June 14-17, 2010
BPCCA	TTCFW512-08	08BBCOL-0285	L#08RIDMO-048	BOLD:AAE8242	08BBCOL-0285	658[0n]	2	KM844018	1	Yes				09-Jul-2008	Brachysomida bivittata	A	Riding Mountain NP	Vouchered:Registered Collection	Centre for Biodiversity Genomics
ELPCH	MPCAN315-17	BIOUG34060-C06	L#17BIOBUS-0077	BOLD:ACB3691	BIOUG34060-C06	636[0n]	1			No				13-Jun-2017	Podabrus brevicollis	A		Vouchered:Registered Collection	Centre for Biodiversity Genomics
USCOB	USCOB199-10	09BBCOL-1198	NM090606-06	BOLD:AAL8052		580[0n]	2	HQ983879	1	Yes				06-Jun-2009	Trachyphloeus asperatus	A			Centre for Biodiversity Genomics	freehand
BPCCA	TTCFW506-08	08BBCOL-0279	L#08GRAS-051	BOLD:AAH2906	08BBCOL-0279	658[0n]	2	KM846994	1	Yes				19-Jul-2008	Hydrobius fuscipes	A	Grasslands NP	Vouchered:Registered Collection	Centre for Biodiversity Genomics
CNTIE	CNTIE1516-15	BIOUG21765-H04	GMP#03798	BOLD:ACV3130	BIOUG21765-H04	570[0n]	2	MF639422	1	Yes				09-Jul-2014	Baeocera	A	Thousand Islands NP	Vouchered:Registered Collection	Centre for Biodiversity Genomics
BPCCA	TTCFW502-08	08BBCOL-0275	L#08GRAS-051	BOLD:AAG5717	08BBCOL-0275	658[0n]	2	KM843845	1	Yes				19-Jul-2008	Trichodes nutalli	A	Grasslands NP	Vouchered:Registered Collection	Centre for Biodiversity Genomics
BPCCA	TTCFW501-08	08BBCOL-0274	L#08GRAS-051	BOLD:AAF9399	08BBCOL-0274	658[0n]	2	KM844673	1	Yes				19-Jul-2008	Linsleya sphaericollis	A	Grasslands NP	Vouchered:Registered Collection	Centre for Biodiversity Genomics
CNTIE	CNTIE1511-15	BIOUG21765-G11	GMP#03798	BOLD:AAO0892	BIOUG21765-G11	546[0n]	1	MF634080	1	No				09-Jul-2014	Neobisnius villosulus	A	Thousand Islands NP	Vouchered:Registered Collection	Centre for Biodiversity Genomics
NGNAD	NGNAD1569-13	BIOUG07584-A12	GMP#01925	BOLD:ACI9140	BIOUG07584-A12	647[0n]	3	KR484275	1	Yes				13-Jun-2013	Pseudocistela pinguis	A		Vouchered:Registered Collection	Centre for Biodiversity Genomics	collected June 6 - June 13, 2013
BPCCA	TTCFW498-08	08BBCOL-0271	L#08GRAS-051	BOLD:AAF9398	08BBCOL-0271	658[0n]	2	KM846120	1	Yes				19-Jul-2008	Epicauta oregona	A	Grasslands NP	Vouchered:Registered Collection	Centre for Biodiversity Genomics
BPCCA	TTCFW497-08	08BBCOL-0270	L#08GRAS-051	BOLD:AAF9398	08BBCOL-0270	658[0n]	2	KM841890	1	Yes				19-Jul-2008	Epicauta oregona	A	Grasslands NP	Vouchered:Registered Collection	Centre for Biodiversity Genomics
BPCCA	TTCFW496-08	08BBCOL-0269	L#08GRAS-051	BOLD:AAF9398	08BBCOL-0269	658[0n]	2	KM846544	1	Yes				19-Jul-2008	Epicauta oregona	A	Grasslands NP	Vouchered:Registered Collection	Centre for Biodiversity Genomics
ELPCH	MPCAN300-17	BIOUG34060-B03	L#17BIOBUS-0080	BOLD:AAY5605	BIOUG34060-B03	633[0n]	1			No				13-Jun-2017	Pterostichus commutabilis	A		Vouchered:Registered Collection	Centre for Biodiversity Genomics
BPCCA	TTCFW494-08	08BBCOL-0267	L#08GRAS-020	BOLD:AAH2913	08BBCOL-0267	658[0n]	2	KM842937	1	Yes				15-Jul-2008	Enochrus diffusus	A	Grasslands NP	Vouchered:Registered Collection	Centre for Biodiversity Genomics
SMTPC	SMTPB16947-13	BIOUG05679-D01	GMP#01610	BOLD:ABA9957	BIOUG05679-D01	661[0n]	3	KR486151	1	Yes				03-May-2013	Helophorus sempervarians		Mountsberg Conservation Area	Vouchered:Registered Collection	Centre for Biodiversity Genomics	Malaise 22-Apr-13 to 28-Apr-13
ELPCH	MPCAN296-17	BIOUG34060-A11	L#17BIOBUS-0080	BOLD:AAG5219	BIOUG34060-A11	633[0n]	1			No				13-Jun-2017	Euparius marmoreus	A		Vouchered:Registered Collection	Centre for Biodiversity Genomics
ELPCH	MPCAN294-17	BIOUG34060-A09	L#17BIOBUS-0080	BOLD:AAZ0127	BIOUG34060-A09	636[0n]	1			No				13-Jun-2017	Brachinus cyanochroaticus	A		Vouchered:Registered Collection	Centre for Biodiversity Genomics
ELPCH	MPCAN293-17	BIOUG34060-A08	L#17BIOBUS-0080	BOLD:AAZ0126	BIOUG34060-A08	636[0n]	1			No				13-Jun-2017	Brachinus cyanipennis	A		Vouchered:Registered Collection	Centre for Biodiversity Genomics
CNBRP	CNBRP1431-14	BIOUG11102-G11	GMP#01326	BOLD:AAM9922	BIOUG11102-G11	532[0n]	1	KR128611		No				20-Aug-2013	Tachinus	A	Cape Breton Highlands NP	Vouchered:Registered Collection	Centre for Biodiversity Genomics
SSJAE	SSJAE1676-13	BIOUG06687-C12	L#12BIOBUS-1113	BOLD:AAH0077	BIOUG06687-C12	579[0n]	1	KM848920		No				21-Jul-2012	Caenocara scymnoides		Jasper NP	Vouchered:Registered Collection	Centre for Biodiversity Genomics	July 20, both malaise traps had to be re-stabilized, one collapsed at back and the other at front, both collection bottles were intact
SSJAE	SSJAE1675-13	BIOUG06687-C11	L#12BIOBUS-1113	BOLD:ACJ7719	BIOUG06687-C11	661[1n]	3	KM842293		Yes				21-Jul-2012	Curimopsis echinata		Jasper NP	Vouchered:Registered Collection	Centre for Biodiversity Genomics	July 20, both malaise traps had to be re-stabilized, one collapsed at back and the other at front, both collection bottles were intact
BPCCA	TTCFW484-08	08BBCOL-0257	L#08GRAS-009	BOLD:AAF9397	08BBCOL-0257	658[0n]	2	KM844838	1	Yes				15-Jul-2008	Epicauta sericans	A	Grasslands NP	Vouchered:Registered Collection	Centre for Biodiversity Genomics
PHNXG	PHNXG1244-13	BIOUG09290-A09	GMP#00989	BOLD:AAU6966	BIOUG09290-A09	558[0n]	1	KR489896		No				21-Aug-2013	Trixagus chevrolati	A		DNA/Tissue Vouchered Only	Centre for Biodiversity Genomics	collected 15-Aug-13 to 21-Aug-13
BPCCA	TTCFW479-08	08BBCOL-0252	L#08GRAS-009	BOLD:AAF9396	08BBCOL-0252	658[0n]	2	KM850986	1	Yes				15-Jul-2008	Epicauta sericans	A	Grasslands NP	Vouchered:Registered Collection	Centre for Biodiversity Genomics
BPCCA	TTCFW478-08	08BBCOL-0251	L#08GRAS-009	BOLD:AAF9396	08BBCOL-0251	658[0n]	2	KM850921	1	Yes				15-Jul-2008	Epicauta sericans	A	Grasslands NP	Vouchered:Registered Collection	Centre for Biodiversity Genomics
BPCCA	TTCFW477-08	08BBCOL-0250	L#08GRAS-009	BOLD:AAF9396	08BBCOL-0250	658[0n]	2	KM844429	1	Yes				15-Jul-2008	Epicauta sericans	A	Grasslands NP	Vouchered:Registered Collection	Centre for Biodiversity Genomics
SSECC	SSECC212-15	BIOUG22800-G07	L#14BIOBUS-0135	BOLD:ACX2352	BIOUG22800-G07	552[0n]	1	MG056031	1	No				15-Jun-2014	Ctenicera comes	A	E.C. Manning PP	Vouchered:Registered Collection	Centre for Biodiversity Genomics
BPCCA	TTCFW475-08	08BBCOL-0248	L#08GRAS-007	BOLD:AAI1400	08BBCOL-0248	658[0n]	2	KM844143	1	Yes				15-Jul-2008	Merhynchites bicolor	A	Grasslands NP	Vouchered:Registered Collection	Centre for Biodiversity Genomics
BPCCA	TTCFW472-08	08BBCOL-0245	L#08GRAS-007	BOLD:AAG4453	08BBCOL-0245	580[0n]	4	KM848642	1	Yes				15-Jul-2008	Saxinis saucia	A	Grasslands NP	Vouchered:Registered Collection	Centre for Biodiversity Genomics
ELPCG	ELPCG9166-17	BIOUG35419-F03	L#17PHCOT-0062	BOLD:ADJ1022	L#17PHCOT-0062	658[0n]			1	No				08-Aug-2017	Proteinus	A	Read:1	Vouchered:Registered Collection	Centre for Biodiversity Genomics
BPCCA	TTCFW469-08	08BBCOL-0242	L#08GRAS-065	BOLD:AAH2912	08BBCOL-0242	658[0n]	2	KM844309	1	Yes				19-Jul-2008	Ilybius fraterculus	A	Grasslands NP	Vouchered:Registered Collection	Centre for Biodiversity Genomics
BPCCA	TTCFW468-08	08BBCOL-0241	L#08RIDMO-019	BOLD:AAD5565	08BBCOL-0241	591[0n]	2	KM842610	1	Yes				06-Jul-2008	Sciaphilus asperatus	A	Riding Mountain NP	Vouchered:Registered Collection	Centre for Biodiversity Genomics
BPCCA	TTCFW467-08	08BBCOL-0240	L#08RIDMO-019	BOLD:AAH6806	08BBCOL-0240	658[0n]	2	KM842228	1	Yes				06-Jul-2008	Agoliinus leopardus	A	Riding Mountain NP	Vouchered:Registered Collection	Centre for Biodiversity Genomics
JSCOL	JSCOL230-11	BIOUG00972-E05	L#JSETM-009	BOLD:ABA6341	BIOUG00972-E05	658[0n]	2	KR483390	1	Yes				22-May-2010	Phymatodes amoenus	A			Centre for Biodiversity Genomics	May 18-22, 2010
CNBPC	CNBPC248-13	BIOUG03168-D11	GMP#00193	BOLD:ACF8199	BIOUG03168-D11	658[0n]	3	KM849701	1	Yes				07-Jun-2012	Idolus debilis	A	Bruce Peninsula NP	Vouchered:Registered Collection	Centre for Biodiversity Genomics
BPCCA	TTCFW461-08	08BBCOL-0234	L#08RIDMO-014	BOLD:AAI3237	08BBCOL-0234	658[0n]	2	KM843477	1	Yes				06-Jul-2008	Mulsantina hudsonica	A	Riding Mountain NP	Vouchered:Registered Collection	Centre for Biodiversity Genomics
BPCCA	TTCFW459-08	08BBCOL-0232	L#08LBMAN-003	BOLD:AAG4451		658[0n]	2	KR488642	1	Yes				05-Jul-2008	Chrysomela crotchi	A			Centre for Biodiversity Genomics	free-hand sampling
BBCEC	BBCEC189-09	09BBECO-0189	L#09CB-040	BOLD:AAB8977	09BBECO-0189	658[0n]	2	HM411868	2	Yes				21-Jul-2009	Strangalepta abbreviata	A	Cape Breton Highlands NP	Vouchered:Registered Collection	Centre for Biodiversity Genomics
BBCEC	BBCEC187-09	09BBECO-0187	L#09CB-107	BOLD:ABZ0295	09BBECO-0187	648[0n]	2	HM411867	2	Yes				24-Jul-2009	Cryptocephalus notatus notatus	A	Cape Breton Highlands NP	Vouchered:Registered Collection	Centre for Biodiversity Genomics
BPCCA	TTCFW455-08	08BBCOL-0228	L#08BHPP-003	BOLD:AAG4283		658[0n]	2	KR481021	1	Yes				04-Jul-2008	Philonthus vulgatus	A			Centre for Biodiversity Genomics	Night UV sheet
BPCCA	TTCFW454-08	08BBCOL-0227	L#08BHPP-003	BOLD:AAG4283		658[0n]	2	KR484187	1	Yes				04-Jul-2008	Philonthus vulgatus	A			Centre for Biodiversity Genomics	Night UV sheet
BBCEC	BBCEC184-09	09BBECO-0184	L#09FD-080	BOLD:AAG4326	09BBECO-0184	658[0n]	2	HM411866	2	Yes				11-Aug-2009	Tachinus quebecensis	A	Fundy NP	Vouchered:Registered Collection	Centre for Biodiversity Genomics
BBCEC	BBCEC183-09	09BBECO-0183	L#09FD-071	BOLD:AAG4325	09BBECO-0183	658[0n]	2	HM411865	2	Yes				12-Aug-2009	Quedius peregrinus	A	Fundy NP	Vouchered:Registered Collection	Centre for Biodiversity Genomics
BPCCA	TTCFW451-08	08BBCOL-0224	L#08BHPP-003	BOLD:AAH6660		658[0n]	2	KR482095	1	Yes				04-Jul-2008	Pyractomena angulata	A			Centre for Biodiversity Genomics	Night UV sheet
BPCCA	TTCFW342-08	08BBCOL-0115	L#08RIDMO-092	BOLD:AAB7401	08BBCOL-0115	658[0n]	2	KM848882	1	Yes				13-Jul-2008	Trachysida mutabilis	A	Riding Mountain NP	Vouchered:Registered Collection	Centre for Biodiversity Genomics
SSKUC	SSKUC2886-15	BIOUG25380-B04	L#14BIOBUS-0436	BOLD:AAR3700	BIOUG25380-B04	579[0n]	1	MF639501		No				24-Jul-2014	Amara glacialis	A	Kluane NP	Vouchered:Registered Collection	Centre for Biodiversity Genomics
CNTIF	CNTIF2619-15	BIOUG21121-B04	GMP#03797	BOLD:ACU6480	BIOUG21121-B04	658[0n]	2	MF640757	1	Yes				23-Jul-2014	Peltodytes muticus	A	Thousand Islands NP	Vouchered:Registered Collection	Centre for Biodiversity Genomics
SSPCC	SSPAC8390-13	BIOUG08387-A08	L#12BIOBUS-0947	BOLD:ACI5172	BIOUG08387-A08	658[1n]	3	KM846569	1	Yes				14-Jul-2012	Euplectus idahoensis		Prince Albert NP	Vouchered:Registered Collection	Centre for Biodiversity Genomics
BPCCA	TTCFW445-08	08BBCOL-0218	L#08BHPP-003	BOLD:AAG5198		378[0n]	3	KR488458	1	No				04-Jul-2008	Otiorhynchus ovatus	A			Centre for Biodiversity Genomics	Night UV sheet
RARBB	RARBB910-17	BIOUG35506-G08	L#17RAREBB-097	BOLD:AAO1182	BIOUG35506-G08	576[3n]	1			No				15-Jul-2017	Larinus planus	A	rare Charitable Research Reserve	Vouchered:Registered Collection	Centre for Biodiversity Genomics
CNTIB	CNTIB181-15	BIOUG20505-D02	GMP#03783	BOLD:ACU2784	BIOUG20505-D02	658[0n]	2	MF642161		Yes				28-May-2014	Plateumaris rufa	A	Thousand Islands NP	Vouchered:Registered Collection	Centre for Biodiversity Genomics
RRINV	RRINV865-15	BIOUG24009-A10	L#15RBB-001A	BOLD:ACA3026	BIOUG24009-A10	631[0n]	1	KT705357		No				16-Aug-2015	Tropisternus natator			Vouchered:Registered Collection	Centre for Biodiversity Genomics
JSCOL	JSCOL204-11	BIOUG00972-C03	L#JSETM-008	BOLD:ABA6363	BIOUG00972-C03	658[0n]	2	KR488942	1	Yes				18-May-2010	Charidotella purpurata	A			Centre for Biodiversity Genomics	May 14-18, 2010
BBCEC	BBCEC170-09	09BBECO-0170	L#09KJ-004	BOLD:AAH0467	09BBECO-0170	619[0n]	2	HM411854	2	Yes				29-Jul-2009	Phenolia grossa	A	Kejimkujik NP	Vouchered:Registered Collection	Centre for Biodiversity Genomics
BPCCA	TTCFW438-08	08BBCOL-0211	L#08BHPP-003	BOLD:AAF3857		658[0n]	2	KR482454	1	Yes				04-Jul-2008	Anatis labiculata	A			Centre for Biodiversity Genomics	Night UV sheet
RRINV	RRINV859-15	BIOUG24009-A04	L#15RARE-0202	BOLD:AAR3859	BIOUG24009-A04	632[0n]	1	KT706367	1	No				12-Jul-2015	Amphimallon majale	A		Vouchered:Registered Collection	Centre for Biodiversity Genomics
BBCEC	BBCEC166-09	09BBECO-0166	L#09TN-204	BOLD:AAH2826	09BBECO-0166	658[0n]	2	HM411850	2	Yes				11-Jul-2009	Carabus nemoralis	A	Terra Nova NP	Vouchered:Registered Collection	Centre for Biodiversity Genomics
RARBB	MPCAN821-17	BIOUG34211-F01	L#17RAREBB-028	BOLD:ACV1604	BIOUG34211-F01	591[0n]	1			No				15-Jul-2017	Dorcatoma setulosa	A		Vouchered:Registered Collection	Centre for Biodiversity Genomics
BBCEC	BBCEC164-09	09BBECO-0164	L#09CB-088	BOLD:AAG4323	09BBECO-0164	627[0n]	2	HM411848	2	Yes				23-Jul-2009	Dinothenarus badipes	A	Cape Breton Highlands NP	Vouchered:Registered Collection	Centre for Biodiversity Genomics	http://www.gigapan.org/viewGigapan.php?id=29359
BBCEC	BBCEC163-09	09BBECO-0163	L#09KJ-001	BOLD:AAF9414	09BBECO-0163	658[0n]	2	HM411847	2	Yes				29-Jul-2009	Epicauta murina	A	Kejimkujik NP	Vouchered:Registered Collection	Centre for Biodiversity Genomics
BPCCA	TTCFW430-08	08BBCOL-0203	L#08BHPP-001	BOLD:AAH7307		658[0n]	2	KR490073	1	Yes				04-Jul-2008	Pyropyga nigricans	A			Centre for Biodiversity Genomics	free-hand sampling
BBCEC	BBCEC158-09	09BBECO-0158	L#09TN-001	BOLD:AAH2392	09BBECO-0158	658[0n]	2	HM411842	2	Yes				04-Jul-2009	Melanotus castanipes	A	Terra Nova NP	Vouchered:Registered Collection	Centre for Biodiversity Genomics
JSCOL	JSCOL190-11	BIOUG00972-B01	L#JSETM-008	BOLD:ABA6367	BIOUG00972-B01	658[0n]	2	KR480003	1	Yes				18-May-2010	Conotrachelus nenuphar	A			Centre for Biodiversity Genomics	May 14-18, 2010
BPCCA	TTCFW425-08	08BBCOL-0198	L#08PUK-054	BOLD:AAG4450	08BBCOL-0198	658[0n]	2	KM845033	1	Yes				02-Jul-2008	Syneta ferruginea	A	Pukaskwa NP	Vouchered:Registered Collection	Centre for Biodiversity Genomics
BPCCA	TTCFW424-08	08BBCOL-0197	L#08PUK-054	BOLD:AAG4450	08BBCOL-0197	658[0n]	2	KM844651	1	Yes				02-Jul-2008	Syneta ferruginea	A	Pukaskwa NP	Vouchered:Registered Collection	Centre for Biodiversity Genomics
BPCCA	TTCFW423-08	08BBCOL-0196	L#08PUK-054	BOLD:AAG4450	08BBCOL-0196	658[0n]	2	KM848569	1	Yes				02-Jul-2008	Syneta ferruginea	A	Pukaskwa NP	Vouchered:Registered Collection	Centre for Biodiversity Genomics
BPCCA	COSO350-08	08SOCOL-0350	L#08BNP-035	BOLD:AAH3458	08SOCOL-0350	658[0n]	2	KM843304	1	Yes				14-Jun-2008	Mononychus vulpeculus		Bruce Peninsula NP	Vouchered:Registered Collection	Centre for Biodiversity Genomics
CNGRF	CNGRF432-12	BIOUG03138-C04	GMP#00231	BOLD:AAC6213	BIOUG03138-C04	634[0n]	1	KM842906	1	No				13-Aug-2012	Cymindis planipennis		Grasslands NP	Vouchered:Registered Collection	Centre for Biodiversity Genomics
BBCEC	BBCEC151-09	09BBECO-0151	L#09TN-181	BOLD:AAH2366	09BBECO-0151	658[0n]	2	HM411837	2	Yes				11-Jul-2009	Eanus decoratus	A	Terra Nova NP	Vouchered:Registered Collection	Centre for Biodiversity Genomics	|http://www.gigapan.org/viewGigapan.php?id=29244
ELPCG	ELPCG2157-17	BIOUG34061-B05	L#17BIOBUS-0069	BOLD:ADH8524	BIOUG34061-B05	588[0n]	1			No				17-May-2017	Ceutorhynchus americanus	A		Vouchered:Registered Collection	Centre for Biodiversity Genomics
ELPCG	ELPCG9111-17	BIOUG35419-A08	L#17PHCOT-0062	BOLD:ACK3194	L#17PHCOT-0062	658[0n]				No				08-Aug-2017	Tachinus minimus	A	Read:9	Vouchered:Registered Collection	Centre for Biodiversity Genomics
JSCOL	JSCOL177-11	BIOUG00971-H11	L#JSETM-033	BOLD:ABA9096	BIOUG00971-H11	658[0n]	2	MG059542	1	Yes				21-Jul-2010	Tachyporus nitidulus	A			Centre for Biodiversity Genomics	July 18-21 2010
BBCEC	BBCEC143-09	09BBECO-0143	L#09TN-067	BOLD:AAE9204	09BBECO-0143	658[0n]	2	HM411831	2	Yes				07-Jul-2009	Chrysomela mainensis	A	Terra Nova NP	Vouchered:Registered Collection	Centre for Biodiversity Genomics	|http://www.gigapan.org/viewGigapan.php?id=29218
ELPCG	ELPCG9107-17	BIOUG35419-A04	L#17PHCOT-0062	BOLD:ACV4138	L#17PHCOT-0062	658[0n]				No				08-Aug-2017	Aleocharinae	A	Read:6	Vouchered:Registered Collection	Centre for Biodiversity Genomics
BBCEC	BBCEC141-09	09BBECO-0141	L#09KJ-002	BOLD:AAG0715	09BBECO-0141	658[0n]	2	HM411829	2	Yes				29-Jul-2009	Dineutus discolor	A	Kejimkujik NP	Vouchered:Registered Collection	Centre for Biodiversity Genomics
BBCEC	BBCEC140-09	09BBECO-0140	L#09KJ-002	BOLD:AAG0715	09BBECO-0140	658[0n]	2	HM411828	2	Yes				29-Jul-2009	Dineutus discolor	A	Kejimkujik NP	Vouchered:Registered Collection	Centre for Biodiversity Genomics
BBCEC	BBCEC139-09	09BBECO-0139	L#09FD-019	BOLD:AAG0715	09BBECO-0139	658[0n]	2	HM411827	2	Yes				07-Aug-2009	Dineutus discolor	A	Fundy NP	Vouchered:Registered Collection	Centre for Biodiversity Genomics
BBCEC	BBCEC138-09	09BBECO-0138	L#09TN-001	BOLD:AAH2917	09BBECO-0138	658[0n]	2	HM411826	2	Yes				04-Jul-2009	Enochrus hamiltoni	A	Terra Nova NP	Vouchered:Registered Collection	Centre for Biodiversity Genomics
OPPAO	OPPAO1884-17	BIOUG34365-F05	GMP#04651	BOLD:ACI6664	BIOUG34365-F05	658[0n]				No				16-Jul-2014	Greenarus thoracicus	A	SEQUELBIN-10393|Lower Madawaska River PP|Read:5	Vouchered:Registered Collection	Centre for Biodiversity Genomics
BBCEC	BBCEC136-09	09BBECO-0136	L#09TN-001	BOLD:AAA9163	09BBECO-0136	658[0n]	2	HM411824	2	Yes				04-Jul-2009	Ilybius churchillensis	A	Terra Nova NP	Vouchered:Registered Collection	Centre for Biodiversity Genomics
NGNAX	NGNAX2097-14	BIOUG11602-A01	GMP#01991	BOLD:ACL9601	BIOUG11602-A01	558[0n]	1	KR483270		No				25-Jul-2013	Trirhabda attenuata			Vouchered:Registered Collection	Centre for Biodiversity Genomics	collected July 18-25, 2013
JSCOL	JSCOL167-11	BIOUG00971-H01	L#JSETM-017	BOLD:ABA9095	BIOUG00971-H01	658[0n]	2	KR483276	1	Yes				14-Jun-2010	Crepidodera heikertingeri	A			Centre for Biodiversity Genomics	June 12-14, 2010
JSCOL	JSCOL166-11	BIOUG00971-G12	L#JSETM-017	BOLD:AAP7843	BIOUG00971-G12	658[0n]	2	KR488527	1	Yes				14-Jun-2010	Malthodes pumilus	A			Centre for Biodiversity Genomics	June 12-14, 2010
JSCOL	JSCOL165-11	BIOUG00971-G11	L#JSETM-016	BOLD:ABA9101	BIOUG00971-G11	658[0n]	2	KR483794	1	Yes				12-Jun-2010	Epitrix cucumeris	A			Centre for Biodiversity Genomics	June 8-12, 2010
BBCEC	BBCEC131-09	09BBECO-0131	L#09KJ-058	BOLD:AAH0231	09BBECO-0131	658[0n]	2	HM411819	2	Yes				31-Jul-2009	Dytiscus fasciventris	A	Kejimkujik NP	Vouchered:Registered Collection	Centre for Biodiversity Genomics
BPCCA	TTCFW399-08	08BBCOL-0172	L#08PUK-050	BOLD:AAG5196	08BBCOL-0172	658[0n]	2	KM847838	1	Yes				01-Jul-2008	Trichalophus alternatus	A	Pukaskwa NP	Vouchered:Registered Collection	Centre for Biodiversity Genomics
BBCEC	BBCEC129-09	09BBECO-0129	L#09CB-036	BOLD:AAG5241	09BBECO-0129	658[0n]	2	HM411817	2	Yes				21-Jul-2009	Hylobius warreni	A	Cape Breton Highlands NP	Vouchered:Registered Collection	Centre for Biodiversity Genomics	|http://www.gigapan.org/viewGigapan.php?id=29312
JSCOL	JSCOL161-11	BIOUG00971-G07	L#JSETM-014	BOLD:ABA9102	BIOUG00971-G07	658[0n]	2	KR483599	1	Yes				06-Jun-2010	Isoplastus fossor	A			Centre for Biodiversity Genomics	June 4-6, 2010
LFBC	LFBC016-17	BIOUG36745-B04	L#17LDBG-04	BOLD:ACY9994	BIOUG36745-B04	658[0n]				No				30-Jun-2017	Eleodes	A		Vouchered:Registered Collection	Centre for Biodiversity Genomics
BBCEC	BBCEC124-09	09BBECO-0124	L#09CB-106	BOLD:AAI3956	09BBECO-0124	658[0n]	2	HM411813	2	Yes				24-Jul-2009	Caenia dimidiata	A	Cape Breton Highlands NP	Vouchered:Registered Collection	Centre for Biodiversity Genomics
RARBB	MPCAN814-17	BIOUG34211-E06	L#17RAREBB-028	BOLD:ACH2408	BIOUG34211-E06	592[2n]	1			No				15-Jul-2017	Oligomerus obtusus	A		Vouchered:Registered Collection	Centre for Biodiversity Genomics
BBCEC	BBCEC122-09	09BBECO-0122	L#09KC-003	BOLD:AAG4472	09BBECO-0122	658[0n]	2	HM411811	2	Yes				14-Aug-2009	Trirhabda canadensis	A	Kouchibouguac NP	Vouchered:Registered Collection	Centre for Biodiversity Genomics
BBCEC	BBCEC121-09	09BBECO-0121	L#09KC-003	BOLD:AAG4472	09BBECO-0121	658[0n]	2	HM411810	2	Yes				14-Aug-2009	Trirhabda canadensis	A	Kouchibouguac NP	Vouchered:Registered Collection	Centre for Biodiversity Genomics
BPCCA	TTCFW389-08	08BBCOL-0162	L#08GRAS-047	BOLD:ACG1315	08BBCOL-0162	658[0n]	2	KM849992	1	Yes				18-Jul-2008	Selatosomus destructor	A	Grasslands NP	Vouchered:Registered Collection	Centre for Biodiversity Genomics
BPCCA	TTCFW388-08	08BBCOL-0161	L#08GRAS-047	BOLD:AAG4453	08BBCOL-0161	553[0n]	4	KM846577	1	Yes				18-Jul-2008	Saxinis saucia	A	Grasslands NP	Vouchered:Registered Collection	Centre for Biodiversity Genomics
JSCOL	JSCOL151-11	BIOUG00971-F09	L#JSETM-013	BOLD:ABA9080	BIOUG00971-F09	658[0n]	2	KR487077	1	Yes				04-Jun-2010	Symphora flavicollis	A			Centre for Biodiversity Genomics	June 2-4, 2010
RRMFG	RRMFG1736-15	BIOUG22729-C11	GMP#07730	BOLD:ABX9329	BIOUG22729-C11	648[0n]	2	KT700911		Yes				11-Jun-2015	Philothermus glabriculus	A		Vouchered:Registered Collection	Centre for Biodiversity Genomics
BBCEC	BBCEC114-09	09BBECO-0114	L#09TN-002	BOLD:ACP4799	09BBECO-0114	658[0n]	2	HM411803	2	Yes				04-Jul-2009	Grammoptera subargentata	A	Terra Nova NP	Vouchered:Registered Collection	Centre for Biodiversity Genomics	|http://www.gigapan.org/viewGigapan.php?id=29222
BPCCA	TTCFW372-08	08BBCOL-0145	L#08GRAS-035	BOLD:AAI5977	08BBCOL-0145	658[0n]	2	KM846563	1	Yes				17-Jul-2008	Collops vittatus	A	Grasslands NP	Vouchered:Registered Collection	Centre for Biodiversity Genomics
BBCEC	BBCEC112-09	09BBECO-0112	L#09TN-001	BOLD:AAH0466	09BBECO-0112	644[0n]	2	HM411802	2	Yes				04-Jul-2009	Denticollis denticornis	A	Terra Nova NP	Vouchered:Registered Collection	Centre for Biodiversity Genomics
BPCCA	TTCFW380-08	08BBCOL-0153	L#08GRAS-035	BOLD:AAG5717	08BBCOL-0153	658[0n]	2	KM843436	1	Yes				17-Jul-2008	Trichodes nutalli	A	Grasslands NP	Vouchered:Registered Collection	Centre for Biodiversity Genomics
BBCEC	BBCEC110-09	09BBECO-0110	L#09TN-002	BOLD:AAD5623	09BBECO-0110	658[0n]	2	HM411800	2	Yes				04-Jul-2009	Rhagonycha mollis	A	Terra Nova NP	Vouchered:Registered Collection	Centre for Biodiversity Genomics	|http://www.gigapan.org/viewGigapan.php?id=29222
JSCOL	JSCOL141-11	BIOUG00971-E11	L#JSETM-010	BOLD:AAW6380	BIOUG00971-E11	658[0n]	2	KR489959	1	Yes				23-May-2010	Telephanus velox	A			Centre for Biodiversity Genomics	May 22-23. 2010
BPCCA	TTCFW376-08	08BBCOL-0149	L#08GRAS-035	BOLD:AAG4448	08BBCOL-0149	658[0n]	2	KM843790	1	Yes				17-Jul-2008	Trirhabda attenuata	A	Grasslands NP	Vouchered:Registered Collection	Centre for Biodiversity Genomics
RARBB	MPCAN811-17	BIOUG34211-E03	L#17RAREBB-028	BOLD:ACY7628	BIOUG34211-E03	600[0n]	1			No				15-Jul-2017	Vanonus calvescens	A		Vouchered:Registered Collection	Centre for Biodiversity Genomics
BBCEC	BBCEC104-09	09BBECO-0104	L#09TN-034	BOLD:AAD5963	09BBECO-0104	658[0n]	2	HM411794	2	Yes				05-Jul-2009	Dendroides concolor	A	Terra Nova NP	Vouchered:Registered Collection	Centre for Biodiversity Genomics
BBCEC	BBCEC103-09	09BBECO-0103	L#09GM-032	BOLD:AAD5963	09BBECO-0103	658[0n]	2	HM411793	2	Yes				14-Jul-2009	Dendroides concolor	A	Gros Morne NP	Vouchered:Registered Collection	Centre for Biodiversity Genomics
BBCEC	BBCEC102-09	09BBECO-0102	L#09CB-074	BOLD:AAD5963	09BBECO-0102	658[0n]	2	HM411792	2	Yes				23-Jul-2009	Dendroides concolor	A	Cape Breton Highlands NP	Vouchered:Registered Collection	Centre for Biodiversity Genomics
BBCEC	BBCEC101-09	09BBECO-0101	L#09KC-066	BOLD:AAH0140	09BBECO-0101	315[0n]	2	KM849180	2	No				17-Aug-2009	Dichelonyx albicollis	A	Kouchibouguac NP	Vouchered:Registered Collection	Centre for Biodiversity Genomics
CNWLE	CNWLE065-12	BIOUG03377-C05	GMP#00283	BOLD:ADP4676	BIOUG03377-C05	664[0n]	3	KM844377		Yes				17-Jul-2012	Philhygra terrestris		Waterton Lakes NP	Vouchered:Registered Collection	Centre for Biodiversity Genomics	Gap in dates due to bear issues: trap moved to new location
BPCCA	TTCFW695-08	08BBCOL-0468	L#08WATL-082	BOLD:AAE9027	08BBCOL-0468	658[0n]	2	KM847389	1	Yes				27-Jul-2008	Phaenops fulvoguttata	A	Waterton Lakes NP	Vouchered:Registered Collection	Centre for Biodiversity Genomics
SDRAG	SDRAG358-14	BIOUG15971-H01	GMP#01871	BOLD:ACN7946	BIOUG15971-H01	589[0n]	1			No				14-Feb-2014	Ptinus fallax	A		Vouchered:Registered Collection	Centre for Biodiversity Genomics
BPCCA	TTCFW360-08	08BBCOL-0133	L#08GRAS-035	BOLD:AAG3478	08BBCOL-0133	658[0n]	2	KM850395	1	Yes				17-Jul-2008	Acmaeodera pulchella	A	Grasslands NP	Vouchered:Registered Collection	Centre for Biodiversity Genomics
OPPHS	OPPHS022-17	BIOUG34421-H08	GMP#04506	BOLD:ADL7087	BIOUG34421-H08	658[1n]			1	No				03-Sep-2014	Elathous	A	Pinery PP - Site 2|Read:1	Vouchered:Registered Collection	Centre for Biodiversity Genomics
BBCEC	BBCEC086-09	09BBECO-0086	L#09KC-066	BOLD:AAE5160	09BBECO-0086	658[0n]	2	HM411781	2	Yes				17-Aug-2009	Harpalus rufipes	A	Kouchibouguac NP	Vouchered:Registered Collection	Centre for Biodiversity Genomics
GMCTB	GMCTB112-17	BIOUG36144-A02	GMP#09163	BOLD:ACA6365	BIOUG36144-A02	658[0n]			1	No				18-Jul-2016	Attagenus		Read:2	Vouchered:Registered Collection	Centre for Biodiversity Genomics
OPPFC	OPPFC993-17	BIOUG33092-D07	GMP#04659	BOLD:ABV9508	BIOUG33092-D07	658[0n]				No				18-Jun-2014	Cimberis pallipennis	A	SEQUELBIN-14413|Bell Bay PP|Reads:2	Vouchered:Registered Collection	Centre for Biodiversity Genomics
CNSLF	CNSLF105-12	BIOUG03648-C12	GMP#00135	BOLD:ACC1583	BIOUG03648-C12	631[0n]	1	KM844211		No				13-Jul-2012	Falsomordellistena discolor		Thousand Islands NP	Vouchered:Registered Collection	Centre for Biodiversity Genomics
BPCCA	TTCFW350-08	08BBCOL-0123	L#08RIDMO-092	BOLD:AAW1968	08BBCOL-0123	658[0n]	2	KM846728	1	Yes				13-Jul-2008	Agriotes stabilis	A	Riding Mountain NP	Vouchered:Registered Collection	Centre for Biodiversity Genomics
BPCCA	TTCFW349-08	08BBCOL-0122	L#08RIDMO-092	BOLD:AAG5565	08BBCOL-0122	621[0n]	2	KM848386	1	Yes				13-Jul-2008	Meriellum proteus	A	Riding Mountain NP	Vouchered:Registered Collection	Centre for Biodiversity Genomics
BPCCA	TTCFW348-08	08BBCOL-0121	L#08RIDMO-092	BOLD:AAB8141	08BBCOL-0121	658[0n]	2	KM846304	1	Yes				13-Jul-2008	Xylotrechus undulatus	A	Riding Mountain NP	Vouchered:Registered Collection	Centre for Biodiversity Genomics
BPCCA	TTCFW347-08	08BBCOL-0120	L#08RIDMO-092	BOLD:AAH0188	08BBCOL-0120	658[0n]	2	KM846533	1	Yes				13-Jul-2008	Pedilus	A	Riding Mountain NP		Centre for Biodiversity Genomics
OPPKA	OPPKA082-17	BIOUG32818-E01	GMP#03707	BOLD:ADH8761	BIOUG32818-E01	658[0n]			1	No				23-May-2014	Dalopius gentilis		SEQUELBIN-10531|Charleston Lake PP|Reads:1	Vouchered:Registered Collection	Centre for Biodiversity Genomics
CNFDC	CNFDC064-14	BIOUG10288-E05	GMP#01220	BOLD:ACM0666	BIOUG10288-E05	658[0n]	3	KR123858	1	Yes				11-Jun-2013	Dictyoptera	A	Fundy NP	Vouchered:Registered Collection	Centre for Biodiversity Genomics
BPCCA	TTCFW343-08	08BBCOL-0116	L#08RIDMO-092	BOLD:AAD8168	08BBCOL-0116	658[0n]	2	KM843493	1	Yes				13-Jul-2008	Anoplodera pubera	A	Riding Mountain NP	Vouchered:Registered Collection	Centre for Biodiversity Genomics
PAAPR	PAAPR1616-12	BIOUG02832-A07	L#PHPUS-003	BOLD:ACB3202	BIOUG02832-A07	658[0n]	3	KR483257	1	Yes				17-Apr-2010	Orchestes pallicornis			Vouchered:Registered Collection	Centre for Biodiversity Genomics	April 10-17
SWGBI	SWGBI309-16	BIOUG27743-D12	L#15BIOBUS-0680	BOLD:ADA0712	BIOUG27743-D12	555[0n]	1	MG062207	1	No				05-Aug-2015	Carpelimus			Vouchered:Registered Collection	Centre for Biodiversity Genomics
BPCCA	TTCFW340-08	08BBCOL-0113	L#08RIDMO-092	BOLD:AAB6709	08BBCOL-0113	658[0n]	2	KM842500	1	Yes				13-Jul-2008	Judolia montivagans	A	Riding Mountain NP	Vouchered:Registered Collection	Centre for Biodiversity Genomics
BPCCA	TTCFW339-08	08BBCOL-0112	L#08RIDMO-092	BOLD:AAB7401	08BBCOL-0112	658[0n]	2	KM843791	1	Yes				13-Jul-2008	Trachysida mutabilis	A	Riding Mountain NP	Vouchered:Registered Collection	Centre for Biodiversity Genomics
BPCCA	TTCFW338-08	08BBCOL-0111	L#08RIDMO-092	BOLD:AAD5014	08BBCOL-0111	658[0n]	2	KM844863	1	Yes				13-Jul-2008	Pronocera collaris collaris	A	Riding Mountain NP	Vouchered:Registered Collection	Centre for Biodiversity Genomics
JSCOL	JSCOL101-11	BIOUG00971-B07	L#JSETM-006	BOLD:AAH0069	BIOUG00971-B07	658[0n]	2	KR480426	1	Yes				09-May-2010	Fabogethes nigrescens	A			Centre for Biodiversity Genomics	May 5-9, 2010
SSGLC	SSGLC850-15	BIOUG22207-A10	L#14BIOBUS-0600	BOLD:ACV6421	BIOUG22207-A10	645[1n]	2	MF633643	1	Yes				10-Aug-2014	Proteinus		Glacier NP	Vouchered:Registered Collection	Centre for Biodiversity Genomics
SMTPC	SMTPB17665-13	BIOUG05686-H06	GMP#01000	BOLD:ACF4289		552[0n]	1	KR916181	1	No				03-May-2013	Amischa		Whitby, Julie Payette PS	Vouchered:Registered Collection	Centre for Biodiversity Genomics	Malaise 22-Apr-13 to 03-May-13
SMTPC	SMTPB17664-13	BIOUG05686-H05	GMP#01000	BOLD:ACD8700		567[1n]	1	KR488298	1	No				03-May-2013	Archarius salicivorus		Whitby, Julie Payette PS	Vouchered:Registered Collection	Centre for Biodiversity Genomics	Malaise 22-Apr-13 to 03-May-13
SSKUC	SSKUC2770-15	BIOUG25378-G01	L#14BIOBUS-0436	BOLD:ACA4072	BIOUG25378-G01	576[0n]	1	MF635844		No				24-Jul-2014	Neohypdonus restrictulus	A	Kluane NP	Vouchered:Registered Collection	Centre for Biodiversity Genomics
BPCCA	TTCFW332-08	08BBCOL-0105	L#08RIDMO-092	BOLD:AAH0925	08BBCOL-0105	658[0n]	2	KM842753	1	Yes				13-Jul-2008	Dichelotarsus puncticollis	A	Riding Mountain NP	Vouchered:Registered Collection	Centre for Biodiversity Genomics
CNPEL	CNPEL2023-14	BIOUG10658-A04	GMP#01346	BOLD:ACI5965	BIOUG10658-A04	515[0n]	1	KR119847		No				22-May-2013	Syneta		Prince Edward Island NP	Vouchered:Registered Collection	Centre for Biodiversity Genomics
BPCCA	TTCFW329-08	08BBCOL-0102	L#08GRAS-018	BOLD:AAD5465	08BBCOL-0102	658[0n]	2	KM850768	1	Yes				15-Jul-2008	Philophuga viridis amoena	A	Grasslands NP	Vouchered:Registered Collection	Centre for Biodiversity Genomics
CNGRD	CNGRD1270-12	BIOUG03138-B03	GMP#00218	BOLD:ACB3690	BIOUG03138-B03	658[0n]	3	KM849636	1	Yes				11-Jul-2012	Tachinus angustatus		Grasslands NP	Vouchered:Registered Collection	Centre for Biodiversity Genomics
BPCCA	TTCFW326-08	08BBCOL-0099	L#08GRAS-018	BOLD:AAF9394	08BBCOL-0099	658[0n]	2	KM850164	1	Yes				15-Jul-2008	Lytta nuttalli	A	Grasslands NP	Vouchered:Registered Collection	Centre for Biodiversity Genomics
BPCCA	TTCFW325-08	08BBCOL-0098	L#08GRAS-018	BOLD:AAF9394	08BBCOL-0098	658[0n]	2	KM843237	1	Yes				15-Jul-2008	Lytta nuttalli	A	Grasslands NP	Vouchered:Registered Collection	Centre for Biodiversity Genomics
JSCOL	JSCOL088-11	BIOUG00971-A06	L#JSETM-005	BOLD:ABA9074	BIOUG00971-A06	658[0n]	2	KR480173	1	Yes				05-May-2010	Ctenisodes piceus	A			Centre for Biodiversity Genomics	May 2-5, 2010
BBCEC	BBCEC054-09	09BBECO-0054	L#09KJ-039	BOLD:AAF9892	09BBECO-0054	658[0n]	2	HM411755	2	Yes				31-Jul-2009	Geotrupes balyi	A	Kejimkujik NP	Vouchered:Registered Collection	Centre for Biodiversity Genomics
JSCOL	JSCOL086-11	BIOUG00971-A04	L#JSETM-004	BOLD:ABA9075	BIOUG00971-A04	658[1n]	2	KR482398	1	Yes				02-May-2010	Reichenbachia corporalis	A			Centre for Biodiversity Genomics	April 30-May 2, 2010
SSEIB	SSEIB11457-13	BIOUG05881-G10	L#12BIOBUS-0801	BOLD:AAH0250	BIOUG05881-G10	576[0n]	1	KM847716		No				01-Jul-2012	Eusphalerum orientale		Elk Island NP	Vouchered:Registered Collection	Centre for Biodiversity Genomics
JSCOL	JSCOL084-11	BIOUG00971-A02	L#JSETM-004	BOLD:AAN6154	BIOUG00971-A02	658[0n]	2	KR485529	1	Yes				02-May-2010	Melanophthalma inermis	A			Centre for Biodiversity Genomics	April 30-May 2, 2010
BPCCA	TTCFW319-08	08BBCOL-0092	L#08GRAS-027	BOLD:AAG4447	08BBCOL-0092	658[0n]	2	KM843697	1	Yes				16-Jul-2008	Cryptocephalus calidus	A	Grasslands NP	Vouchered:Registered Collection	Centre for Biodiversity Genomics
BPCCA	TTCFW318-08	08BBCOL-0091	L#08GRAS-027	BOLD:AAF9393	08BBCOL-0091	658[0n]	2	KM850203	1	Yes				16-Jul-2008	Epicauta fabricii	A	Grasslands NP	Vouchered:Registered Collection	Centre for Biodiversity Genomics
BPCCA	TTCFW317-08	08BBCOL-0090	L#08GRAS-027	BOLD:AAF9393	08BBCOL-0090	658[0n]	2	KM848394	1	Yes				16-Jul-2008	Epicauta fabricii	A	Grasslands NP	Vouchered:Registered Collection	Centre for Biodiversity Genomics
TDWGB	TDWGB544-10	TDWG-0680	L#2010WH-0156	BOLD:AAH0110	TDWG-0680	658[0n]	2	HQ978997	1	Yes				30-Sep-2010	Dryophthorus americanus	A			Centre for Biodiversity Genomics	Pitfall Traps 5 Pitfalls set from Sept. 27 -30
BBCEC	BBCEC044-09	09BBECO-0044	L#09GM-059	BOLD:AAI3110	09BBECO-0044	650[0n]	2	HM411746	2	Yes				14-Jul-2009	Nicrophorus hebes	A	Gros Morne NP	Vouchered:Registered Collection	Centre for Biodiversity Genomics	|http://www.gigapan.org/viewGigapan.php?id=29255
TDWGB	TDWGB540-10	TDWG-0676	L#2010WH-0078	BOLD:AAH0074	TDWG-0676	658[0n]	2	HQ978993	1	Yes				29-Sep-2010	Contacyphon	A			Centre for Biodiversity Genomics	Mecury Vapour Light Trap Clear Sky
JSCOL	JSCOL075-11	BIOUG00874-H04	L#JSETM-006	BOLD:AAH0915	BIOUG00874-H04	658[0n]	2	KR490820	1	Yes				09-May-2010	Atalantycha bilineata	A			Centre for Biodiversity Genomics	May 5-9, 2010
CNWLF	CNWLF014-12	BIOUG03377-E05	GMP#00285	BOLD:ACE2248	BIOUG03377-E05	632[0n]	3	KM844728	1	No				31-Jul-2012	Hoppingiana hudsonica		Waterton Lakes NP	Vouchered:Registered Collection	Centre for Biodiversity Genomics
SMTPO	SMTPO3922-15	BIOUG25482-C10	GMP#08376	BOLD:ACX8851	BIOUG25482-C10	658[1n]	2	MG058065	1	Yes				02-Oct-2015	Erichsonius	A	Colchester North	Vouchered:Registered Collection	Centre for Biodiversity Genomics
JSCOL	JSCOL071-11	BIOUG00874-G12	L#JSETM-005	BOLD:AAN9241	BIOUG00874-G12	658[0n]	2	KR916472	1	Yes				05-May-2010	Sepedophilus marshami	A			Centre for Biodiversity Genomics	May 2-5, 2010
JSCOL	JSCOL067-11	BIOUG00874-G08	L#JSETM-005	BOLD:ABA6335	BIOUG00874-G08	658[0n]	2	KR485867	1	Yes				05-May-2010	Xanthonia decemnotata	A			Centre for Biodiversity Genomics	May 2-5, 2010
TDWGB	TDWGB530-10	TDWG-0666	L#2010WH-0093	BOLD:AAN6204	TDWG-0666	658[1n]	2	HQ978985	1	Yes				30-Sep-2010	Sepedophilus	A			Centre for Biodiversity Genomics	Pitfall Traps 5 Pitfalls set from Sept. 27 -30
JSCOL	JSCOL063-11	BIOUG00874-G04	L#JSETM-005	BOLD:ADI8005	BIOUG00874-G04	658[0n]	2	KR489307	1	Yes				05-May-2010	Ellychnia	A			Centre for Biodiversity Genomics	May 2-5, 2010
JSCOL	JSCOL062-11	BIOUG00874-G03	L#JSETM-005	BOLD:ABA6337	BIOUG00874-G03	658[0n]	2	KR484815	1	Yes				05-May-2010	Tetartopeus niger	A			Centre for Biodiversity Genomics	May 2-5, 2010
JSAUG	JSAUG417-11	BIOUG01484-H08	L#11JSETM-018	BOLD:ABW2815		658[0n]	2	KR482800	1	Yes				23-Aug-2011	Mordellaria undulata			museum voucher	Centre for Biodiversity Genomics	Aug 14-23, 2011
BPCCA	TTCFW293-08	08BBCOL-0066	L#08PUK-040	BOLD:AAH2388	08BBCOL-0066	658[0n]	2	KM842422	1	Yes				30-Jun-2008	Dalopius vagus	A	Pukaskwa NP	Vouchered:Registered Collection	Centre for Biodiversity Genomics
TDWGB	TDWGB519-10	TDWG-0655	L#2010WH-0143	BOLD:AAN6203	TDWG-0655	658[0n]	2	HQ978976	1	Yes				29-Sep-2010	Strigota ambigua	A			Centre for Biodiversity Genomics	Freehand Sampling separated from 10TDWG-0003
PBCAG	PBCAG484-11	BIOUG00973-E05	441	BOLD:AAU2688	BIOUG00973-E05	627[0n]	2	JN265284-SUPPRESSED	1	Yes				28-Oct-2010	Psyllobora	A	Not gall		Centre for Biodiversity Genomics
BBCEC	BBCEC020-09	09BBECO-0020	L#09KJ-039	BOLD:AAC7923	09BBECO-0020	658[0n]	2	HM411733	2	Yes				31-Jul-2009	Typocerus velutinus	A	Kejimkujik NP	Vouchered:Registered Collection	Centre for Biodiversity Genomics
BBCEC	BBCEC019-09	09BBECO-0019	L#09KJ-061	BOLD:AAC7923	09BBECO-0019	658[0n]	2	HM411732	2	Yes				01-Aug-2009	Typocerus velutinus	A	Kejimkujik NP	Vouchered:Registered Collection	Centre for Biodiversity Genomics
GMCVR	GMCVR1316-16	BIOUG30367-C08	GMP#05993	BOLD:ADD3887	BIOUG30367-C08	588[0n]	1	MG061692	1	No				03-Jan-2015	Acruliopsis	A		Vouchered:Registered Collection	Centre for Biodiversity Genomics
MPCAN	MPCAN1431-18	BIOUG38866-H01	L#18MP-05	BOLD:ABW9176	BIOUG38866-H01	614[0n]	1	MW661372		No				06-Jun-2018	Hylota ochracea	A		Vouchered:Registered Collection	Centre for Biodiversity Genomics
CNTNG	CNTNG163-14	BIOUG12791-G05	GMP#01192	BOLD:ACM5881	BIOUG12791-G05	658[0n]	2	KR121521		Yes				13-Aug-2013	Vanonus wickhami	A	Terra Nova NP	Vouchered:Registered Collection	Centre for Biodiversity Genomics
GMNCN	GMNCN002-13	BIOUG05876-D08	GMP#00096	BOLD:ACJ3091	BIOUG05876-D08	661[0n]	3		1	Yes				08-Aug-2012	Hemicrepidius	A	North Cascades National Park	Vouchered:Registered Collection	Centre for Biodiversity Genomics
SSROA	SSROA1061-14	BIOUG12206-F03	L#13BIOBUS-2521	BOLD:AAZ0061	BIOUG12206-F03	658[0n]	2	KR483848		Yes				07-Jun-2013	Epuraea aestiva	A	Rouge NP	Vouchered:Registered Collection	Centre for Biodiversity Genomics
EBCCH	EBCCH438-11	BIOUG01006-E10	L#10PROBE-9359	BOLD:ACE6560	BIOUG01006-E10	658[5n]	2	KC016895	1	Yes				19-Aug-2010	Hydroporus striola	A	PBAL-TPSR-3	museum vouchered	Centre for Biodiversity Genomics	Sub: Rock with decaying organic material overlay: Veg: Reeds: Depth: 6cm
MPCAN	MPCAN1413-18	BIOUG38866-F07	L#18MP-05	BOLD:ABY0286	BIOUG38866-F07	632[0n]	1			No				06-Jun-2018	Gabronthus thermarum	A		Vouchered:Registered Collection	Centre for Biodiversity Genomics
ROUGE	ROUGE2014-17	BIOUG35767-C09	17RNUPB-12	BOLD:ABX0657	ROM 2017032	595[0n]	1			No				25-Jun-2017	Notoxus desertus	A	Sector 12 (Malaise)	Vouchered:Registered Collection	Centre for Biodiversity Genomics
AGAKB	AGAKB080-17	BIOUG31754-C01	GMP#07665	BOLD:ADF6388	BIOUG31754-C01	570[0n]	1	MG061005		No				08-May-2015	Phyllotreta conjuncta			Vouchered:Registered Collection	Centre for Biodiversity Genomics
COCHU	HMCOC506-07	HLC-17323	HLC-17323	BOLD:AAB6147	HLC-17323	658[0n]	2	KJ203491	1	Yes				23-Aug-2006	Dytiscus dauricus	A		Museum Vouchered	Centre for Biodiversity Genomics	<VERBATIM LOCALITY>|Tundra Site -TRT|58.759|-93.947|</VERBATIM LOCALITY>|
SSWLF	SSWLF2828-13	BIOUG09456-B01	L#12BIOBUS-1612	BOLD:ACH8111	BIOUG09456-B01	658[0n]	3	KM845742		Yes				11-Aug-2012	Silusa californica		Waterton Lakes NP	Vouchered:Registered Collection	Centre for Biodiversity Genomics
MPCAN	MPCAN1399-18	BIOUG38866-E05	L#18MP-02	BOLD:ADO3398	BIOUG38866-E05	618[0n]	1		1	No				08-May-2018	Carpelimus	A		Vouchered:Registered Collection	Centre for Biodiversity Genomics
COCHU	HMCOC498-07	HLC-17315	HLC-17315	BOLD:AAH2365	HLC-17315	655[0n]	2	KJ203004	1	Yes				23-Aug-2006	Ascoliocerus sanborni	A		Museum Vouchered	Centre for Biodiversity Genomics	<VERBATIM LOCALITY>|Bird Cove|58.77|-93.842|</VERBATIM LOCALITY>|
CNGLF	CNGLF1978-13	BIOUG06002-C07	GMP#00350	BOLD:ACA6654	BIOUG06002-C07	661[0n]	1	KM841806	1	No				03-Aug-2012	Malthodes columbiensis	A	Mount Revelstoke NP	Vouchered:Registered Collection	Centre for Biodiversity Genomics	Sample out for 1 month
USCOB	USCOB082-09	09BBCOL-1082	MI090618-17	BOLD:ABW9910		407[0n]	2		2	No				18-Jun-2009	Lichenophanes bicornis	A			Centre for Biodiversity Genomics	MV sheet
USCOB	USCOB081-09	09BBCOL-1081	MI090618-17	BOLD:AAH0434		582[0n]	2	HM433073	2	Yes				18-Jun-2009	Dolerosomus silaceus	A			Centre for Biodiversity Genomics	MV sheet
USCOB	USCOB080-09	09BBCOL-1080	L#09OKL-003	BOLD:AAH0433		658[0n]	2	HM433072	2	Yes				14-Apr-2009	Amphicerus bicaudatus	A			Centre for Biodiversity Genomics	Light trap
CNGLF	CNGLF1973-13	BIOUG06002-C02	GMP#00350	BOLD:ACG5742	BIOUG06002-C02	661[0n]	1	KM847289	1	No				03-Aug-2012	Isorhipis occidentalis	A	Mount Revelstoke NP	Vouchered:Registered Collection	Centre for Biodiversity Genomics	Sample out for 1 month
ELPCG	ELPCG1970-17	BIOUG32561-B02	L#17PHCOT-0016	BOLD:ACJ0590	L#17PHCOT-0016	564[0n]	1			No				16-May-2017	Pedilus	A		Vouchered:Registered Collection	Centre for Biodiversity Genomics
CNTIB	CNTIB1055-15	BIOUG20529-E09	GMP#03783	BOLD:ACF6515	BIOUG20529-E09	606[0n]	1	MF635657		No				28-May-2014	Caenocara	A	Thousand Islands NP	Vouchered:Registered Collection	Centre for Biodiversity Genomics
MBIOE	MBIOE2128-13	BIOUG08803-C08	GMP#00958	BOLD:AAM7614	BIOUG08803-C08	658[0n]	3	KR488189		Yes				27-Jun-2013	Systena hudsonias	A	Biodiversity Institute of Ontario	Vouchered:Registered Collection	Centre for Biodiversity Genomics	Collected June 20 - June 27, 2013.Very hot and sunny week, 24C on day of collection. Weekly min: 17C, max: 39C
CNRVA	CNRVA306-15	BIOUG19255-A10	GMP#05040	BOLD:ACJ8655	BIOUG19255-A10	588[0n]	1	KR915375		No				12-Jun-2014	Pachyrhinus elegans	A	Mount Revelstoke NP	Vouchered:Registered Collection	Centre for Biodiversity Genomics
MPCAN	MPCAN1360-18	BIOUG38866-B02	L#18MP-01	BOLD:AAH0102	BIOUG38866-B02	613[0n]	1			No				08-May-2018	Epuraea rufa	A		Vouchered:Registered Collection	Centre for Biodiversity Genomics
USCOB	USCOB064-09	09BBCOL-1064	L#09OKL-040	BOLD:AAH0400		658[0n]	2	HM433060	2	Yes				15-Apr-2009	Isomira angusta	A			Centre for Biodiversity Genomics	Light trap
USCOB	USCOB062-09	09BBCOL-1062	L#09OKL-040	BOLD:AAH0400		658[0n]	2	HM433058	2	Yes				15-Apr-2009	Isomira angusta	A			Centre for Biodiversity Genomics	Light trap
MPCAN	MPCAN1352-18	BIOUG38866-A06	L#18MP-01	BOLD:ADN3301	BIOUG38866-A06	614[0n]	1		1	No				08-May-2018	Atheta meduxnekeagensis	A		Vouchered:Registered Collection	Centre for Biodiversity Genomics
CNBRO	CNBRO789-14	BIOUG11100-E04	GMP#01322	BOLD:ACL5432	BIOUG11100-E04	562[0n]	1	KR130357		No				02-Aug-2013	Contacyphon	A	Cape Breton Highlands NP	Vouchered:Registered Collection	Centre for Biodiversity Genomics
CNBFD	CNBFD755-15	BIOUG19555-A01	GMP#04428	BOLD:ACA7469	BIOUG19555-A01	658[0n]	2	KR915998		Yes				10-Jul-2014	Magdalis gentilis	A	Banff NP	Vouchered:Registered Collection	Centre for Biodiversity Genomics
USCOB	USCOB055-09	09BBCOL-1055	L#09OKL-161	BOLD:ADM3801		407[0n]	2		2	No				13-May-2009	Cynaeus angustus	A			Centre for Biodiversity Genomics	Light trap
CNGLF	CNGLF1948-13	BIOUG06002-A01	GMP#00350	BOLD:ACB1448	BIOUG06002-A01	586[0n]	1	KM841989		No				03-Aug-2012	Trixagus carinicollis	A	Mount Revelstoke NP	Vouchered:Registered Collection	Centre for Biodiversity Genomics	Sample out for 1 month
BARSE	BARSE712-16	BARS_2015_26_712	2015_26M_COL_123	BOLD:ACF6186		585[0n]	1	MG061932		No				13-Aug-2015	Amarochara forticornis	A			Centre for Biodiversity Genomics
HEJUL	PHCOL170-11	BIOUG01310-D06	L#PHPUS-015	BOLD:AAG0758	BIOUG01310-D06	658[0n]	2	KR486730		Yes				10-Jul-2010	Dendroides canadensis	A		Vouchered:Registered Collection	Centre for Biodiversity Genomics	July 3-10
RRMFG	RRMFG3261-15	BIOUG22876-D02	GMP#07730	BOLD:ACW0850	BIOUG22876-D02	658[0n]	2	KT615673	1	Yes				11-Jun-2015	Bisnius	A		Vouchered:Registered Collection	Centre for Biodiversity Genomics
CNGLE	CNGLE458-13	BIOUG05822-B01	GMP#00346	BOLD:ACA9587	BIOUG05822-B01	658[0n]	3	KM844094	1	Yes				20-Jun-2012	Rhizophagus dimidiatus	A	Mount Revelstoke NP	Vouchered:Registered Collection	Centre for Biodiversity Genomics	Sample out for 2 weeks
CNGSI	CNGSI409-15	BIOUG21334-G02	GMP#03907	BOLD:ACV1303	BIOUG21334-G02	567[0n]	1	MF632381		No				01-Oct-2014	Olibrus	A	Grasslands NP	Vouchered:Registered Collection	Centre for Biodiversity Genomics	late collection due to weather
USCOB	USCOB039-09	09BBCOL-1039	KS090614-01	BOLD:AAH0131		655[0n]	2	HM433041	2	Yes				14-Jun-2009	Cryptarcha ampla	A			Centre for Biodiversity Genomics	UV sheet
BARSE	BARSE698-16	BARS_2015_26_698	2015_26K_COL_109	BOLD:AAO2914		582[0n]	1	MG055390		No				01-Aug-2015	Sphaeridium bipustulatum	A			Centre for Biodiversity Genomics
CNTUA	CNTUA5429-14	BIOUG16940-A11	GMP#03969	BOLD:AAO0986	BIOUG16940-A11	582[3n]	1	KR481913		No				14-Aug-2014	Atheta graminicola	A	Tuktut Nogait NP	Vouchered:Registered Collection	Centre for Biodiversity Genomics
GMGSJ	GMGSJ404-12	BIOUG03051-B04	GMP#00043	BOLD:ACA5907	BIOUG03051-B04	637[0n]	3		1	No				28-Aug-2012	Scymnus brullei		Great Smoky Mountains National Park	Vouchered:Registered Collection	Centre for Biodiversity Genomics
CNGSI	CNGSI394-15	BIOUG21334-E11	GMP#03907	BOLD:ACV0003	BIOUG21334-E11	658[0n]	2	MF641664	1	Yes				01-Oct-2014	Olibrus	A	Grasslands NP	Vouchered:Registered Collection	Centre for Biodiversity Genomics	late collection due to weather
BARSE	BARSE688-16	BARS_2015_26_688	2015_26I_COL_99	BOLD:AAQ1024		588[0n]	1	MG057449		No				18-Jul-2015	Rhinoncus bruchoides	A			Centre for Biodiversity Genomics
USCOB	USCOB025-09	09BBCOL-1025	MO090616-01	BOLD:AAM7611		407[0n]	6		2	No				16-Jun-2009	Agrilus cephalicus	A			Centre for Biodiversity Genomics	freehand
USCOL	USCOL305-09	09BBCOL-0685	MI090618-17	BOLD:AAH7311		658[0n]	2	HM433323	2	Yes				18-Jun-2009	Atalantycha neglecta				Centre for Biodiversity Genomics	MV sheet
PHJUN	PHCOL166-11	BIOUG01310-D02	L#PHPUS-013	BOLD:AAH2434	BIOUG01310-D02	658[0n]	2	KR488992		Yes				26-Jun-2010	Pseudanostirus hieroglyphicus			Vouchered:Registered Collection	Centre for Biodiversity Genomics	June 19-26
CNTNG	CNTNG154-14	BIOUG12791-F08	GMP#01192	BOLD:ACK0112	BIOUG12791-F08	658[0n]	2	KR127138		Yes				13-Aug-2013	Acrolocha diffusa	A	Terra Nova NP	Vouchered:Registered Collection	Centre for Biodiversity Genomics
OPPOC	OPPOC896-17	BIOUG33069-C12	GMP#03741	BOLD:ACU3483	BIOUG33069-C12	658[0n]				No				20-Jun-2014	Rhaxonycha carolina	A	SEQUELBIN-2128|Ferris PP|Reads:6	Vouchered:Registered Collection	Centre for Biodiversity Genomics
GMEGK	GMEGK032-14	BIOUG14432-E06	GMP#01779	BOLD:AAP7476	BIOUG14432-E06	629[0n]	1			No				03-Jun-2013	Coccinella undecimpunctata	A		Vouchered:Registered Collection	Centre for Biodiversity Genomics	Collected from 27-may-13 to 3-jun-13
CNLMO	CNLMO1907-14	BIOUG14087-B02	GMP#01030	BOLD:ADJ1651	BIOUG14087-B02	564[0n]	1	KR124962	1	No				11-Jul-2013	Canifa	A	La Mauricie NP	Vouchered:Registered Collection	Centre for Biodiversity Genomics
CNLMO	CNLMO1905-14	BIOUG14087-A12	GMP#01030	BOLD:ACA3788	BIOUG14087-A12	588[0n]	1	KR131106		No				11-Jul-2013	Idolus bigeminatus	A	La Mauricie NP	Vouchered:Registered Collection	Centre for Biodiversity Genomics
OPPFS	OPPFS3122-17	BIOUG35498-H01	GMP#04504	BOLD:ABW2820	BIOUG35498-H01	658[0n]				No				03-Sep-2014	Philhygra clemens	A	SEQUELBIN-10392|Ojibway Prairie PP|Read:7	Vouchered:Registered Collection	Centre for Biodiversity Genomics
USCOB	USCOB002-09	09BBCOL-1002	OK090517-03	BOLD:AAH0404		658[0n]	2	HM433019	2	Yes				17-May-2009	Fidia viticida	A			Centre for Biodiversity Genomics	freehand
SMTPC	SMTPB2186-13	BIOUG05524-A01	GMP#01656	BOLD:ABX0646	BIOUG05524-A01	552[0n]	1	KR482822	1	No				03-May-2013	Fallapion melanarium		Guelph, St. James CS	Vouchered:Registered Collection	Centre for Biodiversity Genomics	Malaise 22-Apr-13 to 03-May-13
SSWLB	SSWLB2294-13	BIOUG04181-F06	L#12BIOBUS-0643	BOLD:AAH2811	BIOUG04181-F06	658[0n]	3	KM848361	1	Yes				27-Jun-2012	Harpalus ventralis		Waterton Lakes NP	Vouchered:Registered Collection	Centre for Biodiversity Genomics
CNSLQ	CNSLQ131-13	BIOUG06963-F03	GMP#00143	BOLD:AAI8365	BIOUG06963-F03	576[0n]	1	KM847595		No				20-Jul-2012	Brachyleptura champlaini		Thousand Islands NP	Vouchered:Registered Collection	Centre for Biodiversity Genomics
GMGSE	GMGSE353-12	BIOUG02948-C08	GMP#00033	BOLD:AAH0252	BIOUG02948-C08	636[0n]	1			No				19-Jun-2012	Alaus oculatus		Great Smoky Mountains National Park	Vouchered:Registered Collection	Centre for Biodiversity Genomics
OPPOC	OPPOC873-17	BIOUG33069-B01	GMP#03741	BOLD:AAH0152	BIOUG33069-B01	658[0n]				No				20-Jun-2014	Cantharis rufa	A	SEQUELBIN-631|Ferris PP|Reads:12	Vouchered:Registered Collection	Centre for Biodiversity Genomics
CNSLM	CNSLM124-13	BIOUG06825-F10	GMP#00128	BOLD:AAH0342	BIOUG06825-F10	548[0n]	1	KM847489	1	No				25-May-2012	Cymindis limbata	A	Thousand Islands NP	Vouchered:Registered Collection	Centre for Biodiversity Genomics
SSWLC	SSWLC3344-13	BIOUG05904-B04	L#12BIOBUS-0648	BOLD:ACG1894	BIOUG05904-B04	658[0n]	3	KM844736		Yes				27-Jun-2012	Phloeostiba lapponica		Waterton Lakes NP	Vouchered:Registered Collection	Centre for Biodiversity Genomics
OPPQE	OPPQE2708-17	BIOUG34736-A05	GMP#03719	BOLD:ACL4508	BIOUG34736-A05	658[0n]				No				17-Jul-2014	Alevonota gracilenta	A	SEQUELBIN-6918|Frontenac PP|Read:29	Vouchered:Registered Collection	Centre for Biodiversity Genomics
GMGSI	GMGSI410-12	BIOUG03086-D07	GMP#00041	BOLD:ACB0875	BIOUG03086-D07	637[0n]	1			No				14-Aug-2012	Platydracus violaceus		Great Smoky Mountains National Park	Vouchered:Registered Collection	Centre for Biodiversity Genomics
CNKLG	CNKLG3121-15	BIOUG18926-E06	GMP#03942	BOLD:ADG2608	BIOUG18926-E06	585[0n]	1	KR914813		No				12-Aug-2014	Anaspis atrata	A	Kluane NP	Vouchered:Registered Collection	Centre for Biodiversity Genomics
GMFRT	GMFRT162-15	BIOUG21311-D05	GMP#03152	BOLD:ACV1072	BIOUG21311-D05	576[0n]	1		1	No				14-Jul-2014	Ctenicera pyrrhos	A		Vouchered:Registered Collection	Centre for Biodiversity Genomics
GMGSI	GMGSI404-12	BIOUG03086-D01	GMP#00041	BOLD:ACB0875	BIOUG03086-D01	624[0n]	1			No				14-Aug-2012	Platydracus violaceus		Great Smoky Mountains National Park	Vouchered:Registered Collection	Centre for Biodiversity Genomics
CNKLG	CNKLG3118-15	BIOUG18926-E03	GMP#03942	BOLD:ACS3907	BIOUG18926-E03	658[0n]	2	KR916734		Yes				12-Aug-2014	Phloeopora canadensis	A	Kluane NP	Vouchered:Registered Collection	Centre for Biodiversity Genomics
CNSLM	CNSLM110-13	BIOUG06825-E08	GMP#00128	BOLD:ACA3153	BIOUG06825-E08	558[0n]	1	KM843670	1	No				25-May-2012	Ampedus vitiosus	A	Thousand Islands NP	Vouchered:Registered Collection	Centre for Biodiversity Genomics
BARSE	BARSE636-16	BARS_2015_26_636	2015_26D_COL_67	BOLD:ADB2675		588[0n]	1	MG054531	1	No				13-Jun-2015	Paracymus subcupreus	A			Centre for Biodiversity Genomics
CNLMO	CNLMO1869-14	BIOUG14085-H06	GMP#01030	BOLD:ACF9617	BIOUG14085-H06	588[0n]	1	KR130613		No				11-Jul-2013	Batrisodes lineaticollis	A	La Mauricie NP	Vouchered:Registered Collection	Centre for Biodiversity Genomics
RRMFC	RRMFC2219-15	BIOUG22362-G06	GMP#07726	BOLD:ACU7125	BIOUG22362-G06	658[0n]	3	KT618530	1	Yes				14-May-2015	Heterothops	A		Vouchered:Registered Collection	Centre for Biodiversity Genomics
ROUGE	MPCAN541-17	BIOUG34207-F06	L#17BIOBUS-0086	BOLD:ABA0247	BIOUG34207-F06	589[0n]	1			No				25-Jun-2017	Trichapion porcatum	A		Vouchered:Registered Collection	Centre for Biodiversity Genomics
BARSM	BARSM098-17	BARS_2016_2_155	2016_2L2_COL_45	BOLD:ACF6529		622[0n]	2	MG059002		No				14-Jul-2016	Hydraena pensylvanica	A			Centre for Biodiversity Genomics
SMTPC	SMTPB18246-13	BIOUG05693-A06	GMP#00812	BOLD:ACF2843	BIOUG05693-A06	588[0n]	1	KR489349	1	No				03-May-2013	Phaedon laevigatus		Meaford, Meaford Community School		Centre for Biodiversity Genomics	Malaise 22-Apr-13 to 03-May-13
USCOL	USCOL962-09	09BBCOL-0962	CO090613-01	BOLD:AAH0388		653[0n]	2	HM433796	2	Yes				13-Jun-2009	Xanthogaleruca luteola	A			Centre for Biodiversity Genomics	freehand morning
BARSE	BARSE619-16	BARS_2015_26_619	2015_26C_COL_50	BOLD:AAM7655		579[0n]	1	MG060682		No				06-Jun-2015	Liodessus	A			Centre for Biodiversity Genomics
BARSE	BARSE617-16	BARS_2015_26_617	2015_26C_COL_48	BOLD:AAM7659		588[0n]	1	MG055933		No				06-Jun-2015	Acupalpus pauperculus	A			Centre for Biodiversity Genomics
SSJAB	SSJAB4121-13	BIOUG05910-A08	L#12BIOBUS-0158	BOLD:AAP7852	BIOUG05910-A08	618[1n]	3	KM848978	1	Yes				08-Jun-2012	Kytorhinus prolixus		Jasper NP	Vouchered:Registered Collection	Centre for Biodiversity Genomics
OPPIA	OPPIA1589-17	BIOUG33483-F02	GMP#03467	BOLD:ADH7426	BIOUG33483-F02	658[0n]			1	No				16-May-2014	Rhinosimus viridiaeneus	A	SEQUELBIN-10581|Boyne Valley PP|Reads:4	Vouchered:Registered Collection	Centre for Biodiversity Genomics
SMTPM	SMTPM119-15	BIOUG22015-A07	GMP#07412	BOLD:ACJ6865	BIOUG22015-A07	645[0n]	2	MG058721		Yes				08-May-2015	Glyptina abbreviata	A	London, Oakridge Secondary School	Vouchered:Registered Collection	Centre for Biodiversity Genomics
GMGSI	GMGSI369-12	BIOUG03051-A01	GMP#00041	BOLD:ACC2939	BIOUG03051-A01	654[0n]	3		1	Yes				14-Aug-2012	Placusa despecta		Great Smoky Mountains National Park	Vouchered:Registered Collection	Centre for Biodiversity Genomics
SMTPM	SMTPM111-15	BIOUG22014-H10	GMP#07412	BOLD:ACU6892	BIOUG22014-H10	576[0n]	1	MG054660		No				08-May-2015	Glyptina brunnea	A	London, Oakridge Secondary School	Vouchered:Registered Collection	Centre for Biodiversity Genomics
USCOC	USCOC271-10	10BBCOL-0271	L#2010FL-473	BOLD:AAN5943	10BBCOL-0271	658[0n]	2	HQ983973	1	Yes				24-Mar-2010	Scymnus lacustris	A	Little Manatee River SP		Centre for Biodiversity Genomics	Freehand Sampling|Hot, sunny
SMTPC	SMTPB10312-13	BIOUG05609-E04	GMP#01676	BOLD:ACF6671	BIOUG05609-E04	588[0n]	1	KR486322	1	No				03-May-2013	Paria fragariae	A	London, Glen Cairn PS	Vouchered:Registered Collection	Centre for Biodiversity Genomics	Malaise 22-Apr-13 to 03-May-13
SSWLD	SSWLD3623-13	BIOUG06452-A03	L#12BIOBUS-1627	BOLD:ABW2109	BIOUG06452-A03	610[0n]	1	KM846879		No				11-Aug-2012	Atheta prudhoensis		Waterton Lakes NP	Vouchered:Registered Collection	Centre for Biodiversity Genomics	Aug 8, 1 pitfall found destroyed and 1 found dry of ethanol
PHCOL	PHCOL151-11	BIOUG01310-B11	L#PHPUS-009	BOLD:AAI7042	BIOUG01310-B11	658[0n]	2	KR483288		Yes				29-May-2010	Gaurotes cyanipennis	A			Centre for Biodiversity Genomics	May 22-29
GMBUB	GMBUB1911-14	BIOUG14823-D02	GMP#00108	BOLD:AAD8900	BIOUG14823-D02	624[0n]	1			No				13-Jun-2012	Phymatodes testaceus			Vouchered:Registered Collection	Centre for Biodiversity Genomics
CNSLQ	CNSLQ059-13	BIOUG06958-G04	GMP#00143	BOLD:ACI7721	BIOUG06958-G04	558[0n]	3	KM845954	1	No				20-Jul-2012	Anisotoma discolor		Thousand Islands NP	Vouchered:Registered Collection	Centre for Biodiversity Genomics
ROUGE	MPCAN561-17	BIOUG34207-H02	L#17BIOBUS-0083	BOLD:ACZ2383	BIOUG34207-H02	591[0n]	1		1	No				24-Jun-2017	Mordellistena picilabris	A		Vouchered:Registered Collection	Centre for Biodiversity Genomics
ELPCG	ELPCG1812-17	BIOUG32559-A08	L#17PHCOT-0019	BOLD:AAP7064	L#17PHCOT-0019	577[3n]	1			No				16-May-2017	Byturus unicolor	A		Vouchered:Registered Collection	Centre for Biodiversity Genomics
CNSLM	CNSLM052-13	BIOUG06798-F09	GMP#00128	BOLD:ADB0917	BIOUG06798-F09	546[0n]	1	KM843859		No				25-May-2012	Sepedophilus opicus	A	Thousand Islands NP	Vouchered:Registered Collection	Centre for Biodiversity Genomics
OPPIG	OPPIG106-17	BIOUG33506-D05	GMP#03473	BOLD:ABX8218	BIOUG33506-D05	658[0n]				No				08-Aug-2014	Hylis terminalis	A	SEQUELBIN-2029|Boyne Valley PP|Reads:4	Vouchered:Registered Collection	Centre for Biodiversity Genomics
COAS	COAS932-12	BIOUG02564-A12	BIOUG02564-A12	BOLD:AAS3192		658[0n]	4		1	Yes				24-Dec-2010	Phoracantha recurva				Centre for Biodiversity Genomics
PAMAY	PAMAY110-12	BIOUG02832-F06	L#PHPUS-007	BOLD:ACB3318	BIOUG02832-F06	658[0n]	3	KR489142	1	Yes				16-May-2010	Oxytelus			Vouchered:Registered Collection	Centre for Biodiversity Genomics	May 9-16
COAS	COAS919-12	BIOUG02563-H10	L#2011AUS-0101	BOLD:AAP9442		658[0n]	2			Yes				19-Mar-2011	Chrysolina quadrigemina				Centre for Biodiversity Genomics	hand collecting
BPCCB	BPCCB055-10	08BBCOL-0856	L#08WATL-107	BOLD:AAM7681	08BBCOL-0856	658[0n]	2	HQ557955	1	Yes				06-Aug-2008	Carpelimus	A	Waterton Lakes NP	Vouchered:Registered Collection	Centre for Biodiversity Genomics
GMGSH	GMGSH460-12	BIOUG03086-C03	GMP#00039	BOLD:AAU7140	BIOUG03086-C03	658[0n]	3			Yes				31-Jul-2012	Hoshihananomia octopunctata		Great Smoky Mountains National Park	Vouchered:Registered Collection	Centre for Biodiversity Genomics
USCOL	USCOL895-09	09BBCOL-0895	MI090617-01	BOLD:AAG3221		658[0n]	2	HM386212	2	Yes				17-Jun-2009	Alobates pensylvanicus	A			Centre for Biodiversity Genomics	UV sheet
GMGSH	GMGSH456-12	BIOUG03086-B11	GMP#00039	BOLD:AAF8687	BIOUG03086-B11	617[0n]	1			No				31-Jul-2012	Arrhenodes minutus		Great Smoky Mountains National Park	Vouchered:Registered Collection	Centre for Biodiversity Genomics
CNGRL	CNGRL489-13	BIOUG05876-D07	GMP#00215	BOLD:AAY5403	BIOUG05876-D07	576[0n]	1	KM850850		No				01-Aug-2012	Piosoma setosum	A	Grasslands NP	Vouchered:Registered Collection	Centre for Biodiversity Genomics
RRMFC	RRMFC2138-15	BIOUG22361-F02	GMP#07726	BOLD:AAY6538	BIOUG22361-F02	657[0n]	2	KT618191		Yes				14-May-2015	Medon americanus	A		Vouchered:Registered Collection	Centre for Biodiversity Genomics
BBCCA	BBCCA3340-12	BIOUG02279-E05	L#11BIOBUS-2014	BOLD:AAJ9523	BIOUG02279-E05	658[0n]	2		1	Yes				30-Jun-2011	Astylopsis sexguttata	A	Toad Suck Park		Centre for Biodiversity Genomics	night sheet|clear sky
SSGLC	SSGLC860-15	BIOUG22207-B08	L#14BIOBUS-0600	BOLD:ACW1689	BIOUG22207-B08	635[0n]	2	MF639104	1	Yes				10-Aug-2014	Clusiota impressicollis		Glacier NP	Vouchered:Registered Collection	Centre for Biodiversity Genomics
BBCEC	BBCEC017-09	09BBECO-0017	L#09FD-001	BOLD:AAB8977	09BBECO-0017	658[0n]	2	HM411730	2	Yes				06-Aug-2009	Strangalepta abbreviata	A	Fundy NP	Vouchered:Registered Collection	Centre for Biodiversity Genomics
CNRVA	CNRVA116-15	BIOUG19252-C06	GMP#05040	BOLD:ACI9205	BIOUG19252-C06	579[0n]	1	KR916251	1	No				12-Jun-2014	Platycerus marginalis	A	Mount Revelstoke NP	Vouchered:Registered Collection	Centre for Biodiversity Genomics
BPCCB	BPCCB033-10	08BBCOL-0834	L#08BANFF-007	BOLD:AAH0269	BIOUG06457-A11	658[0n]	2	HM905919	1	Yes				29-Jul-2008	Scelolyperus nigrocyaneus	A	Banff NP	Vouchered:Registered Collection	Centre for Biodiversity Genomics
SMTPI	SMTPI8057-14	BIOUG16101-G08	GMP#05761	BOLD:ABW1979	BIOUG16101-G08	525[0n]	1	KR485360		No				03-Oct-2014	Hylastes opacus	A	Lively, Lively District Secondary School	Vouchered:Registered Collection	Centre for Biodiversity Genomics
GMGSD	GMGSD589-12	BIOUG02948-C04	GMP#00031	BOLD:ABA6349	BIOUG02948-C04	658[0n]	3			Yes				05-Jun-2012	Lebia ornata		Great Smoky Mountains National Park	Vouchered:Registered Collection	Centre for Biodiversity Genomics
BPCCA	COSO465-08	08SOCOL-0465	08SOCOL-0465	BOLD:ACI6375		658[0n]	2	KR481585	1	Yes				21-Jun-2008	Dendroides concolor				Centre for Biodiversity Genomics	night UV Sheet
BPCCA	TTCFW669-08	08BBCOL-0442	L#08BANFF-004	BOLD:AAH0930	BIOUG06365-G01	658[0n]	2	KM845591	1	Yes				29-Jul-2008	Podabrus falli	A	Banff NP	Vouchered:Registered Collection	Centre for Biodiversity Genomics
CNRVG	CNRVG2712-15	BIOUG20368-D06	GMP#05076	BOLD:ACT9387	BIOUG20368-D06	658[0n]	2	KR915321	1	Yes				23-Sep-2014	Unamis columbiensis	A	Mount Revelstoke NP	Vouchered:Registered Collection	Centre for Biodiversity Genomics
PHCOL	PHCOL140-11	BIOUG01310-A12	L#PHPUS-005	BOLD:AAH2370	BIOUG01310-A12	658[0n]	2	KR485598		Yes				02-May-2010	Sylvanelater cylindriformis	A			Centre for Biodiversity Genomics	April 25-May2
CNKJM	CNKJM2168-14	BIOUG12419-A01	GMP#01272	BOLD:ACN3630	BIOUG12419-A01	658[0n]	1	KR119144	1	No				05-Jul-2013	Sciodrepoides watsoni	A	Kejimkujik NP	Vouchered:Registered Collection	Centre for Biodiversity Genomics
BPCCA	TTCFW396-08	08BBCOL-0169	L#08PUK-020	BOLD:AAH2392	08BBCOL-0169	658[0n]	2	KM841431	1	Yes				29-Jun-2008	Melanotus castanipes	A	Pukaskwa NP	Vouchered:Registered Collection	Centre for Biodiversity Genomics
BPCCB	BPCCB016-10	08BBCOL-0817	L#PEL-062	BOLD:AAH0150	08BBCOL-0817	658[0n]	2	HM905906	1	Yes				04-Jun-2008	Ataenius spretulus	A	Point Pelee NP	Vouchered:Registered Collection	Centre for Biodiversity Genomics
COCHU	MZCHU130-07	07PROBE-05038	07PROBE-05038	BOLD:AAB2547	07PROBE-05038	655[0n]	2	KJ202713	1	Yes				24-Jul-2007	Pterostichus punctatissimus	A		Museum Vouchered	Centre for Biodiversity Genomics	<VERBATIM LOCALITY>|Landing Lake|58.7046|-94.0523|22</VERBATIM LOCALITY>|
BPCCB	BPCCB008-10	08BBCOL-0809	L#08GRAS-004	BOLD:AAL8063	08BBCOL-0809	736[0n]	2	HM905903	1	No				14-Jul-2008	Bledius gravidus	A	Grasslands NP	Vouchered:Registered Collection	Centre for Biodiversity Genomics
BPCCB	BPCCB006-10	08BBCOL-0807	L#08GRAS-004	BOLD:AAH0078	08BBCOL-0807	658[0n]	2	HM905902	1	Yes				14-Jul-2008	Neoheterocerus gnatho	A	Grasslands NP	Vouchered:Registered Collection	Centre for Biodiversity Genomics
SMTPO	SMTPO8371-15	BIOUG25561-G10	GMP#08412	BOLD:AAZ1479	BIOUG25561-G10	576[0n]	2	MG058282	1	Yes				02-Oct-2015	Cryptoscatomaseter punctissimus	A	Sundre High School	Vouchered:Registered Collection	Centre for Biodiversity Genomics
BBCEC	BBCEC500-10	09BBECO-0514	L#09TN-056	BOLD:AAM7675	09BBECO-0514	658[0n]	2	HQ551639	1	Yes				06-Jul-2009	Oreodytes scitulus	A	Terra Nova NP	Vouchered:Registered Collection	Centre for Biodiversity Genomics
PHCOL	PHMTT799-10	10PHMAL-1798	L#PHPUS-009	BOLD:AAP8584	10PHMAL-1798	633[0n]	1	KR488444	1	No				29-May-2010	Placopterus thoracicus	A			Centre for Biodiversity Genomics	May 22-29
BBCEC	BBCEC497-10	09BBECO-0511	L#09CB-175	BOLD:AAE8162	09BBECO-0511	658[0n]	2	HQ551636	1	Yes				26-Jul-2009	Ectopria thoracica	A	Cape Breton Highlands NP	Vouchered:Registered Collection	Centre for Biodiversity Genomics
CNTID	CNTID3811-15	BIOUG20969-B10	GMP#03815	BOLD:AAK0930	BIOUG20969-B10	555[0n]	1	MF641068	1	No				25-Jun-2014	Telmatophilus typhae	A	Thousand Islands NP	Vouchered:Registered Collection	Centre for Biodiversity Genomics
BBCEC	BBCEC493-10	09BBECO-0507	L#09FD-101	BOLD:AAM7668	09BBECO-0507	658[0n]	2	HQ551633	1	Yes				12-Aug-2009	Tachinus picipes	A	Fundy NP	Vouchered:Registered Collection	Centre for Biodiversity Genomics
GMWGD	GMWGD047-15	BIOUG25030-D02	GMP#07567	BOLD:AAZ3525	BIOUG25030-D02	606[1n]	1			No				02-Jun-2015	Trichapion nigrum	A		Vouchered:Registered Collection	Centre for Biodiversity Genomics
SSPPA	SSPPA5793-15	BIOUG26978-H07	L#14BIOBUS-2378	BOLD:AAZ0909	BIOUG26978-H07	658[0n]	2	MF636177		Yes				22-Jun-2014	Philodes rectangulus	A	Point Pelee NP	Vouchered:Registered Collection	Centre for Biodiversity Genomics
COCHU	MZCHU117-07	07PROBE-05025	07PROBE-05025	BOLD:AAF1757	07PROBE-05025	658[0n]	2	KJ203286	1	Yes				25-Jul-2007	Harpalus nigritarsis	A		Museum Vouchered	Centre for Biodiversity Genomics	<VERBATIM LOCALITY>|Gun Range|58.7573|-93.9841|10</VERBATIM LOCALITY>|
PHCOL	PHMTT786-10	10PHMAL-1785	L#PHPUS-009	BOLD:AAP7062	10PHMAL-1785	637[0n]	1	KR487585	1	No				29-May-2010	Crepidodera	A			Centre for Biodiversity Genomics	May 22-29
PHCOL	PHMTT781-10	10PHMAL-1780	L#PHPUS-009	BOLD:AAI7042	10PHMAL-1780	640[0n]	1	KR482360	1	No				29-May-2010	Gaurotes cyanipennis	A			Centre for Biodiversity Genomics	May 22-29
COCHU	MZCHU111-07	07PROBE-05019	07PROBE-05019	BOLD:AAC0671	07PROBE-05019	650[2n]	2	KJ204094	1	Yes				25-Jul-2007	Pterostichus brevicornis brevicornis	A		Museum Vouchered	Centre for Biodiversity Genomics	<VERBATIM LOCALITY>|Gun Range|58.7573|-93.9841|10</VERBATIM LOCALITY>|
SMTPM	SMTPM4161-15	BIOUG22012-F10	GMP#07354	BOLD:AAP7838	BIOUG22012-F10	555[5n]	1	MG055379		No				08-May-2015	Clypastraea lugubris	A	Whitewood, Whitewood School	Vouchered:Registered Collection	Centre for Biodiversity Genomics
SSEIA	SSEIA1072-13	BIOUG04827-A10	L#12BIOBUS-0783	BOLD:ACE2416	BIOUG04827-A10	592[0n]	1	KM841812	2	No				03-Jul-2012	Atomaria salicicola		Elk Island NP	Vouchered:Registered Collection	Centre for Biodiversity Genomics
SSEIA	SSEIA1070-13	BIOUG04827-A08	L#12BIOBUS-0783	BOLD:AAG4334	BIOUG04827-A08	664[0n]	3	KM842604	1	Yes				03-Jul-2012	Atheta modesta		Elk Island NP	Vouchered:Registered Collection	Centre for Biodiversity Genomics
OPPZE	OPPZE168-17	BIOUG34216-C01	GMP#03399	BOLD:AAH2390	BIOUG34216-C01	658[0n]				No				10-Jul-2014	Ampedus luctuosus	A	SEQUELBIN-1530|Lions Head PP|Read:11	Vouchered:Registered Collection	Centre for Biodiversity Genomics
GMGSD	GMGSD587-12	BIOUG02948-C02	GMP#00031	BOLD:AAU7124	BIOUG02948-C02	635[0n]	1			No				05-Jun-2012	Horistonotus curiatus		Great Smoky Mountains National Park	Vouchered:Registered Collection	Centre for Biodiversity Genomics
PHCOL	PHMTT767-10	10PHMAL-1766	L#PHPUS-009	BOLD:AAU6930	10PHMAL-1766	627[0n]	1	KR483184	1	No				29-May-2010	Acoptus suturalis	A			Centre for Biodiversity Genomics	May 22-29
BBCEC	BBCEC466-10	09BBECO-0480	L#09CB-107	BOLD:AAJ5070	09BBECO-0480	658[0n]	2	HQ551614	1	Yes				24-Jul-2009	Chrysomela knabi	A	Cape Breton Highlands NP	Vouchered:Registered Collection	Centre for Biodiversity Genomics
SMTPL	SMTPL8220-15	BIOUG21983-H07	GMP#07428	BOLD:AAH0261	BIOUG21983-H07	658[0n]	2	MG054786		Yes				08-May-2015	Phyllotreta robusta	A	Teeterville, Teeterville Public School	Vouchered:Registered Collection	Centre for Biodiversity Genomics
SSKUB	SSKUB10339-15	BIOUG27585-E09	L#14BIOBUS-0444	BOLD:ACZ2481	BIOUG27585-E09	658[0n]	2	MF640746	1	Yes				24-Jul-2014	Holoboreaphilus nordenskioldi		Kluane NP	Vouchered:Registered Collection	Centre for Biodiversity Genomics	July 24, 1 pitfall tampered with
BPCCA	TTCFW609-08	08BBCOL-0382	L#08WATL-134	BOLD:AAB8141	08BBCOL-0382	658[0n]	2	KM848067	1	Yes				08-Aug-2008	Xylotrechus undulatus	A	Waterton Lakes NP	Vouchered:Registered Collection	Centre for Biodiversity Genomics
PHCOL	PHMTT758-10	10PHMAL-1757	L#PHPUS-009	BOLD:AAH3320	10PHMAL-1757	550[0n]	2	KR491500	1	Yes				29-May-2010	Psyllobora vigintimaculata	A			Centre for Biodiversity Genomics	May 22-29
BBCCM	BBCCM392-10	BIOUG00669-C06	L#10PCPP-0490	BOLD:AAU7154	BIOUG00669-C06	658[0n]	2	JN290321	1	Yes				28-Jun-2010	Carpelimus	A	Point Pelee NP	Vouchered:Registered Collection	Centre for Biodiversity Genomics	|Master Jar
ELPCG	ELPCG777-17	BIOUG32550-B11	L#17PHCOT-0009	BOLD:ACL6252	L#17PHCOT-0009	588[0n]	1			No				18-Apr-2017	Dicaelus politus	A		Vouchered:Registered Collection	Centre for Biodiversity Genomics
USCOC	USCOC669-10	10BBCOL-0669	L#2010CO-001	BOLD:AAG4441	10BBCOL-0669	658[0n]	2	HQ984240	1	Yes				09-May-2010	Chrysomela				Centre for Biodiversity Genomics	Freehand sampling|warm and sunny
GMGSH	GMGSH324-12	BIOUG03015-G09	GMP#00039	BOLD:ACB0847	BIOUG03015-G09	658[0n]	1		1	No				31-Jul-2012	Diachus		Great Smoky Mountains National Park	Vouchered:Registered Collection	Centre for Biodiversity Genomics
BBCEC	BBCEC445-10	09BBECO-0459	L#09KC-073	BOLD:AAM7665	09BBECO-0459	658[0n]	2	HQ551602	1	Yes				18-Aug-2009	Microrhopala xerene	A	Kouchibouguac NP	Vouchered:Registered Collection	Centre for Biodiversity Genomics
BBCEC	BBCEC444-10	09BBECO-0458	L#09KC-073	BOLD:AAM7664	09BBECO-0458	658[0n]	2	HQ551601	1	Yes				18-Aug-2009	Bembidion salebratum	A	Kouchibouguac NP	Vouchered:Registered Collection	Centre for Biodiversity Genomics
CNPPA	CNPPA1453-12	BIOUG02856-F01	GMP#00167	BOLD:ACC7608	BIOUG02856-F01	661[0n]	3	KJ083961	1	Yes				09-May-2012	Astenus discopunctatus	A	Point Pelee NP	Vouchered:Registered Collection	Centre for Biodiversity Genomics
CNIVH	CNIVH199-14	BIOUG16993-C05	GMP#03960	BOLD:ACD1483	BIOUG16993-C05	591[0n]	1	KR484230		No				29-Jun-2014	Dichelotarsus lapponicus	A	Ivvavik NP	Vouchered:Registered Collection	Centre for Biodiversity Genomics	Trap 2
USCOL	USCOL784-09	09BBCOL-0784	L#09ARZ-011	BOLD:AAH3293		648[0n]	2	HM433733	1	Yes				22-Apr-2009	Hippodamia convergens	A			Centre for Biodiversity Genomics	Light trap
BBCCA	BBCCA3322-12	BIOUG02279-C11	L#11BIOBUS-2014	BOLD:ABX3608	BIOUG02279-C11	622[0n]	2		1	Yes				30-Jun-2011	Metachroma longulum	A	Toad Suck Park		Centre for Biodiversity Genomics	night sheet|clear sky
USCOL	USCOL781-09	09BBCOL-0781	L#09ARK-055	BOLD:AAH3300		658[0n]	2	HM433731	1	Yes				12-May-2009	Cycloneda munda	A			Centre for Biodiversity Genomics	Hand collection
USCOL	USCOL780-09	09BBCOL-0780	MO090616-01	BOLD:AAH3300		594[0n]	2	HM433730	1	Yes				16-Jun-2009	Cycloneda munda	A			Centre for Biodiversity Genomics	freehand
CNTID	CNTID3750-15	BIOUG20963-E08	GMP#03815	BOLD:AAG4425	BIOUG20963-E08	576[0n]	1	MF640993		No				25-Jun-2014	Lema daturaphila	A	Thousand Islands NP	Vouchered:Registered Collection	Centre for Biodiversity Genomics
USCOL	USCOL777-09	09BBCOL-0777	L#09TEX-003	BOLD:AAH3293		658[0n]	2	HM433727	1	Yes				02-May-2009	Hippodamia convergens	A			Centre for Biodiversity Genomics	Hand collection
SSWLA	SSWLA729-13	BIOUG04043-H06	L#12BIOBUS-0652	BOLD:ACA6924	BIOUG04043-H06	528[0n]	1	KM850952	1	No				27-Jun-2012	Quedius incisus		Waterton Lakes NP	Vouchered:Registered Collection	Centre for Biodiversity Genomics	June 26, intercept found destroyed likely by deer, put up a new trap
BBCEC	BBCEC430-10	09BBECO-0444	L#09FD-042	BOLD:ACK1868	09BBECO-0444	658[0n]	2	HQ551591	1	Yes				08-Aug-2009	Brachiacantha rotunda	A	Fundy NP	Vouchered:Registered Collection	Centre for Biodiversity Genomics
CNGCE	CNGCE770-15	BIOUG20210-A09	GMP#05084	BOLD:AAP7094	BIOUG20210-A09	522[0n]	1	MF640852		No				30-Jul-2014	Malthodes stacesmithi	A	Glacier NP	Vouchered:Registered Collection	Centre for Biodiversity Genomics
BPCCA	COSO448-08	08SOCOL-0448	08SOCOL-0448	BOLD:AAG4436		658[0n]	2	KR486314	1	Yes				20-Jun-2008	Labidomera clivicollis				Centre for Biodiversity Genomics	daytime netting
CNFNF	CNFNF886-14	BIOUG10403-B12	GMP#01452	BOLD:ACC7395	BIOUG10403-B12	657[0n]	3	KR130503		Yes				22-Jul-2013	Myrmecocephalus gatineauensis	A	Forillon NP	Vouchered:Registered Collection	Centre for Biodiversity Genomics
CNTID	CNTID3734-15	BIOUG20963-D04	GMP#03815	BOLD:AAH0128	BIOUG20963-D04	534[0n]	1	MF639022		No				25-Jun-2014	Paria fragariae	A	Thousand Islands NP	Vouchered:Registered Collection	Centre for Biodiversity Genomics
SMTPL	SMTPL4533-15	BIOUG21951-G05	GMP#07320	BOLD:AAG2033	BIOUG21951-G05	555[0n]	1	MG058728		No				08-May-2015	Anthrenus fuscus	A	Toronto, Scarlett Heights Entrepreneurial Academy	Vouchered:Registered Collection	Centre for Biodiversity Genomics
NGNAA	NGNAA1772-13	BIOUG07171-A02	GMP#01945	BOLD:ACI2750	BIOUG07171-A02	658[0n]	3	KR481947	1	Yes				13-Jun-2013	Mordellistena			Vouchered:Registered Collection	Centre for Biodiversity Genomics	collected June 6 - June 13, 2013
JSCOL	JSCOL049-11	BIOUG00874-F02	L#JSETM-004	BOLD:AAY9896	BIOUG00874-F02	658[0n]	2	KR480147	1	Yes				02-May-2010	Lachnocrepis parallela	A			Centre for Biodiversity Genomics	April 30-May 2, 2010
BBCEC	BBCEC015-09	09BBECO-0015	L#09FD-076	BOLD:AAC2238	09BBECO-0015	640[0n]	2	HM411728	2	Yes				11-Aug-2009	Stictoleptura canadensis	A	Fundy NP	Vouchered:Registered Collection	Centre for Biodiversity Genomics
BPCCA	TTCFW282-08	08BBCOL-0055	L#08PUK-065	BOLD:AAB9226	08BBCOL-0055	658[0n]	2	KM846576	1	Yes				02-Jul-2008	Evodinus monticola	A	Pukaskwa NP	Vouchered:Registered Collection	Centre for Biodiversity Genomics
BBCEC	BBCEC012-09	09BBECO-0012	L#09KJ-009	BOLD:AAC2238	09BBECO-0012	658[0n]	2	HM411725	2	Yes				29-Jul-2009	Stictoleptura canadensis	A	Kejimkujik NP	Vouchered:Registered Collection	Centre for Biodiversity Genomics
BPCCA	TTCFW280-08	08BBCOL-0053	L#08PUK-065	BOLD:AAE2146	08BBCOL-0053	658[0n]	2	KM844298	1	Yes				02-Jul-2008	Nicrophorus defodiens	A	Pukaskwa NP	Vouchered:Registered Collection	Centre for Biodiversity Genomics
BPCCA	TTCFW279-08	08BBCOL-0052	L#08PUK-065	BOLD:AAH2386	08BBCOL-0052	658[0n]	2	KM842845	1	Yes				02-Jul-2008	Pseudanostirus propolus	A	Pukaskwa NP	Vouchered:Registered Collection	Centre for Biodiversity Genomics
OPPFO	OPPFO5311-17	BIOUG35109-C04	GMP#03335	BOLD:ADI6476	BIOUG35109-C04	658[0n]			1	No				09-Jul-2014	Podabrus frater	A	SEQUELBIN-10620|Ojibway Prairie PP|Read:12	Vouchered:Registered Collection	Centre for Biodiversity Genomics
GMOJG	GMOJG106-15	BIOUG24175-D02	GMP#04862	BOLD:ABW5073	BIOUG24175-D02	579[0n]	1	MG061200		No				13-Aug-2014	Pityophthorus consimilis		Hanover - Sulphur Springs CA		Centre for Biodiversity Genomics
BPCCA	TTCFW276-08	08BBCOL-0049	L#08PUK-065	BOLD:AAH2385	08BBCOL-0049	583[1n]	4	KM846646	1	Yes				02-Jul-2008	Liotrichus spinosus	A	Pukaskwa NP	Vouchered:Registered Collection	Centre for Biodiversity Genomics
TDWGB	TDWGB503-10	TDWG-0639	L#2010WH-0162	BOLD:AAL8071	TDWG-0639	658[0n]	2	HQ978960	1	Yes				29-Sep-2010	Cercyon praetextatus	A			Centre for Biodiversity Genomics	UV Bucket Trap killed in ethyl acetate
OPPOG	OPPOG2390-17	BIOUG34547-E07	GMP#03745	BOLD:ABA6931	BIOUG34547-E07	658[0n]				No				15-Aug-2014	Corticarina longipennis	A	SEQUELBIN-2118|Ferris PP|Read:4	Vouchered:Registered Collection	Centre for Biodiversity Genomics
BPCCA	COSO325-08	08SOCOL-0326	L#08BNP-015	BOLD:AAH2796	08SOCOL-0326	658[0n]	2	KM847805	1	Yes				12-Jun-2008	Lebia atriventris		Bruce Peninsula NP	Vouchered:Registered Collection	Centre for Biodiversity Genomics
OPPFO	OPPFO5304-17	BIOUG35109-B09	GMP#03335	BOLD:AAY7858	BIOUG35109-B09	658[0n]				No				09-Jul-2014	Euderces picipes	A	SEQUELBIN-10522|Ojibway Prairie PP|Read:4	Vouchered:Registered Collection	Centre for Biodiversity Genomics
BPCCA	TTCFW270-08	08BBCOL-0043	L#08PUK-005	BOLD:AAC1928	08BBCOL-0043	658[0n]	2	KM849368	1	Yes				29-Jun-2008	Harpalus somnulentus	A	Pukaskwa NP	Vouchered:Registered Collection	Centre for Biodiversity Genomics
GMOYK	GMOYK755-15	BIOUG23576-G12	GMP#04757	BOLD:ABA6306	BIOUG23576-G12	658[0n]	2	MG055084		Yes				17-Aug-2014	Epuraea obliqua			Vouchered:Registered Collection	Centre for Biodiversity Genomics
BPCCA	TTCFW265-08	08BBCOL-0038	L#08PUK-005	BOLD:AAG4442	08BBCOL-0038	658[0n]	2	KM842073	1	Yes				29-Jun-2008	Tricholochmaea cavicollis	A	Pukaskwa NP	Vouchered:Registered Collection	Centre for Biodiversity Genomics
BPCCA	TTCFW264-08	08BBCOL-0037	L#08PUK-005	BOLD:AAH2383	08BBCOL-0037	658[0n]	2	KM844090	1	Yes				29-Jun-2008	Limonius aeger	A	Pukaskwa NP	Vouchered:Registered Collection	Centre for Biodiversity Genomics
BPCCA	TTCFW262-08	08BBCOL-0035	L#08PUK-016	BOLD:AAG5195	08BBCOL-0035	574[0n]	2	KM845273	1	Yes				29-Jun-2008	Trichalophus alternatus	A	Pukaskwa NP	Vouchered:Registered Collection	Centre for Biodiversity Genomics
BPCCA	TTCFW261-08	08BBCOL-0034	L#08PUK-016	BOLD:AAG9110	08BBCOL-0034	658[0n]	2	KM847232	1	Yes				29-Jun-2008	Dictyoptera aurora	A	Pukaskwa NP	Vouchered:Registered Collection	Centre for Biodiversity Genomics
JSCOL	JSCOL023-11	BIOUG00873-H10	L#JSETM-004	BOLD:ABA9949	BIOUG00873-H10	658[0n]	2	KR480482	1	Yes				02-May-2010	Chaetocnema concinna	A			Centre for Biodiversity Genomics	April 30-May 2, 2010
CNPEE	CNPEE2068-14	BIOUG10466-B12	GMP#01360	BOLD:AAM7663	BIOUG10466-B12	590[1n]	3	KR125730		No				10-Jul-2013	Cymatodera bicolor		Prince Edward Island NP	Vouchered:Registered Collection	Centre for Biodiversity Genomics
BPCCA	TTCFW256-08	08BBCOL-0029	L#08GRLS-001	BOLD:AAH2381		658[0n]	2	KR487442	1	Yes				28-Jun-2008	Athous productus	A			Centre for Biodiversity Genomics	Night UV sheet
JSCOL	JSCOL019-11	BIOUG00873-H06	L#JSETM-004	BOLD:ABA5311	BIOUG00873-H06	658[0n]	2	KR483200	1	Yes				02-May-2010	Sumitrosis	A			Centre for Biodiversity Genomics	April 30-May 2, 2010
BPCCA	COSO322-08	08SOCOL-0323	L#08BNP-015	BOLD:AAH6792	08SOCOL-0323	658[0n]	2	KM845550	1	Yes				12-Jun-2008	Serica intermixta	A	Bruce Peninsula NP	Vouchered:Registered Collection	Centre for Biodiversity Genomics
BPCCA	TTCFW252-08	08BBCOL-0025	L#08GRLS-001	BOLD:AAH2382		658[1n]	2	KR481991	1	Yes				28-Jun-2008	Melanotus similis	A			Centre for Biodiversity Genomics	Night UV sheet
JSYKA	JSYKA251-10	JSYKB-157	L#JSYKB-157	BOLD:AAN5654		658[0n]	2	HQ961910	2	Yes				08-Jun-2009	Gonioctena nivosa arctica	A	Chrysomelid1		Centre for Biodiversity Genomics	Pitfall trap
CNSLJ	CNSLJ005-12	BIOUG03648-G07	GMP#00141	BOLD:AAN6455	BIOUG03648-G07	661[0n]	3	KM848327	1	Yes				07-Sep-2012	Euconnus		Thousand Islands NP	Vouchered:Registered Collection	Centre for Biodiversity Genomics
BBCCM	BBCCM535-10	BIOUG00671-G06	L#10PCPP-0359	BOLD:AAU7134	BIOUG00671-G06	658[0n]	2	JN290444	1	Yes				27-Jun-2010	Mordella marginata	A	Point Pelee NP	Vouchered:Registered Collection	Centre for Biodiversity Genomics
OPPHK	OPPHK771-17	BIOUG33528-E10	GMP#03347	BOLD:ACO9452	BIOUG33528-E10	658[0n]				No				14-May-2014	Acrotrichis	A	Pinery PP - Site 2|Reads:2	Vouchered:Registered Collection	Centre for Biodiversity Genomics
GMGSV	GMGSV009-13	BIOUG04711-F03	GMP#00594	BOLD:AAN6182	BIOUG04711-F03	654[0n]	3			Yes				18-Sep-2012	Cyrtepistomus castaneus		Great Smoky Mountains National Park	Vouchered:Registered Collection	Centre for Biodiversity Genomics
JSYKA	JSYKA243-10	JSYKB-149	L#JSYKB-149	BOLD:AAN5414		658[0n]	2	HQ961902	1	Yes				25-Jun-2009	Diacheila polita	A	Carabidae3 *Unique		Centre for Biodiversity Genomics	Pitfall trap
SSBRC	SSBRC1479-14	BIOUG13335-E03	L#13BIOBUS-0494	BOLD:ACO5348	BIOUG13335-E03	589[0n]	1	KR490102	1	No				29-Jun-2013	Cymbiodyta vindicata		Cape Breton Highlands NP	Vouchered:Registered Collection	Centre for Biodiversity Genomics	June 29, trap partially collapsed
RBGBB	MPCAN760-17	BIOUG34210-H11	L#17BIOBUS-0098	BOLD:ABX2477	BIOUG34210-H11	511[0n]	1			No				21-Jul-2017	Hydnobius laticeps	A		Vouchered:Registered Collection	Centre for Biodiversity Genomics
ALSTB	ALSTB607-17	BIOUG36219-H01	GMP#10836	BOLD:AAZ1211	BIOUG36219-H01	658[0n]				No				07-Jul-2017	Anelaphus villosus	A		Vouchered:Registered Collection	Centre for Biodiversity Genomics	Trap 2
CNKJE	CNKJE2183-14	BIOUG11599-G12	GMP#01270	BOLD:ACM2014	BIOUG11599-G12	658[0n]	3	KR129272	1	Yes				11-Jul-2013	Stenichnus	A	Kejimkujik NP	Vouchered:Registered Collection	Centre for Biodiversity Genomics
ELPCG	ELPCG1204-17	BIOUG32549-G03	L#17PHCOT-0015	BOLD:ADH4381	L#17PHCOT-0015	589[0n]	1		1	No				16-May-2017	Limonius rudis	A		Vouchered:Registered Collection	Centre for Biodiversity Genomics
BPCCA	TTCFW745-08	08BBCOL-0518	L#08WATL-150	BOLD:AAG5718	08BBCOL-0518	658[0n]	2	KM842987	1	Yes				09-Aug-2008	Trichodes ornatus	A	Waterton Lakes NP	Vouchered:Registered Collection	Centre for Biodiversity Genomics
MBIOI	MBIOI1082-13	BIOUG09513-C10	GMP#00966	BOLD:ACL6280	BIOUG09513-C10	658[0n]	1	KR488657		No				22-Aug-2013	Euvrilletta harrisii	A	Biodiversity Institute of Ontario	Vouchered:Registered Collection	Centre for Biodiversity Genomics	Collected Aug 15-22, 2013. Hot, sunny week. Weekly min: 9C max: 40C
USCOL	USCOL025-09	09BBCOL-0405	MI090618-01	BOLD:AAL4632		658[0n]	2	HQ582691	2	Yes				18-Jun-2009	Platycerus quercus				Centre for Biodiversity Genomics	freehand
BPCCA	TTCFW742-08	08BBCOL-0515	L#08WATL-110	BOLD:AAG0711	08BBCOL-0515	658[0n]	2	KM847866	1	Yes				06-Aug-2008	Gyrinus consobrinus	A	Waterton Lakes NP	Vouchered:Registered Collection	Centre for Biodiversity Genomics
CNGMF	CNGMF1660-14	BIOUG10144-E02	GMP#01144	BOLD:AAH3502	BIOUG10144-E02	661[0n]	3	KR122173	1	Yes				30-Jul-2013	Leiodes puncticollis	A	Gros Morne NP	Vouchered:Registered Collection	Centre for Biodiversity Genomics
BPCCA	TTCFW741-08	08BBCOL-0514	L#08WATL-110	BOLD:AAG0710	08BBCOL-0514	658[0n]	2	KM844650	1	Yes				06-Aug-2008	Gyrinus bifarius	A	Waterton Lakes NP	Vouchered:Registered Collection	Centre for Biodiversity Genomics
CNGRK	CNGRK447-13	BIOUG06167-C03	GMP#00214	BOLD:ABV4427	BIOUG06167-C03	541[0n]	1	KM849362		No				19-Jul-2012	Trichapion commodum	A	Grasslands NP	Vouchered:Registered Collection	Centre for Biodiversity Genomics	Jar dry when collected
SMTPC	SMTPB9289-13	BIOUG05598-G02	GMP#00850	BOLD:AAN9807	BIOUG05598-G02	555[0n]	1	KR481407	1	No				03-May-2013	Ceutorhynchus typhae	A	Cambridge, St. Benedict`s CSS	Vouchered:Registered Collection	Centre for Biodiversity Genomics	Malaise 22-Apr-13 to 03-May-13
CNPEN	CNPEN847-14	BIOUG10853-D07	GMP#01354	BOLD:ACL8899	BIOUG10853-D07	658[0n]	3	KR131001	1	Yes				19-Jun-2013	Contacyphon		Prince Edward Island NP	Vouchered:Registered Collection	Centre for Biodiversity Genomics
BPCCA	TTCFW307-08	08BBCOL-0080	L#08PUK-043	BOLD:AAH0922	08BBCOL-0080	658[0n]	2	KM849858	1	Yes				30-Jun-2008	Podabrus diadema	A	Pukaskwa NP	Vouchered:Registered Collection	Centre for Biodiversity Genomics
BPCCA	TTCFW739-08	08BBCOL-0512	L#08WATL-110	BOLD:AAG0709	08BBCOL-0512	658[0n]	2	KM850610	1	Yes				06-Aug-2008	Gyrinus pleuralis	A	Waterton Lakes NP	Vouchered:Registered Collection	Centre for Biodiversity Genomics
PHMAL	PHMAL303-10	10PHMAL-0303	L#PHPUS-008	BOLD:AAJ4705	10PHMAL-0303	641[0n]	1	KR489203	1	No				22-May-2010	Strigocis opacicollis			Vouchered:Registered Collection	Centre for Biodiversity Genomics	May 15-22
USCOC	USCOC518-10	10BBCOL-0518	L#2010CO-083	BOLD:AAG3223	10BBCOL-0518	658[0n]	2		2	Yes				14-May-2010	Eleodes obsoletus		Pawnee Nat Grassland		Centre for Biodiversity Genomics	Freehand sampling|partly cloudy, windy
MPCAN	MPCAN115-17	BIOUG33357-B08	L#17BIOBUS-0070	BOLD:ACL4426	BIOUG33357-B08	353[0n]	1			No				27-May-2017	Pissodes striatulus	A		Vouchered:Registered Collection	Centre for Biodiversity Genomics
AGAKB	AGAKB115-17	BIOUG31754-E12	GMP#07665	BOLD:AAO0549	BIOUG31754-E12	588[0n]	1	MG054240		No				08-May-2015	Carpelimus gracilis			Vouchered:Registered Collection	Centre for Biodiversity Genomics
RBINA	RBINA5063-13	BIOUG08043-E03	ON13-C0084	BOLD:AAY7566	BIOUG08043-E03	576[0n]	1	KR490485		No				15-Sep-2013	Amara rubrica		Rouge NP	Vouchered:Registered Collection	Centre for Biodiversity Genomics
CNWBG	CNWBG1127-13	BIOUG05881-D02	GMP#00435	BOLD:AAZ1351	BIOUG05881-D02	661[0n]	1	KM849232	1	No				27-Jul-2012	Paratenetus fuscus		Wood Buffalo NP	Vouchered:Registered Collection	Centre for Biodiversity Genomics
CNGMF	CNGMF1615-14	BIOUG10144-A05	GMP#01144	BOLD:AAG1980	BIOUG10144-A05	661[1n]	3	KR119612		Yes				30-Jul-2013	Polygraphus rufipennis	A	Gros Morne NP	Vouchered:Registered Collection	Centre for Biodiversity Genomics
SMTPC	SMTPB1056-13	BIOUG05512-A11	GMP#00802	BOLD:ACF7932	BIOUG05512-A11	658[0n]	3	KR490430	1	Yes				03-May-2013	Phloeosinus canadensis		Guelph, Wellington Hall Academy	Vouchered:Registered Collection	Centre for Biodiversity Genomics	Malaise 22-Apr-13 to 03-May-13
EBCCH	EBCCH022-11	BIOUG01002-B10	L#10PROBE-9598	BOLD:AAI6674	BIOUG01002-B10	658[0n]	2	KC016777	1	Yes				23-Aug-2010	Graphoderus perplexus	A	DENE-TPND-3	museum vouchered	Centre for Biodiversity Genomics	Sub: Soil: Veg: Reed and aquatic plants: Depth: 11cm: Tadpoles present
SWGBI	SWGBI075-16	BIOUG27678-G05	L#15BIOBUS-0666	BOLD:ACZ7268	BIOUG27678-G05	588[0n]	1	MG060593	1	No				05-Aug-2015	Actiastes foveicollis			Vouchered:Registered Collection	Centre for Biodiversity Genomics
PHMAL	PHMAL276-10	10PHMAL-0276	L#PHPUS-008	BOLD:AAF7523	10PHMAL-0276	532[0n]	1	KR482008	1	No				22-May-2010	Xylosandrus germanus			Vouchered:Registered Collection	Centre for Biodiversity Genomics	May 15-22
RBGBB	MPCAN764-17	BIOUG34211-A04	L#17BIOBUS-0098	BOLD:AAU7157	BIOUG34211-A04	588[0n]	1			No				21-Jul-2017	Epuraea	A		Vouchered:Registered Collection	Centre for Biodiversity Genomics
SMTPL	SMTPL8060-15	BIOUG21995-A11	GMP#07432	BOLD:AAN5905	BIOUG21995-A11	588[0n]	1	MG054064		No				08-May-2015	Enicmus mimus	A	Yorkton, M.C. Knoll Elementary School	Vouchered:Registered Collection	Centre for Biodiversity Genomics
MBIOH	MBIOH683-13	BIOUG09350-B12	GMP#00964	BOLD:ABA5312	BIOUG09350-B12	591[0n]	1	KR479882		No				08-Aug-2013	Stenus clavicornis	A	Biodiversity Institute of Ontario	Vouchered:Registered Collection	Centre for Biodiversity Genomics	Collected Aug 1-8, 2013. Mostly sunny with some rain, 23C on day of collection. Weekly min: 9C max: 33C
PHMAL	PHMAL259-10	10PHMAL-0259	L#PHPUS-008	BOLD:AAJ7617	10PHMAL-0259	640[1n]	1	KR487027	1	No				22-May-2010	Sepedophilus littoreus			Vouchered:Registered Collection	Centre for Biodiversity Genomics	May 15-22
OPPEG	OPPEG3689-17	BIOUG34646-E07	GMP#03417	BOLD:ABX0554	BIOUG34646-E07	657[1n]				No				07-Aug-2014	Apocellus	A	Bayview Escarpment PP|Read:3	Vouchered:Registered Collection	Centre for Biodiversity Genomics
SMTPC	SMTPB17408-13	BIOUG05684-B11	GMP#01000	BOLD:AAU6932		589[0n]	1	KR486514	1	No				03-May-2013	Glischrochilus fasciatus		Whitby, Julie Payette PS	Vouchered:Registered Collection	Centre for Biodiversity Genomics	Malaise 22-Apr-13 to 03-May-13
CNGBE	CNGBE1170-14	BIOUG09964-D06	GMP#01536	BOLD:ACL8662	BIOUG09964-D06	582[0n]	3	KR121569	1	Yes				26-Jun-2013	Ellychnia	A	Georgian Bay Islands NP	Vouchered:Registered Collection	Centre for Biodiversity Genomics
GMCTV	GMCTV267-17	BIOUG36273-H05	GMP#10499	BOLD:ACU4791	BIOUG36273-H05	658[0n]				No				13-Jun-2017	Cybocephalus nipponicus			Vouchered:Registered Collection	Centre for Biodiversity Genomics
GMOWJ	GMOWJ142-15	BIOUG22381-A10	GMP#04130	BOLD:ACA6340	BIOUG22381-A10	564[0n]	1	MG059954		No				15-Aug-2014	Chilocorus stigma		BC - White Lake Grasslands PA	Vouchered:Registered Collection	Centre for Biodiversity Genomics
CNFDA	CNFDA366-14	BIOUG10286-G02	GMP#01212	BOLD:ACD9884	BIOUG10286-G02	658[0n]	3	KR123164	1	Yes				14-May-2013	Leptusa brevicollis	A	Fundy NP	Vouchered:Registered Collection	Centre for Biodiversity Genomics
OPPOC	OPPOC2985-17	BIOUG33405-F06	GMP#03741	BOLD:ADH9071	BIOUG33405-F06	655[0n]			1	No				20-Jun-2014	Melanophthalma	A	SEQUELBIN-10567|Ferris PP|Reads:1	Vouchered:Registered Collection	Centre for Biodiversity Genomics
SSFDB	SSFDB4645-14	BIOUG13834-A05	L#13BIOBUS-0052	BOLD:ACC7214	BIOUG13834-A05	567[0n]	1	KR485041	1	No				30-May-2013	Atheta pseudomodesta		Fundy NP	Vouchered:Registered Collection	Centre for Biodiversity Genomics
SSFDB	SSFDB4644-14	BIOUG13834-A04	L#13BIOBUS-0052	BOLD:ACP0060	BIOUG13834-A04	658[0n]	2	KR491118	1	Yes				30-May-2013	Veraphis		Fundy NP	Vouchered:Registered Collection	Centre for Biodiversity Genomics
OPPBE	OPPBE480-17	BIOUG33011-G02	GMP#04621	BOLD:AAN5907	BIOUG33011-G02	658[0n]				No				15-Jul-2014	Zonantes pallidus	A	SEQUELBIN-2232|Algonquin PP - Site 3|Reads:6	Vouchered:Registered Collection	Centre for Biodiversity Genomics
SSKUC	SSKUC2497-15	BIOUG24729-F07	L#14BIOBUS-0436	BOLD:ACH1358	BIOUG24729-F07	657[0n]	2	MF636927	1	Yes				24-Jul-2014	Berninelsonius hyperboreus	A	Kluane NP	Vouchered:Registered Collection	Centre for Biodiversity Genomics
OPPFE	OPPFE2141-17	BIOUG33436-A03	GMP#04661	BOLD:ACC7178	BIOUG33436-A03	658[0n]				No				16-Jul-2014	Atheta klagesi	A	SEQUELBIN-2097|Bell Bay PP|Reads:10	Vouchered:Registered Collection	Centre for Biodiversity Genomics
SSKUC	SSKUC2493-15	BIOUG24729-F03	L#14BIOBUS-0436	BOLD:AAY7986	BIOUG24729-F03	588[0n]	1	MF632887		No				24-Jul-2014	Bembidion petrosum	A	Kluane NP	Vouchered:Registered Collection	Centre for Biodiversity Genomics
ELPCG	ELPCG2748-17	BIOUG32567-G10	L#17PHCOT-0026	BOLD:ACC7215	L#17PHCOT-0026	588[0n]	1			No				30-May-2017	Ischnosoma virginicum	A		Vouchered:Registered Collection	Centre for Biodiversity Genomics
BBCCA	BBCCA175-12	BIOUG02008-G08	L#11BIOBUS-1261	BOLD:ACE4064	BIOUG02008-G08	621[0n]	2		1	Yes				28-May-2011	Sternidius alpha	A	Blackwater River State Forest		Centre for Biodiversity Genomics	Hand collecting|Clear Sunny Day|
CNGBE	CNGBE1142-14	BIOUG09964-B02	GMP#01536	BOLD:ABA6302	BIOUG09964-B02	593[0n]	3	KR122322		Yes				26-Jun-2013	Ellychnia	A	Georgian Bay Islands NP	Vouchered:Registered Collection	Centre for Biodiversity Genomics
BBCCN	BBCCN533-10	10PCCOL-0438	L#PC2010YO-049	BOLD:AAP7844	10PCCOL-0438	658[0n]	2	JF888161	1	Yes				21-Jul-2010	Epiphanis cornutus	A	Yoho NP	Vouchered:Registered Collection	Centre for Biodiversity Genomics
BARSM	BARSM1276-17	BARS_2016_09_178	2016_9I2_COL_31	BOLD:ACC7073		658[0n]	2	MG053874	1	Yes				25-Jun-2016	Pseudotolida arida	A			Centre for Biodiversity Genomics
ELPCG	ELPCG2737-17	BIOUG32567-F11	L#17PHCOT-0026	BOLD:ADI1150	L#17PHCOT-0026	588[0n]	1			No				30-May-2017	Badister notatus	A		Vouchered:Registered Collection	Centre for Biodiversity Genomics
ELPCG	ELPCG2736-17	BIOUG32567-F10	L#17PHCOT-0026	BOLD:ACL9506	L#17PHCOT-0026	579[0n]	1			No				30-May-2017	Pella gesneri	A		Vouchered:Registered Collection	Centre for Biodiversity Genomics
BPCCA	TTCFW722-08	08BBCOL-0495	L#08WATL-102	BOLD:AAB9227	08BBCOL-0495	658[0n]	2	KM845648	1	Yes				06-Aug-2008	Xestoleptura tibialis	A	Waterton Lakes NP	Vouchered:Registered Collection	Centre for Biodiversity Genomics
GMGSF	GMGSF481-12	BIOUG02950-G04	GMP#00035	BOLD:ACB0911	BIOUG02950-G04	658[0n]	1		1	No				03-Jul-2012	Plateros bispiculatus		Great Smoky Mountains National Park	Vouchered:Registered Collection	Centre for Biodiversity Genomics
SSGBB	SSGBB5928-14	BIOUG14428-F08	L#13BIOBUS-0659	BOLD:AAP7070	BIOUG14428-F08	564[0n]	1	KR481998		No				20-Jul-2013	Gabrius brevipennis		Gros Morne NP	Vouchered:Registered Collection	Centre for Biodiversity Genomics
ELPCG	ELPCG2730-17	BIOUG32567-F04	L#17PHCOT-0026	BOLD:ACC7216	L#17PHCOT-0026	592[0n]	1			No				30-May-2017	Gabrius punctatellus	A		Vouchered:Registered Collection	Centre for Biodiversity Genomics
SSGBB	SSGBB5926-14	BIOUG14428-F06	L#13BIOBUS-0659	BOLD:ACP3181	BIOUG14428-F06	658[0n]	1	KR490267		No				20-Jul-2013	Nitidotachinus tachyporoides		Gros Morne NP	Vouchered:Registered Collection	Centre for Biodiversity Genomics
GMGSF	GMGSF476-12	BIOUG02950-F11	GMP#00035	BOLD:ACB1067	BIOUG02950-F11	658[0n]	1		1	No				03-Jul-2012	Photinus		Great Smoky Mountains National Park	Vouchered:Registered Collection	Centre for Biodiversity Genomics
GMGSF	GMGSF475-12	BIOUG02950-F10	GMP#00035	BOLD:ACB0856	BIOUG02950-F10	658[0n]	1			No				03-Jul-2012	Melanotus hyslopi		Great Smoky Mountains National Park	Vouchered:Registered Collection	Centre for Biodiversity Genomics
GMGSF	GMGSF474-12	BIOUG02950-F09	GMP#00035	BOLD:ACB0856	BIOUG02950-F09	658[0n]	1			No				03-Jul-2012	Melanotus hyslopi		Great Smoky Mountains National Park	Vouchered:Registered Collection	Centre for Biodiversity Genomics
GMGSF	GMGSF473-12	BIOUG02950-F08	GMP#00035	BOLD:AAB8978	BIOUG02950-F08	658[0n]	1		1	No				03-Jul-2012	Strangalepta abbreviata		Great Smoky Mountains National Park	Vouchered:Registered Collection	Centre for Biodiversity Genomics
BPCCA	TTCFW633-08	08BBCOL-0406	L#08WATL-051	BOLD:AAB6709	08BBCOL-0406	658[0n]	2	KM849195	1	Yes				25-Jul-2008	Judolia montivagans	A	Waterton Lakes NP	Vouchered:Registered Collection	Centre for Biodiversity Genomics
GMGSO	GMGSO759-13	BIOUG04711-B09	GMP#00034	BOLD:ADI7159	BIOUG04711-B09	614[0n]	1		1	No				26-Jun-2012	Plateros flavoscutellatus		Great Smoky Mountains National Park	Vouchered:Registered Collection	Centre for Biodiversity Genomics
GMGSF	GMGSF465-12	BIOUG02950-E12	GMP#00035	BOLD:ACB0856	BIOUG02950-E12	658[0n]	1			No				03-Jul-2012	Melanotus hyslopi		Great Smoky Mountains National Park	Vouchered:Registered Collection	Centre for Biodiversity Genomics
BPCCA	COSO283-08	08SOCOL-0283	L#08BNP-015	BOLD:AAH6797	08SOCOL-0283	632[2n]	2	KM844441	1	Yes				12-Jun-2008	Serica parallela	A	Bruce Peninsula NP	Vouchered:Registered Collection	Centre for Biodiversity Genomics
AGAKE	AGAKE020-17	BIOUG31766-E01	GMP#07668	BOLD:ADB1892	BIOUG31766-E01	570[0n]	1	MG061671	1	No				29-May-2015	Dichelonyx			Vouchered:Registered Collection	Centre for Biodiversity Genomics
RBGBB	MPCAN754-17	BIOUG34210-H05	L#17BIOBUS-0098	BOLD:ACS6065	BIOUG34210-H05	637[1n]	1			No				21-Jul-2017	Philonthus	A		Vouchered:Registered Collection	Centre for Biodiversity Genomics
CNEIG	CNEIG039-12	BIOUG04222-D07	GMP#00421	BOLD:AAP7029	BIOUG04222-D07	664[0n]	3	KM843888	1	Yes				24-Aug-2012	Tachyporus		Elk Island NP	Vouchered:Registered Collection	Centre for Biodiversity Genomics
MBIOH	MBIOH600-13	BIOUG09348-F10	GMP#00964	BOLD:AAH7597	BIOUG09348-F10	658[0n]	3	KR490704	1	Yes				08-Aug-2013	Urgleptes facetus	A	Biodiversity Institute of Ontario	Vouchered:Registered Collection	Centre for Biodiversity Genomics	Collected Aug 1-8, 2013. Mostly sunny with some rain, 23C on day of collection. Weekly min: 9C max: 33C
GMGSF	GMGSF447-12	BIOUG02950-D06	GMP#00035	BOLD:AAC6184	BIOUG02950-D06	636[0n]	1		1	No				03-Jul-2012	Xylotrechus colonus		Great Smoky Mountains National Park	Vouchered:Registered Collection	Centre for Biodiversity Genomics
AGAKN	AGAKN752-17	BIOUG32301-D08	GMP#07677	BOLD:ACZ0196	BIOUG32301-D08	552[1n]	1	MG059372		No				31-Jul-2015	Isohydnocera tabida			Vouchered:Registered Collection	Centre for Biodiversity Genomics
ELPCH	ELPCG10329-17	BIOUG35436-G09	L#17PHCOT-0241	BOLD:AAM7567	L#17PHCOT-0241	658[0n]				No				23-Aug-2017	Melanotus similis	A	Read:1	Vouchered:Registered Collection	Centre for Biodiversity Genomics
BBCCM	BBCCM499-10	BIOUG00671-D06	L#10PCPP-0451	BOLD:AAU7148	BIOUG00671-D06	658[0n]	2	JN290415	1	Yes				24-Jun-2010	Plateros flavoscutellatus	A	Point Pelee NP	Vouchered:Registered Collection	Centre for Biodiversity Genomics
OPPFO	OPPFO5015-17	BIOUG35105-H07	GMP#03335	BOLD:ACC7853	BIOUG35105-H07	658[0n]				No				09-Jul-2014	Mordella marginata	A	SEQUELBIN-2045|Ojibway Prairie PP|Read:2	Vouchered:Registered Collection	Centre for Biodiversity Genomics
BBCCM	BBCCM497-10	BIOUG00671-D04	L#10PCPP-0045	BOLD:AAU7137	BIOUG00671-D04	658[0n]	2	JN290413	1	Yes				22-Jun-2010	Bembidion americanum	A	Point Pelee NP	Vouchered:Registered Collection	Centre for Biodiversity Genomics
CNPKL	CNPKL310-14	BIOUG12595-B05	GMP#01480	BOLD:ACN4004	BIOUG12595-B05	658[0n]	2	KR131123	1	Yes				13-May-2013	Proteinus		Pukaskwa NP	Vouchered:Registered Collection	Centre for Biodiversity Genomics
SSBCA	SSBCA1431-15	BIOUG24511-G09	L#14BIOBUS-0356	BOLD:ACU2996	BIOUG24511-G09	555[0n]	1	MG057461		No				12-Jul-2014	Pectotoma hoppingi	A	Burnt Cabin Bog ER	Vouchered:Registered Collection	Centre for Biodiversity Genomics
EBCCH	EBCCH204-11	BIOUG01003-B02	L#10PROBE-8253	BOLD:AAD1015	BIOUG01003-B02	599[0n]	1	KC017088	1	No				20-Jul-2010	Hygrotus novemlineatus	A	BLFD-P#37-2	museum vouchered	Centre for Biodiversity Genomics	Sub: Rock and decaying organic material: Veg: n/a: Depth: 21cm
NCCG	NCCG090-11	BIOUG01807-G01	L#11NCC-10	BOLD:AAB8013	BIOUG01807-G01	673[0n]	2	KR480813		No				21-Sep-2011	Hippodamia parenthesis	A	Scheck Nature Reserve	museum voucher	Centre for Biodiversity Genomics
NCCG	NCCG089-11	BIOUG01807-F12	L#11NCC-10	BOLD:AAB8013	BIOUG01807-F12	673[1n]	2	KR485323		No				21-Sep-2011	Hippodamia parenthesis	A	Scheck Nature Reserve	museum voucher	Centre for Biodiversity Genomics
BARSM	BARSM1275-17	BARS_2016_09_177	2016_9I2_COL_30	BOLD:ABW2844		661[0n]	2	MG054042		Yes				25-Jun-2016	Acrotona	A			Centre for Biodiversity Genomics
NCCG	NCCG084-11	BIOUG01807-F07	L#11NCC-07	BOLD:AAB5640	BIOUG01807-F07	673[0n]	2	KR480162		No				15-Oct-2011	Harmonia axyridis	A	Pelee Island	museum voucher	Centre for Biodiversity Genomics
NCCG	NCCG082-11	BIOUG01807-F05	L#11NCC-07	BOLD:AAB5640	BIOUG01807-F05	673[0n]	2	KR488759		No				15-Oct-2011	Harmonia axyridis	A	Pelee Island	museum voucher	Centre for Biodiversity Genomics
ELPCG	ELPCG2647-17	BIOUG32566-G04	L#17PHCOT-0024	BOLD:ACL9981	L#17PHCOT-0024	558[0n]	1			No				30-May-2017	Erichsonius nanus	A		Vouchered:Registered Collection	Centre for Biodiversity Genomics
ELPCG	ELPCG2642-17	BIOUG32566-F11	L#17PHCOT-0024	BOLD:ACO8584	L#17PHCOT-0024	588[0n]	1			No				30-May-2017	Gloeosoma hesperum	A		Vouchered:Registered Collection	Centre for Biodiversity Genomics
NCCG	NCCG071-11	BIOUG01807-E06	L#11NCC-02	BOLD:AAF4976	BIOUG01807-E06	673[0n]	2	KR485132		No				06-Oct-2011	Ellychnia	A	North Bear	museum voucher	Centre for Biodiversity Genomics	Collected Sept 20-Oct 6 2011
NCCG	NCCG070-11	BIOUG01807-E05	L#11NCC-01	BOLD:ABA6349	BIOUG01807-E05	673[2n]	2	KR485245	1	No				06-Oct-2011	Lebia ornata	A	Prairie Smoke	museum voucher	Centre for Biodiversity Genomics	Collected Sept 20-Oct 6 2011
GMOUF	GMOUF439-15	BIOUG24695-H01	GMP#04682	BOLD:ACY3141	BIOUG24695-H01	582[0n]	1	MG062309		No				26-Aug-2014	Epitrix humeralis		Guelph - Guelph Lake CA	Vouchered:Registered Collection	Centre for Biodiversity Genomics
BBCCA	BBCCA018-12	BIOUG02007-B06	L#11BIOBUS-2409	BOLD:AAH0166	BIOUG02007-B06	658[0n]	2		1	Yes				27-Jul-2011	Prionus californicus	A	Point Mugu State Park		Centre for Biodiversity Genomics	night collecting|clear and cool
USCOC	USCOC062-10	10BBCOL-0062	L#2010AR-016	BOLD:AAH0237	10BBCOL-0062	658[0n]	2	HQ582578	1	Yes				18-May-2010	Enoclerus rosmarus	A			Centre for Biodiversity Genomics	Freehand sampling|hot, sunny
GMBUB	GMBUB1587-14	BIOUG15049-E02	GMP#00108	BOLD:AAO1048	BIOUG15049-E02	561[0n]	1			No				13-Jun-2012	Cilea silphoides			Vouchered:Registered Collection	Centre for Biodiversity Genomics
SSGBA	SSGBA3385-14	BIOUG14321-G07	L#13BIOBUS-0648	BOLD:AAM6642	BIOUG14321-G07	610[0n]	1	KR481628		No				20-Jul-2013	Ampedus nigrinus	A	Gros Morne NP	Vouchered:Registered Collection	Centre for Biodiversity Genomics	July 12, 18 - 1 Malaise bottle fell to ground
OPPFO	OPPFO4941-17	BIOUG35105-B05	GMP#03335	BOLD:ACP7703	BIOUG35105-B05	658[0n]				No				09-Jul-2014	Mordellistena bicinctella	A	SEQUELBIN-2124|Ojibway Prairie PP|Read:3	Vouchered:Registered Collection	Centre for Biodiversity Genomics
OPPFO	OPPFO4940-17	BIOUG35105-B04	GMP#03335	BOLD:ACO6512	BIOUG35105-B04	658[0n]				No				09-Jul-2014	Mordellistena	A	Ojibway Prairie PP|Read:1	Vouchered:Registered Collection	Centre for Biodiversity Genomics
BBCCA	BBCCA151-12	BIOUG02008-E08	L#11BIOBUS-2389	BOLD:ABW6156	BIOUG02008-E08	658[0n]	2		1	Yes				26-Jul-2011	Necydalis cavipennis	A	Point Mugu State Park		Centre for Biodiversity Genomics	hand collecting|sunny and hot
CNLMI	CNLMI032-14	BIOUG12959-G08	GMP#01044	BOLD:AAC6764	BIOUG12959-G08	555[0n]	1	KR123247		No				28-Aug-2013	Pogonocherus penicillatus	A	La Mauricie NP	Vouchered:Registered Collection	Centre for Biodiversity Genomics
BBCCA	BBCCA150-12	BIOUG02008-E07	L#11BIOBUS-0214	BOLD:ABW6174	BIOUG02008-E07	585[0n]	2		1	Yes				07-May-2011	Hippopsis lemniscata	A	Kissimmee Prairie Preserve SP		Centre for Biodiversity Genomics	hand collecting|90F, clear, no wind
SMTPJ	SMTPJ4673-14	BIOUG16158-D02	GMP#05709	BOLD:ABX7618	BIOUG16158-D02	591[0n]	1	KR482675		No				03-Oct-2014	Xantholinus longiventris		Vancouver, Little Flower Academy	Vouchered:Registered Collection	Centre for Biodiversity Genomics
BARSM	BARSM1265-17	BARS_2016_09_047	2016_9H2_COL_28	BOLD:ABA7547		658[0n]	2	MG060276		Yes				17-Jun-2016	Ptenidium intermedium	A			Centre for Biodiversity Genomics
HPPPM	HPPPM593-13	BIOUG07815-F06	GMP#01742	BOLD:AAO3216	BIOUG07815-F06	658[0n]	3	KR489457		Yes				17-Aug-2013	Phloeocharis subtilissima			Vouchered:Registered Collection	Centre for Biodiversity Genomics
CNFDR	CNFDR033-14	BIOUG11643-E08	GMP#01242	BOLD:AAP7084	BIOUG11643-E08	658[0n]	1	KR127729		No				27-Aug-2013	Antherophagus ochraceus	A	Fundy NP	Vouchered:Registered Collection	Centre for Biodiversity Genomics
CNGBM	CNGBM234-14	BIOUG11059-A12	GMP#01538	BOLD:AAY7736	BIOUG11059-A12	661[0n]	3	KR120599		Yes				30-Jun-2013	Laemostenus complanatus	A	Georgian Bay Islands NP	Vouchered:Registered Collection	Centre for Biodiversity Genomics
SMTPL	SMTPL5848-15	BIOUG21944-E10	GMP#07364	BOLD:ACU5289	BIOUG21944-E10	614[1n]	2	MG059223	1	Yes				08-May-2015	Heterothops	A	Winnipeg, Ecole Precieux-Sang	Vouchered:Registered Collection	Centre for Biodiversity Genomics
TDWGB	TDWGB084-10	TDWG-0199	L#2010WH-0165	BOLD:AAG0708	TDWG-0199	658[0n]	2	HQ978636	1	Yes				29-Sep-2010	Dineutus nigrior	A			Centre for Biodiversity Genomics	UV Bucket Trap killed in ethyl acetate
SWTHI	SWTHI1267-17	BIOUG36633-D01	L#15BIOBUS-0182	BOLD:ADK9929	BIOUG36633-D01	592[1n]	1		1	No				24-Jun-2015	Haliplus	A	Thousand Island NP	Vouchered:Registered Collection	Centre for Biodiversity Genomics	Microinvertebrates, sample 3
OPPDI	OPPDI2020-17	BIOUG33877-H06	GMP#04525	BOLD:ABX9520	BIOUG33877-H06	657[0n]				No				08-Sep-2014	Enicmus rugosus	A	SEQUELBIN-1558|Balsam Lake PP|Reads:1	Vouchered:Registered Collection	Centre for Biodiversity Genomics
SMTPM	SMTPM5890-15	BIOUG22070-B04	GMP#07330	BOLD:ACM3484	BIOUG22070-B04	550[3n]	1	MG058074		No				08-May-2015	Epuraea aestiva	A	Masset, George M. Dawson SS	Vouchered:Registered Collection	Centre for Biodiversity Genomics
CNGSD	CNGSD9297-15	BIOUG21329-D11	GMP#03915	BOLD:AAN5900	BIOUG21329-D11	579[1n]	1	MF641337		No				08-Jul-2014	Arthrolips decolor	A	Grasslands NP	Vouchered:Registered Collection	Centre for Biodiversity Genomics	late collection due to rain
SSECC	SSECC675-15	BIOUG23104-H02	L#14BIOBUS-0134	BOLD:AAY8414	BIOUG23104-H02	576[0n]	1	MG058043		No				15-Jun-2014	Pterostichus herculaneus	A	E.C. Manning PP	Vouchered:Registered Collection	Centre for Biodiversity Genomics
CNTND	CNTND2262-14	BIOUG12313-A08	GMP#01180	BOLD:ACK0049	BIOUG12313-A08	567[0n]	1	KR124228		No				02-Jul-2013	Eusphalerum convexum	A	Terra Nova NP	Vouchered:Registered Collection	Centre for Biodiversity Genomics
ELPCH	ELPCH1339-17	BIOUG35464-E05	L#17PHCOT-0269	BOLD:ACZ0542	L#17PHCOT-0269	583[0n]	1			No				19-Sep-2017	Aleocharinae	A		Vouchered:Registered Collection	Centre for Biodiversity Genomics
CNPPC	CNPPC336-12	BIOUG03065-H07	GMP#00171	BOLD:AAH0470	BIOUG03065-H07	658[0n]	3	KJ164630	1	Yes				06-Jun-2012	Canifa pallipes		Point Pelee NP	Vouchered:Registered Collection	Centre for Biodiversity Genomics
CNGSD	CNGSD9282-15	BIOUG21329-C08	GMP#03915	BOLD:ACU7960	BIOUG21329-C08	564[0n]	1	MF637469		No				08-Jul-2014	Attalus pallifrons	A	Grasslands NP	Vouchered:Registered Collection	Centre for Biodiversity Genomics	late collection due to rain
GMOQF	GMOQF291-15	BIOUG25284-C10	GMP#05213	BOLD:AAM6643	BIOUG25284-C10	589[0n]	1	MG056585		No				04-Jul-2014	Pseudanostirus ochreipennis			Vouchered:Registered Collection	Centre for Biodiversity Genomics
MPCAN	MPCAN662-17	BIOUG34209-H08	L#17BIOBUS-0093	BOLD:AAM7670	BIOUG34209-H08	594[0n]	1			No				06-Jul-2017	Orchesia castanea	A		Vouchered:Registered Collection	Centre for Biodiversity Genomics
SSGIB	SSGIB149-15	BIOUG22854-H06	L#14BIOBUS-0209	BOLD:ACC3281	BIOUG22854-H06	588[0n]	1	MF640063		No				17-Jun-2014	Contacyphon		Gulf Islands NP	Vouchered:Registered Collection	Centre for Biodiversity Genomics
SMTPM	SMTPM3624-15	BIOUG22065-C11	GMP#07362	BOLD:ACU6867	BIOUG22065-C11	543[2n]	1	MG053947	1	No				08-May-2015	Ptinus raptor	A	Shoal Lake, Shoal Lake School	Vouchered:Registered Collection	Centre for Biodiversity Genomics
CNPPC	CNPPC316-12	BIOUG03065-F11	GMP#00171	BOLD:ACA7195	BIOUG03065-F11	631[0n]	1	KJ089075		No				06-Jun-2012	Attalus pallifrons	A	Point Pelee NP	Vouchered:Registered Collection	Centre for Biodiversity Genomics
OPPNS	OPPNS870-17	BIOUG35359-G09	GMP#04537	BOLD:ACB0792	BIOUG35359-G09	658[0n]				No				11-Sep-2014	Euxenus punctatus	A	SEQUELBIN-5598|Sandbanks PP|Read:9	Vouchered:Registered Collection	Centre for Biodiversity Genomics
OPPNS	OPPNS869-17	BIOUG35359-G08	GMP#04537	BOLD:ACI5754	BIOUG35359-G08	658[0n]				No				11-Sep-2014	Clypastraea	A	SEQUELBIN-10597|Sandbanks PP|Read:10	Vouchered:Registered Collection	Centre for Biodiversity Genomics
OPPNS	OPPNS867-17	BIOUG35359-G06	GMP#04537	BOLD:ACB3261	BIOUG35359-G06	658[0n]				No				11-Sep-2014	Hallomenus scapularis	A	SEQUELBIN-2105|Sandbanks PP|Read:6	Vouchered:Registered Collection	Centre for Biodiversity Genomics
CNSLP	CNSLP163-13	BIOUG06963-H09	GMP#00142	BOLD:AAY6546	BIOUG06963-H09	525[0n]	1	KM849490		No				07-Jul-2012	Athous orvus		Thousand Islands NP	Vouchered:Registered Collection	Centre for Biodiversity Genomics
SSDWA	SSDWA7540-15	BIOUG22800-C11	L#14BIOBUS-0756	BOLD:ACL2975	BIOUG22800-C11	659[0n]	2	MG059194		Yes				25-Aug-2014	Patrobus fossifrons	A	Darkwoods CA	Vouchered:Registered Collection	Centre for Biodiversity Genomics
SMTPC	SMTPB8960-13	BIOUG05595-C06	GMP#01668	BOLD:AAH2753	BIOUG05595-C06	552[0n]	1	KR481262		No				03-May-2013	Anthicus cervinus	A	Fergus, Centre Wellington District HS	Vouchered:Registered Collection	Centre for Biodiversity Genomics	Malaise 22-Apr-13 to 03-May-13
CNSLP	CNSLP156-13	BIOUG06963-H02	GMP#00142	BOLD:AAY2723	BIOUG06963-H02	559[0n]	3	KM846040	1	No				07-Jul-2012	Pollaclasis bifaria		Thousand Islands NP	Vouchered:Registered Collection	Centre for Biodiversity Genomics
OPPFO	OPPFO2987-17	BIOUG34788-F07	GMP#03335	BOLD:ABA6328	BIOUG34788-F07	658[1n]				No				09-Jul-2014	Cymatodera	A	Ojibway Prairie PP|Read:1	Vouchered:Registered Collection	Centre for Biodiversity Genomics
SSROC	SSROC5636-15	BIOUG20137-B10	L#13BIOBUS-2523	BOLD:ABA9077	BIOUG20137-B10	576[0n]	1	MF633383		No				07-Jun-2013	Brachypterolus pulicarius	A	Rouge NP	Vouchered:Registered Collection	Centre for Biodiversity Genomics
BPCCA	TTCFW531-08	08BBCOL-0304	L#08RIDMO-021	BOLD:AAG5198	08BBCOL-0304	341[0n]	3	KM846429	1	No				08-Jul-2008	Otiorhynchus ovatus	A	Riding Mountain NP	Vouchered:Registered Collection	Centre for Biodiversity Genomics
SSFDC	SSFDC1270-14	BIOUG13712-F04	L#13BIOBUS-0045	BOLD:AAK4726	BIOUG13712-F04	516[0n]	1	MF632837		No				30-May-2013	Oxytelus laqueatus	A	Fundy NP	Vouchered:Registered Collection	Centre for Biodiversity Genomics	May 26, trap flooded
CNSLS	CNSLS055-13	BIOUG06798-C04	GMP#00138	BOLD:ACY2140	BIOUG06798-C04	554[0n]	1	KM850118		No				17-Aug-2012	Conotrachelus	A	Thousand Islands NP	Vouchered:Registered Collection	Centre for Biodiversity Genomics
SSPPA	SSPPA2983-15	BIOUG26606-C02	L#14BIOBUS-2381	BOLD:ACZ0640	BIOUG26606-C02	588[0n]	1	MF634100		No				22-Jun-2014	Dissochaetus oblitus	A	Point Pelee NP	Vouchered:Registered Collection	Centre for Biodiversity Genomics	June 19, trap overflowed
MPCAN	MPCAN1086-17	BIOUG34214-D05	L#17BIOBUS-0048	BOLD:ADJ2189	BIOUG34214-D05	549[1n]	1			No				17-Sep-2017	Monotoma americana	A	intact	Vouchered:Registered Collection	Centre for Biodiversity Genomics
CNGSC	CNGSC4090-15	BIOUG20719-A09	GMP#03887	BOLD:ACU3025	BIOUG20719-A09	658[0n]	2	MF640762		Yes				20-Jun-2014	Dyslobus alternatus	A	Grasslands NP	Vouchered:Registered Collection	Centre for Biodiversity Genomics	pick up delayed due to bad weather
GMGSH	GMGSH312-12	BIOUG03015-F09	GMP#00039	BOLD:ABA9083	BIOUG03015-F09	622[0n]	1		1	No				31-Jul-2012	Aulonothroscus distans		Great Smoky Mountains National Park	Vouchered:Registered Collection	Centre for Biodiversity Genomics
OPPAS	OPPAS1280-17	BIOUG34666-A02	GMP#04655	BOLD:ABY1051	BIOUG34666-A02	658[0n]				No				10-Sep-2014	Ischalia costata	A	SEQUELBIN-2253|Lower Madawaska River PP|Read:7	Vouchered:Registered Collection	Centre for Biodiversity Genomics
CNGSD	CNGSD9227-15	BIOUG21328-F12	GMP#03915	BOLD:ACF7317	BIOUG21328-F12	558[0n]	1	MF641904		No				08-Jul-2014	Phyllotrox nubifer	A	Grasslands NP	Vouchered:Registered Collection	Centre for Biodiversity Genomics	late collection due to rain
GMGSO	GMGSO529-13	BIOUG04707-D10	GMP#00034	BOLD:AAR3435	BIOUG04707-D10	658[0n]	3		1	Yes				26-Jun-2012	Anisotoma obsoleta		Great Smoky Mountains National Park	Vouchered:Registered Collection	Centre for Biodiversity Genomics
GMCTP	GMCTP096-17	BIOUG36181-B04	GMP#09413	BOLD:ADJ1188	BIOUG36181-B04	658[0n]			1	No				29-Aug-2016	Sericoderus		Read:1	Vouchered:Registered Collection	Centre for Biodiversity Genomics
SMTPP	SMTPP238-15	BIOUG25600-B09	GMP#08350	BOLD:AAO0516	BIOUG25600-B09	609[0n]	1	MG059180		No				02-Oct-2015	Cartodere nodifer	A	Brooksbank Elementary School	Vouchered:Registered Collection	Centre for Biodiversity Genomics
SMTPP	SMTPP236-15	BIOUG25600-B07	GMP#08350	BOLD:ACM1293	BIOUG25600-B07	534[0n]	1	MG056531		No				02-Oct-2015	Trixagus sericeus	A	Brooksbank Elementary School	Vouchered:Registered Collection	Centre for Biodiversity Genomics
COQT	GCQT787-17	gvcT09340	gvcT09340	BOLD:ABW4437	gvcT09340	561[0n]	1		1	No				22-Feb-2017	Carpelimus pusillus	A	light trap	Vouchered:Registered Collection	Centre for Biodiversity Genomics
SSROC	SSROC6096-15	BIOUG20251-A07	L#13BIOBUS-2523	BOLD:ACA3697	BIOUG20251-A07	546[0n]	1	MF641121		No				07-Jun-2013	Anomoea laticlavia	A	Rouge NP	Vouchered:Registered Collection	Centre for Biodiversity Genomics
OPPEG	OPPEG3387-17	BIOUG34643-D02	GMP#03417	BOLD:ADM5532	BIOUG34643-D02	658[1n]			1	No				07-Aug-2014	Mordellistena	A	Bayview Escarpment PP|Read:9	Vouchered:Registered Collection	Centre for Biodiversity Genomics
CNSLG	CNSLG015-12	BIOUG03105-H09	GMP#00144	BOLD:AAG9120	BIOUG03105-H09	673[0n]	3	KM850534	1	No				30-Jul-2012	Eropterus trilineatus		Thousand Islands NP	Vouchered:Registered Collection	Centre for Biodiversity Genomics
OPPEG	OPPEG3382-17	BIOUG34643-C09	GMP#03417	BOLD:ACG7849	BIOUG34643-C09	658[0n]				No				07-Aug-2014	Ischnosoma	A	SEQUELBIN-2828|Bayview Escarpment PP|Read:5	Vouchered:Registered Collection	Centre for Biodiversity Genomics
USCOC	USCOC037-10	10BBCOL-0037	L#2010CO-089	BOLD:AAM7741	10BBCOL-0037	641[0n]	2	HQ983897	1	Yes				14-May-2010	Hygrotus nubilus	A	Pawnee Nat Grassland		Centre for Biodiversity Genomics	Freehand sampling|partly cloudy, windy
BPCCA	TTCFW677-08	08BBCOL-0450	L#08BANFF-071	BOLD:AAE2547	08BBCOL-0450	658[0n]	2	KM844996	1	Yes				03-Aug-2008	Coccinella trifasciata perplexa	A	Banff NP	Vouchered:Registered Collection	Centre for Biodiversity Genomics
DSCFV	DSCFV073-07	Cp 2007 - 73	Cp 2007 - 73	BOLD:AAG4474		645[0n]	2	KR481417	1	Yes				11-May-2007	Plateumaris nitida				Centre for Biodiversity Genomics
BBCCM	BBCCM162-10	10PCCOL-1067	L#PC2010YO-102	BOLD:AAC4903	10PCCOL-1067	658[0n]	2	JF887496	1	Yes				23-Jul-2010	Amara sinuosa	A	Yoho NP	Vouchered:Registered Collection	Centre for Biodiversity Genomics
USCOC	USCOC486-10	10BBCOL-0486	L#2010AZ-272	BOLD:AAN6045	10BBCOL-0486	658[0n]	2	HQ984161	1	Yes				29-Apr-2010	Psyllobora vigintimaculata	A	Deadhorse Ranch SP		Centre for Biodiversity Genomics	Malaise Trap|April 27-29|
CNSLS	CNSLS047-13	BIOUG06798-B08	GMP#00138	BOLD:ACI6667	BIOUG06798-B08	658[0n]	3	KM850121	1	Yes				17-Aug-2012	Aleochara fumata	A	Thousand Islands NP	Vouchered:Registered Collection	Centre for Biodiversity Genomics
GMGSG	GMGSG317-12	BIOUG03015-C08	GMP#00037	BOLD:ACB0612	BIOUG03015-C08	621[0n]	1			No				17-Jul-2012	Falsomordellistena bihamata		Great Smoky Mountains National Park	Vouchered:Registered Collection	Centre for Biodiversity Genomics
GMGSG	GMGSG314-12	BIOUG03015-C05	GMP#00037	BOLD:ACB0729	BIOUG03015-C05	612[2n]	1		1	No				17-Jul-2012	Scaphisoma rubens		Great Smoky Mountains National Park	Vouchered:Registered Collection	Centre for Biodiversity Genomics
CNGSD	CNGSD9184-15	BIOUG21328-C05	GMP#03915	BOLD:ACB3721	BIOUG21328-C05	591[0n]	1	MF637233		No				08-Jul-2014	Phyllobaenus subfasciatus	A	Grasslands NP	Vouchered:Registered Collection	Centre for Biodiversity Genomics	late collection due to rain
GMGSO	GMGSO485-13	BIOUG04707-A02	GMP#00034	BOLD:ACC7510	BIOUG04707-A02	624[0n]	3		1	Yes				26-Jun-2012	Mordellistena		Great Smoky Mountains National Park	Vouchered:Registered Collection	Centre for Biodiversity Genomics
CNGRB	CNGRB314-12	BIOUG02756-G10	GMP#00212	BOLD:ABA4842	BIOUG02756-G10	673[0n]	3	KM843032	1	No				12-Jun-2012	Aeolus mellillus		Grasslands NP	Vouchered:Registered Collection	Centre for Biodiversity Genomics
SSROA	SSROA3199-14	BIOUG12813-E03	L#13BIOBUS-2518	BOLD:ADI8909	BIOUG12813-E03	589[3n]	1		1	No				09-Jun-2013	Barypeithes pellucidus	A	Rouge NP	Vouchered:Registered Collection	Centre for Biodiversity Genomics
RBGBB	MPCAN706-17	BIOUG34210-D05	L#17BIOBUS-0098	BOLD:ADI1513	BIOUG34210-D05	614[0n]	1		1	No				21-Jul-2017	Listronotus	A		Vouchered:Registered Collection	Centre for Biodiversity Genomics
SSPCC	SSPAC7087-13	BIOUG08290-G10	L#12BIOBUS-0944	BOLD:ACF8587	BIOUG08290-G10	591[0n]	1	KM844818	1	No				14-Jul-2012	Megapenthes stigmosus		Prince Albert NP	Vouchered:Registered Collection	Centre for Biodiversity Genomics
COCHU	TWCOL552-10	09CHUCOL-CV172	L#Col0057	BOLD:AAH0155	09CHUCOL-CV172	658[0n]	4	HQ983167	1	Yes				20-Aug-2006	Dyschirius dejeanii	A	White Spruce	Museum Vouchered	Centre for Biodiversity Genomics	<VERBATIM LOCALITY>||58.409|-94.091|</VERBATIM LOCALITY>|
AGMPD	AGMPD220-18	BIOUG36983-D12	L#17AGEA1-02S	BOLD:ACL6160	BIOUG36983-D12	658[0n]				No				17-May-2017	Longitarsus	A	EA1	Vouchered:Registered Collection	Centre for Biodiversity Genomics
BBCCN	BBCCN481-10	10PCCOL-0386	L#PC2010KT-136	BOLD:AAP7820	10PCCOL-0386	658[0n]	2	JF888116	1	Yes				30-Jul-2010	Pentaria fuscula	A	Kootenay NP	Vouchered:Registered Collection	Centre for Biodiversity Genomics
CNGSD	CNGSD9161-15	BIOUG21328-A06	GMP#03915	BOLD:ACL7992	BIOUG21328-A06	591[0n]	1	MF635454		No				08-Jul-2014	Lordithon thoracicus	A	Grasslands NP	Vouchered:Registered Collection	Centre for Biodiversity Genomics	late collection due to rain
USCOC	USCOC453-10	10BBCOL-0453	L#2010AZ-246	BOLD:AAN6027	10BBCOL-0453	658[0n]	2	HQ984133	1	Yes				28-Apr-2010	Hypera	A	Slide Rock SP		Centre for Biodiversity Genomics	Freehand Sampling|sunny, very windy|
SSBRA	SSBRA545-14	BIOUG12623-G01	L#13BIOBUS-0510	BOLD:ACN9356	BIOUG12623-G01	658[0n]	3	KR483467	1	Yes				29-Jun-2013	Eanus maculipennis		Cape Breton Highlands NP	Vouchered:Registered Collection	Centre for Biodiversity Genomics
CNGSD	CNGSD9156-15	BIOUG21328-A01	GMP#03915	BOLD:ACU9444	BIOUG21328-A01	658[0n]	1	MF637220	1	No				08-Jul-2014	Mordellistena	A	Grasslands NP	Vouchered:Registered Collection	Centre for Biodiversity Genomics	late collection due to rain
SSBRA	SSBRA540-14	BIOUG12623-F08	L#13BIOBUS-0510	BOLD:AAH7079	BIOUG12623-F08	591[0n]	1	KR485929		No				29-Jun-2013	Dichelotarsus laevicollis		Cape Breton Highlands NP	Vouchered:Registered Collection	Centre for Biodiversity Genomics
CNJAD	CNJAD2527-12	BIOUG03789-F07	GMP#00393	BOLD:ACD0755	BIOUG03789-F07	658[0n]	3	KM841928	1	Yes				11-Jul-2012	Judolia quadrata	A	Jasper NP	Vouchered:Registered Collection	Centre for Biodiversity Genomics
OPPEE	OPPEE6016-17	BIOUG34019-H05	GMP#03415	BOLD:AAG7259	BIOUG34019-H05	658[0n]				No				10-Jul-2014	Contacyphon obscurus	A	SEQUELBIN-10390|Bayview Escarpment PP|Reads:18	Vouchered:Registered Collection	Centre for Biodiversity Genomics
SSWLE	SSWLE9743-13	BIOUG09080-B08	L#12BIOBUS-1638	BOLD:AAP7026	BIOUG09080-B08	626[2n]	1	KM849885	1	No				10-Aug-2012	Melanophthalma villosa		Waterton Lakes NP	Vouchered:Registered Collection	Centre for Biodiversity Genomics
OPPEE	OPPEE6014-17	BIOUG34019-H03	GMP#03415	BOLD:ACX7646	BIOUG34019-H03	658[0n]				No				10-Jul-2014	Mordellistena	A	SEQUELBIN-3190|Bayview Escarpment PP|Reads:1	Vouchered:Registered Collection	Centre for Biodiversity Genomics
CNJAD	CNJAD2521-12	BIOUG03789-F01	GMP#00393	BOLD:ACD0944	BIOUG03789-F01	622[0n]	3	KM849364	1	No				11-Jul-2012	Trachysida	A	Jasper NP	Vouchered:Registered Collection	Centre for Biodiversity Genomics
USCOC	USCOC438-10	10BBCOL-0438	L#2010AZ-272	BOLD:AAH0126	10BBCOL-0438	658[0n]	2	HQ984120	1	Yes				29-Apr-2010	Crepidodera nana	A	Deadhorse Ranch SP		Centre for Biodiversity Genomics	Malaise Trap|April 27-29|
COLNF	COLNF361-14	CCDB-22964-G04		BOLD:ABX0918	NFRC-P-2008-003031	658[0n]	4		1	Yes				29-Jul-1963	Chrysobothris cribraria			Vouchered:Registered Collection	Canadian Forest Service, Northern Forestry Centre	2479; W63 2479
CNGIJ	CNGIJ555-13	BIOUG07146-B11	GMP#00304	BOLD:ACC1802	BIOUG07146-B11	658[0n]	3	KM848651	1	Yes				23-Jul-2012	Corticarina minuta	A	Gulf Islands NP	Vouchered:Registered Collection	Centre for Biodiversity Genomics
COCHU	TWCOL511-10	09PROBE-CV131	L#09PROBE-1437	BOLD:AAG4295	09PROBE-CV131	407[0n]	2	KJ203055	1	No				04-Aug-2005	Quedius fellmani	A		Museum Vouchered	Centre for Biodiversity Genomics	<VERBATIM LOCALITY>Goose Creek Road|ditch|58.733|-94.111|</VERBATIM LOCALITY>|
SSROA	SSROA3148-14	BIOUG12662-D07	L#13BIOBUS-2518	BOLD:AAI0146	BIOUG12662-D07	624[0n]	2	KR482224		No				09-Jun-2013	Sphaeroderus stenostomus	A	Rouge NP	Vouchered:Registered Collection	Centre for Biodiversity Genomics
SSWLC	SSWLC113-13	BIOUG05436-E11	L#12BIOBUS-0647	BOLD:ACG5305	BIOUG05436-E11	661[0n]	3	KM841722	1	Yes				27-Jun-2012	Lordithon		Waterton Lakes NP	Vouchered:Registered Collection	Centre for Biodiversity Genomics
COCHU	TWCOL501-10	09PROBE-CV121	L#09PROBE-3110	BOLD:AAN6490	09PROBE-CV121	658[2n]	4	HQ983152	1	Yes				04-Aug-2005	Stenus CHU2	A		Museum Vouchered	Centre for Biodiversity Genomics	<VERBATIM LOCALITY>Goose Creek Road|ditch|58.733|-94.111|</VERBATIM LOCALITY>|
BPCCA	COSO227-08	08SOCOL-0227	L#PEL-077	BOLD:AAH2909	08SOCOL-0227	630[0n]	2	KM842792	1	Yes				05-Jun-2008	Helocombus bifidus		Point Pelee NP	Vouchered:Registered Collection	Centre for Biodiversity Genomics
RRSSC	RRSSC3726-15	BIOUG23892-C12	L#15RARE-0135	BOLD:AAZ5070	BIOUG23892-C12	621[2n]	1	MG054327		No				25-May-2015	Onychylis	A		Vouchered:Registered Collection	Centre for Biodiversity Genomics
CNJAD	CNJAD2487-12	BIOUG03789-C03	GMP#00393	BOLD:ACD0759	BIOUG03789-C03	658[0n]	3	KM842737	1	Yes				11-Jul-2012	Hoppingiana hudsonica	A	Jasper NP	Vouchered:Registered Collection	Centre for Biodiversity Genomics
COCHU	TWCOL493-10	09PROBE-CV113	L#09PROBE-3110	BOLD:AAN5415	09PROBE-CV113	658[0n]	4	HQ983148	1	Yes				02-Aug-2005	Dyschirius hiemalis	A		Museum Vouchered	Centre for Biodiversity Genomics	<VERBATIM LOCALITY>near Northern Studies Research Station|Carex pond|58.759|-93.942|</VERBATIM LOCALITY>|
SSROC	SSROC5996-15	BIOUG20249-E09	L#13BIOBUS-2523	BOLD:ABA8907	BIOUG20249-E09	564[0n]	1	MF637517		No				07-Jun-2013	Crioceris asparagi	A	Rouge NP	Vouchered:Registered Collection	Centre for Biodiversity Genomics
AGAKA	AGAKA015-17	BIOUG31741-B03	GMP#07664	BOLD:AAE9009	BIOUG31741-B03	588[0n]	1	MG054211		No				01-May-2015	Stenolophus comma	A		Vouchered:Registered Collection	Centre for Biodiversity Genomics
ELPCH	MPCAN384-17	BIOUG34206-A04	L#17BIOBUS-0077	BOLD:ACY8313	BIOUG34206-A04	636[0n]	1			No				13-Jun-2017	Zonantes fasciatus	A		Vouchered:Registered Collection	Centre for Biodiversity Genomics
ROUGE	MPCAN380-17	BIOUG34060-H11	L#17BIOBUS-0085	BOLD:AAD4506	BIOUG34060-H11	632[0n]	1			No				25-Jun-2017	Agrilus vittaticollis	A		Vouchered:Registered Collection	Centre for Biodiversity Genomics
ROUGE	MPCAN379-17	BIOUG34060-H10	L#17BIOBUS-0085	BOLD:ACI9790	BIOUG34060-H10	614[1n]	1			No				25-Jun-2017	Enoclerus rosmarus	A		Vouchered:Registered Collection	Centre for Biodiversity Genomics
BPCCA	TTCFW573-08	08BBCOL-0346	L#08WATL-001	BOLD:AAH0928	08BBCOL-0346	658[0n]	2	KM846615	1	Yes				21-Jul-2008	Podabrus pruinosus	A	Waterton Lakes NP	Vouchered:Registered Collection	Centre for Biodiversity Genomics
SDRAS	SDRAS118-14	BIOUG16164-B11	GMP#01883	BOLD:AAJ9695	BIOUG16164-B11	579[0n]	1			No				30-May-2014	Xylotrechus nauticus	A		Vouchered:Registered Collection	Centre for Biodiversity Genomics
ROUGE	MPCAN374-17	BIOUG34060-H05	L#17BIOBUS-0087	BOLD:AAZ2477	BIOUG34060-H05	632[0n]	1			No				24-Jun-2017	Agonum crenistriatum	A		Vouchered:Registered Collection	Centre for Biodiversity Genomics
COCHU	LVCOC039-10	10PROBE-20756	LV0908-02	BOLD:AAJ3307	10PROBE-20756	658[0n]	2	HQ989912	1	Yes				21-Jul-2007	Contacyphon kongsbergensis	A		Museum Vouchered	Centre for Biodiversity Genomics	Dried whole insect/ Light trap<VERBATIM LOCALITY>Churchill Town||58.7691|-94.1722|9</VERBATIM LOCALITY>|
ROUGE	ROUGE193-17	BIOUG35598-B05	17RNUPB-12	BOLD:ADI3956	ROM 2017031	631[0n]	1		1	No				25-Jun-2017	Oberea	A	Sector 12 (General collection)	Vouchered:Registered Collection	Centre for Biodiversity Genomics
ELPCH	MPCAN370-17	BIOUG34060-H01	L#17BIOBUS-0078	BOLD:ACW4992	BIOUG34060-H01	632[0n]	1			No				13-Jun-2017	Enochrus cinctus	A		Vouchered:Registered Collection	Centre for Biodiversity Genomics
COCHU	LVCOC034-10	10PROBE-20751	LV0908-01	BOLD:AAH3288	10PROBE-20751	658[0n]	2	HQ989907	1	Yes				21-Jul-2007	Adalia bipunctata	A		Museum Vouchered	Centre for Biodiversity Genomics	Dried whole insect/ Light trap<VERBATIM LOCALITY>Churchill Town||58.7691|-94.1722|9</VERBATIM LOCALITY>|
JSCOL	JSCOL326-11	BIOUG00990-E06	L#JSETM-048	BOLD:ABA6346	BIOUG00990-E06	658[0n]	2	MG058533	1	Yes				05-Sep-2010	Ripiphorus fasciatus	A			Centre for Biodiversity Genomics	September 1-5 2010
ELPCH	MPCAN366-17	BIOUG34060-G09	L#17BIOBUS-0078	BOLD:AAY9984	BIOUG34060-G09	636[0n]	1			No				13-Jun-2017	Chlaenius impunctifrons	A		Vouchered:Registered Collection	Centre for Biodiversity Genomics
USCOC	USCOC590-10	10BBCOL-0590	L#2010FL-594	BOLD:AAH0377	10BBCOL-0590	658[0n]	2		2	Yes				30-Mar-2010	Melanotus morosus		Tarkiln Bayou SP		Centre for Biodiversity Genomics	Freehand Sampling|Warm sunny day, breezy
BPCCA	TTCFW558-08	08BBCOL-0331	L#08WATL-001	BOLD:AAH0928	08BBCOL-0331	658[0n]	2	KM841545	1	Yes				21-Jul-2008	Podabrus pruinosus	A	Waterton Lakes NP	Vouchered:Registered Collection	Centre for Biodiversity Genomics
BPCCA	TTCFW556-08	08BBCOL-0329	L#08WATL-001	BOLD:AAH3304	08BBCOL-0329	658[0n]	2	KM842315	1	Yes				21-Jul-2008	Adalia bipunctata	A	Waterton Lakes NP	Vouchered:Registered Collection	Centre for Biodiversity Genomics
JSCOL	JSCOL319-11	BIOUG00990-D11	L#JSETM-045	BOLD:ABA6344	BIOUG00990-D11	658[1n]	2	KR487053	1	Yes				27-Aug-2010	Philonthus	A			Centre for Biodiversity Genomics	August 24-27 2010
JSCOL	JSCOL318-11	BIOUG00990-D10	L#JSETM-044	BOLD:AAW9297	BIOUG00990-D10	658[0n]	6	KR479989	1	Yes				24-Aug-2010	Otiorhynchus sulcatus	A			Centre for Biodiversity Genomics	August 22-24 2010
GMCHA	GMCHA724-14	BIOUG14140-A07	GMP#00473	BOLD:ACO8902	BIOUG14140-A07	583[0n]	1		1	No				08-Jun-2012	Xylotrechus rufilius	A	Haopingsi Nature Reserve Station	Vouchered:Registered Collection	Centre for Biodiversity Genomics	Collected from June 1 to 8 2012
BBCCN	BBCCN617-10	10PCCOL-0522	L#PC2010KT-042	BOLD:AAP7866	10PCCOL-0522	658[1n]	2	JF888231	1	Yes				27-Jul-2010	Hymenorus	A	Kootenay NP	Vouchered:Registered Collection	Centre for Biodiversity Genomics
JSCOL	JSCOL315-11	BIOUG00990-D07	L#JSETM-041	BOLD:ABA6342	BIOUG00990-D07	593[0n]	2	KR489794	1	No				14-Aug-2010	Pallodes pallidus	A			Centre for Biodiversity Genomics	August 9-14 2010
BPCCA	TTCFW550-08	08BBCOL-0323	L#08WATL-057	BOLD:AAH6807	08BBCOL-0323	658[1n]	2	KM844812	1	Yes				25-Jul-2008	Diplotaxis brevicollis	A	Waterton Lakes NP	Vouchered:Registered Collection	Centre for Biodiversity Genomics
CNGSB	CNGSB082-15	BIOUG20477-G03	GMP#03882	BOLD:ABV4007	BIOUG20477-G03	540[0n]	1	MF637165		No				29-May-2014	Apion extensum	A	Grasslands NP	Vouchered:Registered Collection	Centre for Biodiversity Genomics
BPCCA	TTCFW547-08	08BBCOL-0320	L#08WATL-078	BOLD:AAD6583	08BBCOL-0320	658[0n]	2	KM842270	1	Yes				26-Jul-2008	Tragosoma harrisii	A	Waterton Lakes NP	Vouchered:Registered Collection	Centre for Biodiversity Genomics
BPCCA	TTCFW546-08	08BBCOL-0319	L#08WATL-078	BOLD:AAD6583	08BBCOL-0319	658[0n]	2	KM841910	1	Yes				26-Jul-2008	Tragosoma harrisii	A	Waterton Lakes NP	Vouchered:Registered Collection	Centre for Biodiversity Genomics
JSCOL	JSCOL308-11	BIOUG00990-C12	L#JSETM-036	BOLD:AAN6145	BIOUG00990-C12	658[0n]	2	KR489904	1	Yes				27-Jul-2010	Philonthus varians	A			Centre for Biodiversity Genomics	July 25-27 2010
JSCOL	JSCOL307-11	BIOUG00990-C11	L#JSETM-036	BOLD:AAW6380	BIOUG00990-C11	658[0n]	2	KR489009	1	Yes				27-Jul-2010	Telephanus velox	A			Centre for Biodiversity Genomics	July 25-27 2010
NGNAH	NGNAH1195-13	BIOUG07813-D04	GMP#01987	BOLD:ACI3232	BIOUG07813-D04	654[0n]	3	KR482197		Yes				27-Jun-2013	Hoppingiana			Vouchered:Registered Collection	Centre for Biodiversity Genomics	collected June 20 - June 27, 2013
BPCCA	TTCFW541-08	08BBCOL-0314	L#08RIDMO-067	BOLD:AAC6989	08BBCOL-0314	658[0n]	2	KM850743	1	Yes				10-Jul-2008	Ontholestes cingulatus	A	Riding Mountain NP	Vouchered:Registered Collection	Centre for Biodiversity Genomics
TTCFW	TTCFW1009-09	WG-MISC-001	WG-MISC-001	BOLD:AAB8013		647[0n]	2	KR491238	1	Yes					Hippodamia parenthesis	A			Centre for Biodiversity Genomics
TTCFW	TTCFW1008-09	HLC-24337	HLC-24337	BOLD:AAD6547		658[0n]	4	KR489605	1	Yes				22-Jul-2003	Graphisurus fasciatus	A			Centre for Biodiversity Genomics
OPPEE	OPPEE5962-17	BIOUG34019-C11	GMP#03415	BOLD:ABA9078	BIOUG34019-C11	658[0n]				No				10-Jul-2014	Mordellistena aspersa	A	SEQUELBIN-2053|Bayview Escarpment PP|Reads:1	Vouchered:Registered Collection	Centre for Biodiversity Genomics
SWFRN	SWFRN423-16	BIOUG27707-H01	L#15BIOBUS-0163	BOLD:AAE7495	BIOUG27707-H01	588[3n]	1	MG060444		No				23-Jun-2015	Macronychus glabratus		Frontenac PP	Vouchered:Registered Collection	Centre for Biodiversity Genomics	Macroinvertebrates, sample 3
OPPOC	OPPOC299-17	BIOUG33063-A09	GMP#03741	BOLD:AAC9780	BIOUG33063-A09	658[0n]			1	No				20-Jun-2014	Pidonia ruficollis	A	SEQUELBIN-951|Ferris PP|Reads:7	Vouchered:Registered Collection	Centre for Biodiversity Genomics
ROUGE	MPCAN511-17	BIOUG34207-C12	L#17BIOBUS-0084	BOLD:AAH0292	BIOUG34207-C12	600[0n]	1			No				24-Jun-2017	Atomaria testacea	A		Vouchered:Registered Collection	Centre for Biodiversity Genomics
GMFRR	GMFRR566-15	BIOUG21135-D01	GMP#03148	BOLD:AAM7663	BIOUG21135-D01	588[0n]	1			No				16-Jun-2014	Cymatodera bicolor	A		Vouchered:Registered Collection	Centre for Biodiversity Genomics
CNRVB	CNRVB1480-15	BIOUG19520-E12	GMP#05044	BOLD:AAZ2176	BIOUG19520-E12	576[0n]	1	KR916374	1	No				26-Jun-2014	Anisotoma globososa	A	Mount Revelstoke NP	Vouchered:Registered Collection	Centre for Biodiversity Genomics
ELPCG	ELPCG3550-17	BIOUG32579-D07	L#17PHCOT-0035	BOLD:AAY9985	L#17PHCOT-0035	594[0n]	1			No				14-Jun-2017	Neatus tenebrioides	A		Vouchered:Registered Collection	Centre for Biodiversity Genomics
SMTPL	SMTPL4365-15	BIOUG21971-B01	GMP#07416	BOLD:AAP6194	BIOUG21971-B01	564[0n]	1	MG061058	1	No				08-May-2015	Pelenomus waltoni		Willamstown, Iona Academy	Vouchered:Registered Collection	Centre for Biodiversity Genomics
BPCCA	TTCFW657-08	08BBCOL-0430	L#08BANFF-004	BOLD:AAB1766	BIOUG06365-E12	658[0n]	2	KM844174	1	Yes				29-Jul-2008	Gnathacmaeops pratensis	A	Banff NP	Vouchered:Registered Collection	Centre for Biodiversity Genomics
USCOC	USCOC373-10	10BBCOL-0373	L#2010AZ-048	BOLD:AAN5992	10BBCOL-0373	658[0n]	2	HQ984062	1	Yes				21-Apr-2010	Ceutorhynchus	A	Catalina SP		Centre for Biodiversity Genomics	Freehand Sampling|Very windy, partially cloudy|hilly area with wildflowers
BPCCB	TTCFW893-08	08MZPP-147	08MZPP-147	BOLD:AAH2400	08MZPP-147	658[0n]	4	KM846735	1	Yes				19-Jul-2008	Parallelostethus attenuatus	A	Point Pelee NP	Vouchered:Registered Collection	Centre for Biodiversity Genomics
BPCCB	TTCFW892-08	08MZPP-146	08MZPP-146	BOLD:AAG2066	08MZPP-146	658[0n]	2	KM847332	1	Yes				19-Jul-2008	Necrophila americana	A	Point Pelee NP	Vouchered:Registered Collection	Centre for Biodiversity Genomics
SMTPP	SMTPP3818-15	BIOUG25627-B04	GMP#08416	BOLD:AAL6108	BIOUG25627-B04	591[0n]	1	MG060899		No				02-Oct-2015	Agriotes lineatus	A	Maple Ridge Secondary	Vouchered:Registered Collection	Centre for Biodiversity Genomics
USCOC	USCOC368-10	10BBCOL-0368	L#2010AZ-081	BOLD:AAN5989	10BBCOL-0368	658[0n]	2	HQ984057	1	Yes				22-Apr-2010	Psylliodes	A	Catalina SP		Centre for Biodiversity Genomics	Yellow Pan Traps|10 yellow pans May 19-22|hilly area with wildflowers
OPPZI	OPPZI1165-17	BIOUG34520-G08	GMP#04512	BOLD:AAH0255	BIOUG34520-G08	658[0n]				No				04-Sep-2014	Phyllotreta cruciferae	A	SEQUELBIN-2786|Lions Head PP|Read:12	Vouchered:Registered Collection	Centre for Biodiversity Genomics
BPCCB	TTCFW888-08	08MZPP-139	08MZPP-139	BOLD:AAH3301	08MZPP-139	658[0n]	2	KM845334	1	Yes				10-Jul-2008	Chilocorus stigma	A	Point Pelee NP	Vouchered:Registered Collection	Centre for Biodiversity Genomics
ELPCG	ELPCG3548-17	BIOUG32579-D05	L#17PHCOT-0035	BOLD:ACM7148	L#17PHCOT-0035	591[0n]	1			No				14-Jun-2017	Odonteus falli	A		Vouchered:Registered Collection	Centre for Biodiversity Genomics
BPCCB	TTCFW886-08	08MZPP-135	08MZPP-135	BOLD:AAF6064	08MZPP-135	658[0n]	2	KM845417	1	Yes				10-Jul-2008	Photuris quadrifulgens	A	Point Pelee NP	Vouchered:Registered Collection	Centre for Biodiversity Genomics
BPCCB	TTCFW885-08	08MZPP-131	08MZPP-131	BOLD:AAC3054	08MZPP-131	637[0n]	2	KM850123	1	Yes				10-Jul-2008	Harpalus pensylvanicus	A	Point Pelee NP	Vouchered:Registered Collection	Centre for Biodiversity Genomics
USCOC	USCOC362-10	10BBCOL-0362	L#2010AZ-309	BOLD:AAB9577	10BBCOL-0362	658[0n]	2	HQ984052	1	Yes				29-Apr-2010	Xyleborinus saxesenii	A	Deadhorse Ranch SP		Centre for Biodiversity Genomics	Pitfall Traps|50m transect, 6 pans April 25-29|
TTCFW	TTCFW1003-09	HLC-24132	HLC-24132	BOLD:AAH0252		658[0n]	2		1	Yes				21-Jul-2004	Alaus oculatus	A			Centre for Biodiversity Genomics
BPCCB	TTCFW882-08	08MZPP-121	08MZPP-121	BOLD:AAH0252	08MZPP-121	658[0n]	2	KM848452	1	Yes				04-Aug-2008	Alaus oculatus	A	Point Pelee NP	Vouchered:Registered Collection	Centre for Biodiversity Genomics
BPCCB	TTCFW880-08	08MZPP-112	08MZPP-112	BOLD:AAD4097	08MZPP-112	658[0n]	2	KM846365	1	Yes				04-Aug-2008	Cerotoma trifurcata	A	Point Pelee NP	Vouchered:Registered Collection	Centre for Biodiversity Genomics
BPCCB	TTCBW083-09	08BBCOL-0789	L#08WATL-096	BOLD:AAH0271	08BBCOL-0789	656[0n]	2	KM843854	1	Yes				05-Aug-2008	Cercyon quisquilius	A	Waterton Lakes NP	Vouchered:Registered Collection	Centre for Biodiversity Genomics
BPCCA	TTCFW381-08	08BBCOL-0154	L#08GRAS-035	BOLD:AAG3478	08BBCOL-0154	658[0n]	2	KM843200	1	Yes				17-Jul-2008	Acmaeodera pulchella	A	Grasslands NP	Vouchered:Registered Collection	Centre for Biodiversity Genomics
EBCCH	EBCCH224-11	BIOUG01003-C10	L#10PROBE-1891	BOLD:AAH3828	BIOUG01003-C10	658[0n]	2	KC017051	1	Yes				12-Jul-2010	Hygrotus impressopunctatus	A	BLFC-PN21-2	museum vouchered	Centre for Biodiversity Genomics	Sub: Rock: Veg: Reeds and aquatic plants: Depth: 52cm
BPCCB	TTCBW076-09	08BBCOL-0782	L#08BANFF-072	BOLD:AAX2226	08BBCOL-0782	656[0n]	2	KM850967	1	Yes				03-Aug-2008	Hypnoidus leei	A	Banff NP	Vouchered:Registered Collection	Centre for Biodiversity Genomics
SMTPD	SMTPD3348-13	BIOUG08642-E11	GMP#02150	BOLD:ABA6348	BIOUG08642-E11	555[0n]	1	KR491262		No				04-Oct-2013	Hallomenus binotatus		Guelph, John F. Ross C.V.I.	Vouchered:Registered Collection	Centre for Biodiversity Genomics	Collected from 23-Sept-13 to 27-Sept-16
CNLMA	CNLMA443-14	BIOUG11434-A04	GMP#01012	BOLD:ACM2432	BIOUG11434-A04	661[0n]	3	KR126633	1	Yes				08-May-2013	Leptusa carolinensis	A	La Mauricie NP	Vouchered:Registered Collection	Centre for Biodiversity Genomics
OPPWC	OPPWC1493-17	BIOUG33763-F11	GMP#03309	BOLD:ADH8320	BIOUG33763-F11	658[0n]			1	No				10-Jun-2014	Phyllotreta bipustulata	A	SEQUELBIN-2267|John E Pearce PP|Reads:2	Vouchered:Registered Collection	Centre for Biodiversity Genomics
OPPWC	OPPWC1492-17	BIOUG33763-F10	GMP#03309	BOLD:ADH7928	BIOUG33763-F10	658[0n]			1	No				10-Jun-2014	Litochropus	A	SEQUELBIN-10561|John E Pearce PP|Reads:1	Vouchered:Registered Collection	Centre for Biodiversity Genomics
BPCCA	TTCFW608-08	08BBCOL-0381	L#08WATL-094	BOLD:AAF3452	08BBCOL-0381	658[0n]	2	KM842172	1	Yes				28-Jul-2008	Stenocorus nubifer	A	Waterton Lakes NP	Vouchered:Registered Collection	Centre for Biodiversity Genomics
EBCCH	EBCCH212-11	BIOUG01003-B10	L#10PROBE-1011	BOLD:AAD0153	BIOUG01003-B10	658[0n]	2	KC017103	1	Yes				05-Jun-2010	Hygrotus unguicularis	A	CNSC-TPNR-1	museum vouchered	Centre for Biodiversity Genomics	Sub: Sand: Veg: Reed and willow: Depth:
BPCCB	TTCBW063-09	08BBCOL-0769	L#08WATL-019	BOLD:AAG4299	08BBCOL-0769	647[0n]	2	KM849327	1	Yes				23-Jul-2008	Lobrathium coloradense	A	Waterton Lakes NP	Vouchered:Registered Collection	Centre for Biodiversity Genomics
COCHU	LDDBC012-10	10PROBE-27031	JW0908-05	BOLD:ACE4953	JW0908-05	658[0n]	2	HQ962954	1	Yes				16-Jul-2008	Haliplus apicalis	A	pitfall trap	Museum Vouchered	Centre for Biodiversity Genomics
BPCCB	TTCBW058-09	08BBCOL-0764	L#08WATL-019	BOLD:AAH0268	08BBCOL-0764	638[0n]	2	KM850486	1	Yes				23-Jul-2008	Bembidion rosslandicum	A	Waterton Lakes NP	Vouchered:Registered Collection	Centre for Biodiversity Genomics
BPCCA	TTCFW606-08	08BBCOL-0379	L#08WATL-040	BOLD:AAH7307	08BBCOL-0379	640[0n]	2	KM847886	1	Yes				24-Jul-2008	Pyropyga nigricans	A	Waterton Lakes NP	Vouchered:Registered Collection	Centre for Biodiversity Genomics
SMTPL	SMTPL5387-15	BIOUG21950-E12	GMP#07414	BOLD:ABA6312	BIOUG21950-E12	591[1n]	1	MG062218		No				08-May-2015	Cucujus clavipes	A	Smith Falls, Smiths Falls Collegiate Institute	Vouchered:Registered Collection	Centre for Biodiversity Genomics
BPCCB	TTCBW054-09	08BBCOL-0760	L#08WATL-019	BOLD:AAH0267	08BBCOL-0760	628[0n]	2	KM849625	1	Yes				23-Jul-2008	Hydroporus mannerheimi	A	Waterton Lakes NP	Vouchered:Registered Collection	Centre for Biodiversity Genomics
USCOC	USCOC064-10	10BBCOL-0064	L#2010AR-016	BOLD:AAM7753	10BBCOL-0064	658[1n]	2	HQ582580	1	Yes				18-May-2010	Sumitrosis inaequalis	A			Centre for Biodiversity Genomics	Freehand sampling|hot, sunny
JSCOL	JSCOL369-11	BIOUG00993-C03	L#JSETM-046	BOLD:ABA9958	BIOUG00993-C03	658[0n]	2	KR480080	1	Yes				30-Aug-2010	Oxybleptes kiteleyi	A			Centre for Biodiversity Genomics	August 27-30 2010
EBCCH	EBCCH197-11	BIOUG01003-A07	L#10PROBE-9298	BOLD:AAH0075	BIOUG01003-A07	614[0n]	1	KC017041	1	No				18-Aug-2010	Hygrotus suturalis	A	GCRK-BRDG-3-S	museum vouchered	Centre for Biodiversity Genomics	Sub: Rock: Veg: Willow: Depth: 26cm: aka Goose Creek Cross Road: Fish
USCOC	USCOC058-10	10BBCOL-0058	L#2010AR-016	BOLD:AAH0178	10BBCOL-0058	658[0n]	2	HQ582575	1	Yes				18-May-2010	Languria mozardi mozardi	A			Centre for Biodiversity Genomics	Freehand sampling|hot, sunny
BPCCA	TTCFW604-08	08BBCOL-0377	L#08WATL-040	BOLD:AAG5718	08BBCOL-0377	658[0n]	2	KM848749	1	Yes				24-Jul-2008	Trichodes ornatus	A	Waterton Lakes NP	Vouchered:Registered Collection	Centre for Biodiversity Genomics
USCOC	USCOC056-10	10BBCOL-0056	L#2010AR-016	BOLD:AAM7749	10BBCOL-0056	658[0n]	2	HQ582573	1	Yes				18-May-2010	Polemius laticornis	A			Centre for Biodiversity Genomics	Freehand sampling|hot, sunny
SSBCA	SSBCA6079-15	BIOUG25127-E12	L#14BIOBUS-0309	BOLD:ACY5625	BIOUG25127-E12	633[0n]	1	MG054076		No				06-Jul-2014	Orchestes testaceus	A	Burnt Cabin Bog ER	Vouchered:Registered Collection	Centre for Biodiversity Genomics
GMGSO	GMGSO064-13	BIOUG04545-H10	GMP#00034	BOLD:ACB0985	BIOUG04545-H10	657[0n]	3		1	Yes				26-Jun-2012	Tolidomordella discoidea		Great Smoky Mountains National Park	Vouchered:Registered Collection	Centre for Biodiversity Genomics
MPCAN	MPCAN973-17	BIOUG34212-B11	L#17BIOBUS-0100	BOLD:ACA8446	BIOUG34212-B11	534[0n]	1			No				12-Aug-2017	Symbiotes gibberosus	A		Vouchered:Registered Collection	Centre for Biodiversity Genomics
EBCCH	EBCCH180-11	BIOUG01004-H01	L#10PROBE-9392	BOLD:AAB9955	BIOUG01004-H01	639[0n]	2	KC016523	1	Yes				21-Aug-2010	Agabus colymbus	A	BCOV-EP#2-3-S	museum vouchered	Centre for Biodiversity Genomics	Sub: Rock and sand: Veg: Reed: Depth: 14cm
SWTHI	SWTHI360-15	BIOUG23956-F03	L#15BIOBUS-0175	BOLD:ACX6956	BIOUG23956-F03	654[1n]	2	MG054752	1	Yes				24-Jun-2015	Cercyon connivens	A	Thousand Island NP	Vouchered:Registered Collection	Centre for Biodiversity Genomics
SWTHI	SWTHI359-15	BIOUG23956-F02	L#15BIOBUS-0175	BOLD:ACK8448	BIOUG23956-F02	591[1n]	1	MG060322		No				24-Jun-2015	Geodromicus plagiatus	A	Thousand Island NP	Vouchered:Registered Collection	Centre for Biodiversity Genomics
SWTHI	SWTHI358-15	BIOUG23956-F01	L#15BIOBUS-0175	BOLD:AAX2923	BIOUG23956-F01	519[1n]	1	MG057527		No				24-Jun-2015	Myosides seriehispidus	A	Thousand Island NP	Vouchered:Registered Collection	Centre for Biodiversity Genomics
BPCCB	TTCBW029-09	08BBCOL-0735	L#08GRAS-036	BOLD:AAE6828	08BBCOL-0735	646[0n]	2	KM843412	1	Yes				17-Jul-2008	Agrilus politus	A	Grasslands NP	Vouchered:Registered Collection	Centre for Biodiversity Genomics
USCOC	USCOC040-10	10BBCOL-0040	L#2010CO-032	BOLD:AAM7743	10BBCOL-0040	658[0n]	2	HQ582562	1	Yes				10-May-2010	Magdalis gentilis	A			Centre for Biodiversity Genomics	Freehand sampling|warm and sunny
CNSLS	CNSLS049-13	BIOUG06798-B10	GMP#00138	BOLD:ABA9089	BIOUG06798-B10	598[0n]	1	KM850709	1	No				17-Aug-2012	Scaphisoma convexum	A	Thousand Islands NP	Vouchered:Registered Collection	Centre for Biodiversity Genomics
SSWLA	SSWLA1810-13	BIOUG04808-A07	L#12BIOBUS-0652	BOLD:AAY9011	BIOUG04808-A07	383[3n]	4	KM847424	1	No				27-Jun-2012	Caligodorus opacus	A	Waterton Lakes NP	Vouchered:Registered Collection	Centre for Biodiversity Genomics	June 26, intercept found destroyed likely by deer, put up a new trap
BPCCB	TTCBW021-09	08BBCOL-0727	L#08GRAS-036	BOLD:AAH0262	08BBCOL-0727	648[0n]	2	KM846806	1	Yes				17-Jul-2008	Phalacrus penicillatus	A	Grasslands NP	Vouchered:Registered Collection	Centre for Biodiversity Genomics
SMTPJ	SMTPJ027-14	BIOUG16094-G03	GMP#05703	BOLD:AAO4818	BIOUG16094-G03	591[0n]	1	KR488484		No				03-Oct-2014	Philorhizus melanocephalus	A	Mill Bay, Brentwood College	Vouchered:Registered Collection	Centre for Biodiversity Genomics
BBCCN	BBCCN409-10	10PCCOL-0314	L#PC2010PR-133	BOLD:AAP7794	10PCCOL-0314	658[0n]	2	JF888051	1	Yes				06-Jul-2010	Sciopithes obscurus	A	Pacific Rim NP	Vouchered:Registered Collection	Centre for Biodiversity Genomics
EBCCH	EBCCH163-11	BIOUG01004-F08	L#10PROBE-8505	BOLD:AAB9957	BIOUG01004-F08	561[1n]	1	KC016474	1	No				22-Jul-2010	Agabus antennatus	A	PBAL-TPSR-2	museum vouchered	Centre for Biodiversity Genomics	Sub: Rock with decaying organic material overlay: Veg: Reed, willow and aquatic plants: Depth: 29cm: Tadpoles
EBCCH	EBCCH161-11	BIOUG01004-F06	L#10PROBE-8731	BOLD:AAE6444	BIOUG01004-F06	658[0n]	2	KC016512	1	Yes				01-Aug-2010	Agabus clavicornis	A	BLFB-P#11-3	museum vouchered	Centre for Biodiversity Genomics	Sub: Rock and decaying organic material: Veg: Few reeds: Depth: 16cm
CNGIA	CNGIA045-12	BIOUG03100-D07	GMP#00299	BOLD:ACC2945	BIOUG03100-D07	635[0n]	1	KM848126	1	No				07-Jun-2012	Malthodes oregonus		Gulf Islands NP	Vouchered:Registered Collection	Centre for Biodiversity Genomics
EBCCH	EBCCH154-11	BIOUG01004-E11	L#10PROBE-8253	BOLD:AAD3547	BIOUG01004-E11	658[0n]	2	KC016504	1	Yes				20-Jul-2010	Agabus thomsoni	A	BLFD-P#37-2	museum vouchered	Centre for Biodiversity Genomics	Sub: Rock and decaying organic material: Veg: n/a: Depth: 21cm
BPCCB	TTCBW006-09	08BBCOL-0712	L#08GRAS-008	BOLD:AAH0251	08BBCOL-0712	632[0n]	2	KM842154	1	Yes				15-Jul-2008	Listrus senilis	A	Grasslands NP	Vouchered:Registered Collection	Centre for Biodiversity Genomics
JSCOL	JSCOL418-11	BIOUG00990-H11	L#JSETM-028	BOLD:AAF6935	BIOUG00990-H11	658[0n]	2	KR480267	1	Yes				18-Jul-2010	Propylea quatuordecimpunctata	A			Centre for Biodiversity Genomics	July 16-18 2010
SMTPM	SMTPM6449-15	BIOUG22074-A06	GMP#07328	BOLD:AAQ0086	BIOUG22074-A06	658[0n]	2	MG053542		Yes				08-May-2015	Ctenicera angusticollis		Queen Charlotte, Queen Charlotte SS	Vouchered:Registered Collection	Centre for Biodiversity Genomics
USCOC	USCOC012-10	10BBCOL-0012	L#2010CO-006	BOLD:AAM7731	10BBCOL-0012	658[0n]	2	HQ582539	1	Yes				09-May-2010	Gastrophysa cyanea	A			Centre for Biodiversity Genomics	Freehand sampling|warm and sunny
USCOC	USCOC010-10	10BBCOL-0010	L#2010CO-068	BOLD:AAM7729	10BBCOL-0010	658[0n]	2	HQ582537	1	Yes				12-May-2010	Mulsantina picta	A			Centre for Biodiversity Genomics	Freehand sampling|cold, partly cloudy
CNBFM	CNBFM210-15	BIOUG20282-C01	GMP#04431	BOLD:AAI5878	BIOUG20282-C01	609[0n]	1	MF635460		No				01-Aug-2014	Cortodera coniferae	A	Banff NP	Vouchered:Registered Collection	Centre for Biodiversity Genomics
SSEIB	SSEIB1936-13	BIOUG04451-H01	L#12BIOBUS-0786	BOLD:ABX3620	BIOUG04451-H01	624[1n]	3	KM847056	1	No				03-Jul-2012	Mordellistena bicinctella		Elk Island NP	Vouchered:Registered Collection	Centre for Biodiversity Genomics
PHCOL	PHCOL159-11	BIOUG01310-C07	L#PHPUS-010	BOLD:AAC9780	BIOUG01310-C07	658[0n]	2	KR484955	1	Yes				05-Jun-2010	Pidonia ruficollis	A			Centre for Biodiversity Genomics	May 28-June 5
BPCCA	COSO159-08	08SOCOL-0159	L#PEL-081	BOLD:AAH2758	08SOCOL-0159	658[0n]	2	KM842822	1	Yes				05-Jun-2008	Agonum decorum		Point Pelee NP	Vouchered:Registered Collection	Centre for Biodiversity Genomics
BARSM	BARSM1207-17	BARS_2016_09_028	2016_9B2_COL_09	BOLD:ABW4468		658[0n]	2	MG055536		Yes				06-May-2016	Cercyon lateralis	A			Centre for Biodiversity Genomics
BARSM	BARSM1205-17	BARS_2016_09_026	2016_9B2_COL_07	BOLD:AAN1045		658[0n]	2	MG057007		Yes				06-May-2016	Coprophilus striatulus	A			Centre for Biodiversity Genomics
CNPCS	CNPCS032-13	BIOUG07111-G06	GMP#00338	BOLD:ADI7246	BIOUG07111-G06	611[1n]	1	MG473909	1	No				04-Oct-2012	Sonoma	A	Pacific Rim NP	Vouchered:Registered Collection	Centre for Biodiversity Genomics
JSCOL	JSCOL394-11	BIOUG00990-F11	L#JSETM-029	BOLD:AAE2094	BIOUG00990-F11	658[0n]	2	KR481996	1	Yes				01-Jul-2010	Chrysobothris femorata	A			Centre for Biodiversity Genomics	June 27- July 1 2010
BBCCA	BBCCA044-12	BIOUG02007-D08	L#11BIOBUS-0108	BOLD:AAD5015	BIOUG02007-D08	658[0n]	2		1	Yes				06-May-2011	Enaphalodes rufulus	A	Kissimmee Prairie Preserve SP		Centre for Biodiversity Genomics	UV llight|clear, 80F
ELPCH	MPCAN397-17	BIOUG34206-B05	L#17BIOBUS-0077	BOLD:ACN3294	BIOUG34206-B05	636[0n]	1			No				13-Jun-2017	Euvira micmac	A		Vouchered:Registered Collection	Centre for Biodiversity Genomics
EBCCH	EBCCH119-11	BIOUG01004-B12	L#10PROBE-1049	BOLD:AAC0473	BIOUG01004-B12	658[0n]	2	KC017287	1	Yes				09-Jun-2010	Boreonectes griseostriatus	A	BLFB-P#05-1	museum vouchered	Centre for Biodiversity Genomics	Sub: Decaying orgainic material: Veg: n/a: Depth: 12cm
HPPPI	HPPPI1511-13	BIOUG07704-G02	GMP#01737	BOLD:AAG9119	BIOUG07704-G02	658[0n]	1	KR490668	1	No				13-Jul-2013	Plateros lictor			Vouchered:Registered Collection	Centre for Biodiversity Genomics
EBCCH	EBCCH112-11	BIOUG01004-B05	L#10PROBE-9561	BOLD:AAH3810	BIOUG01004-B05	658[0n]	2	KC017221	1	Yes				23-Aug-2010	Nebrioporus macronychus	A	WEIR-RIVR-3	museum vouchered	Centre for Biodiversity Genomics	Sub: Rock: Veg: n/a: Depth: 25cm
BPCCA	TTCFW590-08	08BBCOL-0363	L#08WATL-018	BOLD:AAG4456	08BBCOL-0363	658[0n]	2	KM848843	1	Yes				23-Jul-2008	Syneta carinata	A	Waterton Lakes NP	Vouchered:Registered Collection	Centre for Biodiversity Genomics
BPCCA	TTCFW607-08	08BBCOL-0380	L#08WATL-063	BOLD:AAH0929	08BBCOL-0380	658[0n]	2	KM844037	1	Yes				26-Jul-2008	Dichelotarsus excursus	A	Waterton Lakes NP	Vouchered:Registered Collection	Centre for Biodiversity Genomics
BPCCA	TTCFW589-08	08BBCOL-0362	L#08WATL-018	BOLD:AAB3304	08BBCOL-0362	658[0n]	2	KM848988	1	Yes				23-Jul-2008	Lepturobosca chrysocoma	A	Waterton Lakes NP	Vouchered:Registered Collection	Centre for Biodiversity Genomics
HPPPL	HPPPL485-13	BIOUG07709-G10	GMP#01741	BOLD:ACC5051	BIOUG07709-G10	585[0n]	1	KR489440		No				10-Aug-2013	Trixagus meybohmi			Vouchered:Registered Collection	Centre for Biodiversity Genomics
OPPUE	OPPUE823-17	BIOUG33307-G02	GMP#03367	BOLD:AAM7685	BIOUG33307-G02	658[0n]				No				09-Jul-2014	Contacyphon	A	SEQUELBIN-14321|Inverhuron PP|Reads:8	Vouchered:Registered Collection	Centre for Biodiversity Genomics
SSKJB	SSKJB2564-14	BIOUG15994-D04	L#13BIOBUS-0387	BOLD:ACK2509	BIOUG15994-D04	528[0n]	1	MF635910		No				22-Jun-2013	Euplectus duryi		Kejimkujik NP	Vouchered:Registered Collection	Centre for Biodiversity Genomics
TTCFW	ICHC085-08	Hcmisc-087	Hcmisc-087	BOLD:AAE1939		658[0n]	2		1	Yes				26-May-2002	Nicrophorus orbicollis				Centre for Biodiversity Genomics
BBCCN	BBCCN166-10	10PCCOL-0071	L#PC2010PA-139	BOLD:AAP7027	10PCCOL-0071	658[0n]	2	JF887831	1	Yes				20-Jun-2010	Tychius picirostris	A	Prince Albert NP	Vouchered:Registered Collection	Centre for Biodiversity Genomics
TTBHT	TTBHT080-09	LP00080	LP00080	BOLD:AAH6817		658[0n]	2		1	Yes				01-May-1998	Onthophagus nuchicornis	A			Centre for Biodiversity Genomics	pitfall trap
SSWLC	SSWLC2278-13	BIOUG05436-G08	L#12BIOBUS-0650	BOLD:ACG5359	BIOUG05436-G08	661[0n]	3	KM848757	1	Yes				27-Jun-2012	Bolitopunctus muricatulus		Waterton Lakes NP	Vouchered:Registered Collection	Centre for Biodiversity Genomics
TTBHT	TTBHT076-09	LP00076	LP00076	BOLD:AAK3393		407[0n]	2		1	No				01-May-1998	Onthophagus hecate hecate	A			Centre for Biodiversity Genomics	pitfall trap
BPCCA	TTCFW585-08	08BBCOL-0358	L#08WATL-004	BOLD:AAC4218	08BBCOL-0358	658[0n]	2	KM841668	1	Yes				22-Jul-2008	Grammoptera subargentata	A	Waterton Lakes NP	Vouchered:Registered Collection	Centre for Biodiversity Genomics
SSWLC	SSWLC2271-13	BIOUG05436-G01	L#12BIOBUS-0650	BOLD:ACC2263	BIOUG05436-G01	660[0n]	3	KM844626	1	Yes				27-Jun-2012	Oxypoda longicarinata		Waterton Lakes NP	Vouchered:Registered Collection	Centre for Biodiversity Genomics
BPCCA	TTCFW584-08	08BBCOL-0357	L#08WATL-004	BOLD:AAB3304	08BBCOL-0357	658[0n]	2	KM849357	1	Yes				22-Jul-2008	Lepturobosca chrysocoma	A	Waterton Lakes NP	Vouchered:Registered Collection	Centre for Biodiversity Genomics
BPCCA	COSO148-08	08SOCOL-0148	08SOCOL-0148	BOLD:AAF8687		658[0n]	2	KR483412	1	Yes				09-Jun-2008	Arrhenodes minutus				Centre for Biodiversity Genomics	Caught off road lights
CNFNI	CNFNI572-14	BIOUG10874-H09	GMP#01464	BOLD:ACL8092	BIOUG10874-H09	658[0n]	3	KR122333	1	Yes				03-Sep-2013	Acidota crenata	A	Forillon NP	Vouchered:Registered Collection	Centre for Biodiversity Genomics
CNKOP	CNKOP1470-14	BIOUG11900-A01	GMP#01406	BOLD:ACM6200	BIOUG11900-A01	627[0n]	2	KR123869	1	No				15-Jul-2013	Pachybrachis peccans		Kouchibouguac NP	Vouchered:Registered Collection	Centre for Biodiversity Genomics
TTCFW	ICHC053-08	Hcmisc-053	Hcmisc-053	BOLD:AAH0221		658[0n]	2		1	Yes				26-May-2003	Laccophilus maculosus				Centre for Biodiversity Genomics
TTCFW	ICHC051-08	Hcmisc-051	Hcmisc-051	BOLD:AAH0221		658[0n]	2		1	Yes				26-May-2005	Laccophilus maculosus				Centre for Biodiversity Genomics
TTCFW	ICHC047-08	Hcmisc-047	Hcmisc-047	BOLD:AAG1179		658[0n]	2		1	Yes				21-May-2003	Pinophilus latipes				Centre for Biodiversity Genomics
TTCFW	ICHC045-08	Hcmisc-045	Hcmisc-045	BOLD:AAG3483		658[0n]	2		1	Yes				21-May-2003	Brachys ovatus				Centre for Biodiversity Genomics
TTCFW	ICHC044-08	Hcmisc-044	Hcmisc-044	BOLD:AAE9033		658[0n]	2		1	Yes				13-May-2002	Phaenops fulvoguttata				Centre for Biodiversity Genomics
JSCOL	JSCOL344-11	BIOUG00993-A02	L#JSETM-035	BOLD:AAH0117	BIOUG00993-A02	620[0n]	2	KR486592	1	Yes				25-Jul-2010	Habrocerus capillaricornis	A			Centre for Biodiversity Genomics	July 23-25 2010
CNKJK	CNKJK1951-14	BIOUG12124-H11	GMP#01260	BOLD:ACM8802	BIOUG12124-H11	658[0n]	3	KR130413	1	Yes				06-Jun-2013	Cartodere constricta	A	Kejimkujik NP	Vouchered:Registered Collection	Centre for Biodiversity Genomics
EBCCH	EBCCH045-11	BIOUG01002-D09	L#10PROBE-1421	BOLD:AAY6634	BIOUG01002-D09	609[0n]	2	KC017153	1	Yes				15-Jun-2010	Ilybius	A	AFRM-RDSP-1	museum vouchered	Centre for Biodiversity Genomics	Sub: Large rocks and sand: Veg: Willow: Depth: 76cm: Tanins
SSROC	SSROC4882-15	BIOUG19929-A08	L#13BIOBUS-2513	BOLD:ACV6970	BIOUG19929-A08	645[0n]	2	MF632700	1	Yes				09-Jun-2013	Exema canadensis	A	Rouge NP	Vouchered:Registered Collection	Centre for Biodiversity Genomics
BBCCA	BBCCA3178-12	BIOUG02276-G09	L#11BIOBUS-2818	BOLD:ABX3229	BIOUG02276-G09	658[0n]	2		1	Yes				24-Aug-2011	Colaspis brunnea	A	Brazos Bend State Park		Centre for Biodiversity Genomics	night collecting|overcast and hot
BARSM	BARSM1106-17	BARS_2016_77_119	2016_77J2_COL_19	BOLD:ACM0437		658[0n]	2	MG055452		Yes				29-Jun-2016	Apocellus sphaericollis	A			Centre for Biodiversity Genomics
TTCFW	ICHC022-08	Hcmisc-022	Hcmisc-022	BOLD:AAA8933		595[0n]	2		1	Yes				21-May-2003	Coccinella septempunctata				Centre for Biodiversity Genomics
OPPHG	OPPHG161-17	BIOUG35847-H06	GMP#03673	BOLD:AAF9413	BIOUG35847-H06	658[0n]				No				13-Aug-2014	Mordellistena fuscipennis	A	SEQUELBIN-1235|Bon Echo PP - Site 1|Read:1	Vouchered:Registered Collection	Centre for Biodiversity Genomics
BARSM	BARSM1095-17	BARS_2016_77_116	2016_77I2_COL_16	BOLD:AAX0829		658[0n]	2	MG058936		Yes				24-Jun-2016	Heterothops praevius	A			Centre for Biodiversity Genomics
BARSM	BARSM1094-17	BARS_2016_77_115	2016_77I2_COL_15	BOLD:ACM6835		658[0n]	2	MG054097		Yes				24-Jun-2016	Cryptolestes ferrugineus	A			Centre for Biodiversity Genomics
JSCOL	JSCOL155-11	BIOUG00971-G01	L#JSETM-013	BOLD:AAG5247	BIOUG00971-G01	658[0n]	2	KR480988	1	Yes				04-Jun-2010	Perapion curtirostre	A			Centre for Biodiversity Genomics	June 2-4, 2010
EBCCH	EBCCH015-11	BIOUG01002-B03	L#10PROBE-1891	BOLD:AAC1783	BIOUG01002-B03	658[0n]	3	KC017244	1	Yes				12-Jul-2010	Rhantus wallisi	A	BLFC-PN21-2	museum vouchered	Centre for Biodiversity Genomics	Sub: Rock: Veg: Reeds and aquatic plants: Depth: 52cm
MBIOO	SMTPB100-13	BIOUG05502-A05	GMP#00949	BOLD:ABA6317	BIOUG05502-A05	561[0n]	1	KR481368	1	No				29-Apr-2013	Olophrum obtectum		Biodiversity Institute of Ontario	Vouchered:Registered Collection	Centre for Biodiversity Genomics	Collected April 22-29 2013. Mixed weather throughout week, sunny and rainy. Overcast and 12C on day of collection.
CNGIA	CNGIA105-12	BIOUG03600-A07	GMP#00299	BOLD:AAP7800	BIOUG03600-A07	661[0n]	3	KM841466	1	Yes				07-Jun-2012	Silis lutea		Gulf Islands NP	Vouchered:Registered Collection	Centre for Biodiversity Genomics
ROUGE	MPCAN377-17	BIOUG34060-H08	L#17BIOBUS-0088	BOLD:ADI2460	BIOUG34060-H08	606[0n]	1		1	No				24-Jun-2017	Pyropyga decipiens	A		Vouchered:Registered Collection	Centre for Biodiversity Genomics
BBCCM	BBCCM141-10	10PCCOL-1046	L#PC2010GR-130	BOLD:AAG4420	10PCCOL-1046	658[0n]	2	JF887478	1	Yes				16-Jul-2010	Tricholochmaea decora carbo	A	Glacier NP	Vouchered:Registered Collection	Centre for Biodiversity Genomics
SMTPL	SMTPL7398-15	BIOUG21981-H05	GMP#07352	BOLD:AAQ2465	BIOUG21981-H05	555[0n]	1	MG058566	1	No				08-May-2015	Chlaenius nebraskensis	A	Yellow Grass, Yellow Grass School	Vouchered:Registered Collection	Centre for Biodiversity Genomics
SMTPC	SMTPB074-13	BIOUG05501-G02	GMP#00820	BOLD:ACR3975	BIOUG05501-G02	531[0n]	1	KR479875	1	No				03-May-2013	Ampedus protervus		Brucefield, Huron Centennial School		Centre for Biodiversity Genomics	Malaise 22-Apr-13 to 03-May-13
BPCCA	TTCFW330-08	08BBCOL-0103	L#08RIDMO-092	BOLD:AAI5441	08BBCOL-0103	658[0n]	2	KM849966	1	Yes				13-Jul-2008	Grammoptera subargentata	A	Riding Mountain NP	Vouchered:Registered Collection	Centre for Biodiversity Genomics
OPPCE	OPPCE9376-17	BIOUG34143-A01	GMP#03447	BOLD:ADH9880	BIOUG34143-A01	658[0n]			1	No				11-Jul-2014	Euconnus	A	SEQUELBIN-10553|Awenda PP|Reads:3	Vouchered:Registered Collection	Centre for Biodiversity Genomics
OPPEO	OPPEO6358-17	BIOUG35586-C01	GMP#03703	BOLD:ADI7157	BIOUG35586-C01	658[0n]			1	No				17-Jul-2014	Plateros flavoscutellatus	A	SEQUELBIN-10469|Murphys Point PP|Read:8	Vouchered:Registered Collection	Centre for Biodiversity Genomics
GMFRR	GMFRR024-15	BIOUG20994-E02	GMP#03148	BOLD:ACM0326	BIOUG20994-E02	552[2n]	1			No				16-Jun-2014	Oxyporus quinquemaculatus	A		Vouchered:Registered Collection	Centre for Biodiversity Genomics
SSGIB	SSGIB4379-15	BIOUG24079-A07	L#14BIOBUS-0214	BOLD:AAJ2627	BIOUG24079-A07	588[0n]	1	MF639320		No				22-Jun-2014	Anisodactylus binotatus		Gulf Islands NP	Vouchered:Registered Collection	Centre for Biodiversity Genomics
JSCOL	JSCOL331-11	BIOUG00990-E11	L#JSETM-053	BOLD:ABA6347	BIOUG00990-E11	658[0n]	2	KR483642	1	Yes				22-Sep-2010	Donacia subtilis	A			Centre for Biodiversity Genomics	September 17-22 2010
SSKJB	SSKJB2437-14	BIOUG15993-A08	L#13BIOBUS-0387	BOLD:ACV4974	BIOUG15993-A08	658[0n]	2	MF637173	1	Yes				22-Jun-2013	Euconnus		Kejimkujik NP	Vouchered:Registered Collection	Centre for Biodiversity Genomics
AGAKC	AGAKC055-17	BIOUG31742-D05	GMP#07666	BOLD:ACA6067	BIOUG31742-D05	637[0n]	1	MG060273		No				15-May-2015	Conotrachelus anaglypticus	A		Vouchered:Registered Collection	Centre for Biodiversity Genomics
JSCOL	JSCOL329-11	BIOUG00990-E09	L#JSETM-052	BOLD:AAH0474	BIOUG00990-E09	635[0n]	2	KR486683	1	Yes				22-Sep-2010	Anisostena nigrita	A			Centre for Biodiversity Genomics	September 17-22 2010
SSFDA	SSFDA2809-14	BIOUG13543-H11	L#13BIOBUS-0043	BOLD:ACO1826	BIOUG13543-H11	588[0n]	1	KR487541		No				30-May-2013	Atheta sphagnicola	A	Fundy NP	Vouchered:Registered Collection	Centre for Biodiversity Genomics	May 25, 30 - 2 pitfalls flooded
SMTPM	SMTPM6083-15	BIOUG22057-E07	GMP#07346	BOLD:ACG6861	BIOUG22057-E07	588[0n]	1	MG061139	1	No				08-May-2015	Limonius ectypus		Lethbridge, Ecole Agnes Davidson ES	Vouchered:Registered Collection	Centre for Biodiversity Genomics
MBIOF	MBIOF1522-13	BIOUG09009-A02	GMP#00960	BOLD:ACK6134	BIOUG09009-A02	657[0n]	3	KR488015	1	Yes				11-Jul-2013	Mordellistena			Vouchered:Registered Collection	Centre for Biodiversity Genomics
SMTPI	SMTPI9297-14	BIOUG16074-C07	GMP#05763	BOLD:ABX2484	BIOUG16074-C07	555[0n]	1	KR485863		No				03-Oct-2014	Tachyporus atriceps	A	Cambridge, Monsignor Doyle Catholic SS	Vouchered:Registered Collection	Centre for Biodiversity Genomics
BPCCA	COSO128-08	08SOCOL-0128	08SOCOL-0128	BOLD:AAX9540		657[0n]	2	KR483034	1	Yes				09-Jun-2008	Diplocheila striatopunctata				Centre for Biodiversity Genomics	Caught off road lights
SSFDA	SSFDA2800-14	BIOUG13543-H02	L#13BIOBUS-0043	BOLD:ACK1947	BIOUG13543-H02	555[0n]	1	KR483911		No				30-May-2013	Decarthron	A	Fundy NP	Vouchered:Registered Collection	Centre for Biodiversity Genomics	May 25, 30 - 2 pitfalls flooded
SSFDA	SSFDA2799-14	BIOUG13543-H01	L#13BIOBUS-0043	BOLD:AAY7903	BIOUG13543-H01	552[0n]	1	KR480321		No				30-May-2013	Tachyta kirbyi	A	Fundy NP	Vouchered:Registered Collection	Centre for Biodiversity Genomics	May 25, 30 - 2 pitfalls flooded
BPCCA	TTCFW563-08	08BBCOL-0336	L#08WATL-001	BOLD:AAH0928	08BBCOL-0336	658[0n]	2	KM844836	1	Yes				21-Jul-2008	Podabrus pruinosus	A	Waterton Lakes NP	Vouchered:Registered Collection	Centre for Biodiversity Genomics
BBCCM	BBCCM777-12	BIOUG02555-C10	L#10PCPP-0261	BOLD:ACA2516		658[0n]	3	KR485815	1	Yes				22-Jun-2010	Scarites vicinus				Centre for Biodiversity Genomics	Free Hand Dry-Fresh Hackberry Deciduous Forest Free Hand
OPPAO	OPPAO1289-17	BIOUG34351-A07	GMP#04651	BOLD:ADH7835	BIOUG34351-A07	655[0n]			1	No				16-Jul-2014	Symbiotes	A	SEQUELBIN-10451|Lower Madawaska River PP|Reads:7	Vouchered:Registered Collection	Centre for Biodiversity Genomics
SSFDA	SSFDA2791-14	BIOUG13543-G05	L#13BIOBUS-0043	BOLD:ABX0945	BIOUG13543-G05	564[0n]	1	KR483757		No				30-May-2013	Paederus littorarius	A	Fundy NP	Vouchered:Registered Collection	Centre for Biodiversity Genomics	May 25, 30 - 2 pitfalls flooded
BPCCA	COSO126-08	08SOCOL-0126	08SOCOL-0126	BOLD:AAH0177		658[0n]	2	KR488785	1	Yes				09-Jun-2008	Scarites subterraneus				Centre for Biodiversity Genomics	Caught off road lights
BARSM	BARSM1008-17	BARS_2016_20_122	2016_20M1_COL_67	BOLD:ADF7428		658[0n]	2	MG057403	1	Yes				19-Jul-2016	Monotoma arida	A			Centre for Biodiversity Genomics
SSFDA	SSFDA2787-14	BIOUG13543-G01	L#13BIOBUS-0043	BOLD:ACL9260	BIOUG13543-G01	588[4n]	1	KR483317		No				30-May-2013	Tachyporus canadensis	A	Fundy NP	Vouchered:Registered Collection	Centre for Biodiversity Genomics	May 25, 30 - 2 pitfalls flooded
SSFDC	SSFDC533-14	BIOUG13690-H03	L#13BIOBUS-0045	BOLD:ACR9612	BIOUG13690-H03	658[0n]	2	MF639331		Yes				30-May-2013	Gennadota canadensis	A	Fundy NP	Vouchered:Registered Collection	Centre for Biodiversity Genomics	May 26, trap flooded
SSGLB	SSGLB3883-15	BIOUG26746-A06	L#14BIOBUS-0591	BOLD:ACI5854	BIOUG26746-A06	591[0n]	1	MF640707		No				10-Aug-2014	Oxypoda sylvia	A	Glacier NP	Vouchered:Registered Collection	Centre for Biodiversity Genomics
CNKTB	CNKTB2111-14	BIOUG17971-G11	GMP#04249	BOLD:AAI2226	BIOUG17971-G11	591[0n]	1	KR487045		No				25-Jun-2014	Hylurgops porosus	A	Kootenay NP	Vouchered:Registered Collection	Centre for Biodiversity Genomics
MBIOF	MBIOF1498-13	BIOUG09008-G01	GMP#00960	BOLD:ACF8582	BIOUG09008-G01	658[0n]	3	KR484384		Yes				11-Jul-2013	Trixagus chevrolati			Vouchered:Registered Collection	Centre for Biodiversity Genomics
OPPDE	OPPDE2466-17	BIOUG33321-B05	GMP#03631	BOLD:AAM7619	BIOUG33321-B05	658[0n]				No				14-Jul-2014	Symphora rugosa	A	SEQUELBIN-2042|Balsam Lake PP|Reads:7	Vouchered:Registered Collection	Centre for Biodiversity Genomics
BPCCA	TTCFW560-08	08BBCOL-0333	L#08WATL-001	BOLD:AAH0928	08BBCOL-0333	658[0n]	4	KM843172	1	Yes				21-Jul-2008	Podabrus pruinosus	A	Waterton Lakes NP	Vouchered:Registered Collection	Centre for Biodiversity Genomics
CNEIA	CNEIA2450-12	BIOUG03399-H01	GMP#00409	BOLD:AAH2414	BIOUG03399-H01	637[0n]	1	KM844519		No				01-Jun-2012	Corymbitodes pygmaeus		Elk Island NP	Vouchered:Registered Collection	Centre for Biodiversity Genomics
BPCCA	TTCFW359-08	08BBCOL-0132	L#08RIDMO-092	BOLD:AAE2146	08BBCOL-0132	658[0n]	2	KM842003	1	Yes				13-Jul-2008	Nicrophorus defodiens	A	Riding Mountain NP	Vouchered:Registered Collection	Centre for Biodiversity Genomics
GMGSP	GMGSP401-13	BIOUG04723-A10	GMP#00036	BOLD:ABW6289	BIOUG04723-A10	658[0n]	3		1	Yes				10-Jul-2012	Sciodrepoides watsoni		Great Smoky Mountains National Park	Vouchered:Registered Collection	Centre for Biodiversity Genomics
ELPCG	ELPCG7265-17	BIOUG34968-H10	L#17PHCOT-0220	BOLD:ADI5069	L#17PHCOT-0220	632[0n]	1		1	No				12-Jul-2017	Cerylon unicolor	A		Vouchered:Registered Collection	Centre for Biodiversity Genomics
NGNAL	NGNAL684-13	BIOUG08171-F01	GMP#01969	BOLD:ACJ3235	BIOUG08171-F01	661[0n]	3	KR489167	1	Yes				11-Jul-2013	Stenichnus			Vouchered:Registered Collection	Centre for Biodiversity Genomics	collected July 4 - July 11, 2013
PHMTV	PHMTV332-10	10PHMAL-2432	L#PHPUS-011	BOLD:AAE1939	10PHMAL-2432	658[0n]	2	JF890992	1	Yes				12-Jun-2010	Nicrophorus orbicollis			Vouchered:Registered Collection	Centre for Biodiversity Genomics	June 5-12
BPCCA	COSO121-08	08SOCOL-0121	L#PEL-101	BOLD:AAH0513	08SOCOL-0121	658[0n]	4	KM849664	1	Yes				08-Jun-2008	Lucanus placidus		Point Pelee NP	Vouchered:Registered Collection	Centre for Biodiversity Genomics
SSPRB	SSPRB1272-15	BIOUG22155-B12	L#14BIOBUS-0291	BOLD:ACD0255	BIOUG22155-B12	658[0n]	2	MF639095	1	Yes				30-Jun-2014	Steremnius tuberosus		Pacific Rim NP	Vouchered:Registered Collection	Centre for Biodiversity Genomics	June 29, 1 pitfall relocated due to flooding
ELPCG	ELPCG1208-17	BIOUG32549-G07	L#17PHCOT-0015	BOLD:AAH2806	L#17PHCOT-0015	591[0n]	1			No				16-May-2017	Trichotichnus autumnalis	A		Vouchered:Registered Collection	Centre for Biodiversity Genomics
PHMTV	PHMTV318-10	10PHMAL-2418	L#PHPUS-011	BOLD:AAF6824	10PHMAL-2418	658[0n]	2	JF890981		Yes				12-Jun-2010	Philonthus caeruleipennis			Vouchered:Registered Collection	Centre for Biodiversity Genomics	June 5-12
SSPRB	SSPRB1265-15	BIOUG22155-B05	L#14BIOBUS-0291	BOLD:AAI9511	BIOUG22155-B05	640[5n]	1	MF634171	1	No				30-Jun-2014	Cychrus tuberculatus		Pacific Rim NP	Vouchered:Registered Collection	Centre for Biodiversity Genomics	June 29, 1 pitfall relocated due to flooding
CNTIG	CNTIG1861-15	BIOUG21857-B08	GMP#03794	BOLD:ABX1672	BIOUG21857-B08	594[0n]	1	MF635129		No				08-Aug-2014	Trichapion	A	Thousand Islands NP	Vouchered:Registered Collection	Centre for Biodiversity Genomics
JSCOL	JSCOL317-11	BIOUG00990-D09	L#JSETM-043	BOLD:AAB2310	BIOUG00990-D09	658[0n]	2	KR489247	1	Yes				19-Aug-2010	Catops alsiosus	A			Centre for Biodiversity Genomics	August 17-19 2010
SMTPB	SMTPB16354-13	BIOUG05673-B02	GMP#00848	BOLD:AAY6531	BIOUG05673-B02	661[0n]	3	KR487043	1	Yes				03-May-2013	Nudobius		Walkerton, Sacred Heart HS		Centre for Biodiversity Genomics	Malaise 22-Apr-13 to 03-May-13
TTCFW	ICHC042-08	Hcmisc-042	Hcmisc-042	BOLD:AAF0405		658[0n]	2		1	Yes				01-May-2002	Bolitotherus cornutus				Centre for Biodiversity Genomics
ELPCH	MPCAN357-17	BIOUG34060-F12	L#17BIOBUS-0079	BOLD:AAX3298	BIOUG34060-F12	632[0n]	1			No				13-Jun-2017	Mycetophagus punctatus	A		Vouchered:Registered Collection	Centre for Biodiversity Genomics
POSPA	POSPA949-15	BIOUG20983-E11	GMP#04323	BOLD:AAP7080	BIOUG20983-E11	579[0n]	1	MG054122		No				26-May-2014	Dichelotarsus piniphilus	A		Vouchered:Registered Collection	Centre for Biodiversity Genomics	in blow down area
CNFNP	CNFNP2107-14	BIOUG11159-E10	GMP#01442	BOLD:ACM2551	BIOUG11159-E10	658[0n]	3	KR128641	1	Yes				17-Jun-2013	Henotiderus centromaculatus	A	Forillon NP	Vouchered:Registered Collection	Centre for Biodiversity Genomics
CNFNP	CNFNP2105-14	BIOUG11159-E08	GMP#01442	BOLD:ACM2423	BIOUG11159-E08	658[0n]	3	KR124001	1	Yes				17-Jun-2013	Epuraea labilis	A	Forillon NP	Vouchered:Registered Collection	Centre for Biodiversity Genomics
CNNHD	CNNHD156-14	BIOUG17252-D07	GMP#03990	BOLD:AAD5016	BIOUG17252-D07	613[0n]	2	KR483532	1	Yes				18-Jul-2014	Pronocera collaris	A	Nahanni NP	Vouchered:Registered Collection	Centre for Biodiversity Genomics
BBCCN	BBCCN359-10	10PCCOL-0264	L#PC2010JP-287	BOLD:AAP7783	10PCCOL-0264	658[0n]	2	JF888009	1	Yes				04-Aug-2010	Bembidion farrarae	A	Jasper NP	Vouchered:Registered Collection	Centre for Biodiversity Genomics
CNEIC	CNEIC3161-12	BIOUG03405-C04	GMP#00413	BOLD:AAG5206	BIOUG03405-C04	627[0n]	1	KM846307		No				29-Jun-2012	Lepyrus		Elk Island NP	Vouchered:Registered Collection	Centre for Biodiversity Genomics
OPPFA	OPPFA079-17	BIOUG32827-G07	GMP#04657	BOLD:AAB4855	BIOUG32827-G07	657[1n]				No				22-May-2014	Rhagium inquisitor	A	Bell Bay PP|Reads:3	Vouchered:Registered Collection	Centre for Biodiversity Genomics
CNEIC	CNEIC3149-12	BIOUG03405-B04	GMP#00413	BOLD:ACO1987	BIOUG03405-B04	572[0n]	1	KM844950		No				29-Jun-2012	Philonthus caeruleipennis		Elk Island NP	Vouchered:Registered Collection	Centre for Biodiversity Genomics
USCOL	USCOL399-09	09BBCOL-0019	MI090617-01	BOLD:AAH0513		658[0n]	2	HM433400	2	Yes				17-Jun-2009	Lucanus placidus	A			Centre for Biodiversity Genomics	UV sheet
SSGIB	SSGIB4253-15	BIOUG23520-H08	L#14BIOBUS-0214	BOLD:AAY7578	BIOUG23520-H08	588[0n]	1	MF634365		No				22-Jun-2014	Amara conflata		Gulf Islands NP	Vouchered:Registered Collection	Centre for Biodiversity Genomics
CNROD	CNROD479-13	BIOUG08588-A09	GMP#00561	BOLD:AAG5179	BIOUG08588-A09	658[1n]	3	KR127514	1	Yes				11-Jun-2013	Anthonomus quadrigibbus	A	Rouge NP	Vouchered:Registered Collection	Centre for Biodiversity Genomics
BARSM	BARSM916-17	BARS_2016_34_161	2016_34P1_COL_31	BOLD:ADF8448		658[0n]	2	MG062109	1	Yes				08-Aug-2016	Diomus debilis	A			Centre for Biodiversity Genomics
CNKJD	CNKJD868-14	BIOUG11446-C04	GMP#01269	BOLD:ACM6607	BIOUG11446-C04	658[0n]	3	KR130292	1	Yes				27-Jun-2013	Batrisodes riparius	A	Kejimkujik NP	Vouchered:Registered Collection	Centre for Biodiversity Genomics
GMFRF	GMFRF065-14	BIOUG16227-E10	GMP#03149	BOLD:AAD2061	BIOUG16227-E10	534[0n]	1		1	No				23-Jun-2014	Bellamira scalaris	A		Vouchered:Registered Collection	Centre for Biodiversity Genomics
BPCCA	TTCFW543-08	08BBCOL-0316	L#08RIDMO-074	BOLD:AAH7308	08BBCOL-0316	658[0n]	2	KM842630	1	Yes				10-Jul-2008	Plateros peregrinus	A	Riding Mountain NP	Vouchered:Registered Collection	Centre for Biodiversity Genomics
CNKOA	CNKOA200-14	BIOUG11313-H08	GMP#01388	BOLD:ACL9891	BIOUG11313-H08	567[0n]	3	KR124483		No				13-May-2013	Neohypnus beckeri		Kouchibouguac NP	Vouchered:Registered Collection	Centre for Biodiversity Genomics
SSROB	SSROB5334-14	BIOUG13928-A08	L#13BIOBUS-2512	BOLD:ACO7559	BIOUG13928-A08	658[0n]	3	KR486071	1	Yes				09-Jun-2013	Oxytelus convergens	A	Rouge NP	Vouchered:Registered Collection	Centre for Biodiversity Genomics
CNKLF	CNKLF1877-15	BIOUG18438-B08	GMP#03932	BOLD:ACS3437	BIOUG18438-B08	637[0n]	2	KR483944	1	Yes				15-Jul-2014	Hoppingiana hudsonica	A	Kluane NP	Vouchered:Registered Collection	Centre for Biodiversity Genomics	Malaise trap collapsed upon collection
CNKOA	CNKOA198-14	BIOUG11313-H06	GMP#01388	BOLD:ACC7394	BIOUG11313-H06	624[0n]	3	KR121520		Yes				13-May-2013	Sepedophilus littoreus		Kouchibouguac NP	Vouchered:Registered Collection	Centre for Biodiversity Genomics
SSGBA	SSGBA2411-14	BIOUG14179-C11	L#13BIOBUS-0648	BOLD:ACP0631	BIOUG14179-C11	558[0n]	1	KR481435		No				20-Jul-2013	Contacyphon obscurellus	A	Gros Morne NP	Vouchered:Registered Collection	Centre for Biodiversity Genomics	July 12, 18 - 1 Malaise bottle fell to ground
BARSM	BARSM869-17	BARS_2016_34_151	2016_34J2_COL_21	BOLD:ADF5845		658[0n]	2	MG056377	1	Yes				29-Jun-2016	Schistoglossa blatchleyi	A			Centre for Biodiversity Genomics
JSCOL	JSCOL302-11	BIOUG00990-C06	L#JSETM-033	BOLD:AAO3132	BIOUG00990-C06	658[0n]	2	KR487722	1	Yes				21-Jul-2010	Neocrepidodera ferruginea	A			Centre for Biodiversity Genomics	July 18-21 2010
CNKOA	CNKOA196-14	BIOUG11313-H04	GMP#01388	BOLD:AEB0261	BIOUG11313-H04	634[0n]	3	KR129988	1	Yes				13-May-2013	Sunius confluentus		Kouchibouguac NP	Vouchered:Registered Collection	Centre for Biodiversity Genomics
CNBRH	CNBRH316-14	BIOUG10520-D11	GMP#01332	BOLD:AAG5191	BIOUG10520-D11	658[2n]	3	KR119088	1	Yes				06-Sep-2013	Otiorhynchus rugosostriatus	A	Cape Breton Highlands NP	Vouchered:Registered Collection	Centre for Biodiversity Genomics
OPPEE	OPPEE5930-17	BIOUG34019-A03	GMP#03415	BOLD:ADG4808	BIOUG34019-A03	658[0n]				No				10-Jul-2014	Rhagonycha septentrionis	A	SEQUELBIN-3685|Bayview Escarpment PP|Reads:15	Vouchered:Registered Collection	Centre for Biodiversity Genomics
ELPCG	ELPCG1188-17	BIOUG32549-E11	L#17PHCOT-0015	BOLD:ACA2984	L#17PHCOT-0015	589[0n]	1			No				16-May-2017	Donacia fulgens	A		Vouchered:Registered Collection	Centre for Biodiversity Genomics
CNFNR	CNFNR2924-14	BIOUG11911-B07	GMP#01450	BOLD:ACA6655	BIOUG11911-B07	546[0n]	1	KR128899		No				15-Jul-2013	Malthodes niger	A	Forillon NP	Vouchered:Registered Collection	Centre for Biodiversity Genomics
CNSLE	CNSLE375-12	BIOUG02747-F05	GMP#00133	BOLD:AAZ0340	BIOUG02747-F05	638[0n]	1	KM845182		No				29-Jun-2012	Paratenetus punctatus		Thousand Islands NP	Vouchered:Registered Collection	Centre for Biodiversity Genomics
SMTPL	SMTPL3654-15	BIOUG21919-F11	GMP#07454	BOLD:AAP7806	BIOUG21919-F11	570[0n]	1	MG054095		No				08-May-2015	Placusa tacomae		Toronto, Toronto Botanical Gardens	Vouchered:Registered Collection	Centre for Biodiversity Genomics
JSCOL	JSCOL066-11	BIOUG00874-G07	L#JSETM-005	BOLD:AAJ7786	BIOUG00874-G07	658[0n]	2	KR487186	1	Yes				05-May-2010	Paria fragariae	A			Centre for Biodiversity Genomics	May 2-5, 2010
JSCOL	JSCOL295-11	BIOUG00990-B11	L#JSETM-022	BOLD:ABA6356	BIOUG00990-B11	658[0n]	2	KR479918	1	Yes				27-Jun-2010	Brachiacantha ursina	A			Centre for Biodiversity Genomics	June 24-27 2010
SMTPM	SMTPM6383-15	BIOUG22070-E08	GMP#07328	BOLD:ACU9860	BIOUG22070-E08	586[0n]	1	MG058461	1	No				08-May-2015	Ampedus		Queen Charlotte, Queen Charlotte SS	Vouchered:Registered Collection	Centre for Biodiversity Genomics
SSPPA	SSPPA737-15	BIOUG25680-D09	L#14BIOBUS-2375	BOLD:ABA5310	BIOUG25680-D09	579[1n]	1	MF635286		No				22-Jun-2014	Philonthus	A	Point Pelee NP	Vouchered:Registered Collection	Centre for Biodiversity Genomics	June 18, 2 pitfalls dug out
SSPPA	SSPPA731-15	BIOUG25680-D03	L#14BIOBUS-2375	BOLD:ACY6873	BIOUG25680-D03	564[0n]	1	MF639628	1	No				22-Jun-2014	Xenochodaeus musculus	A	Point Pelee NP	Vouchered:Registered Collection	Centre for Biodiversity Genomics	June 18, 2 pitfalls dug out
SSPPA	SSPPA727-15	BIOUG25680-C11	L#14BIOBUS-2375	BOLD:ACY6649	BIOUG25680-C11	576[0n]	1	MF632844	1	No				22-Jun-2014	Onthophagus hecate hecate	A	Point Pelee NP	Vouchered:Registered Collection	Centre for Biodiversity Genomics	June 18, 2 pitfalls dug out
GMOZI	GMOZI697-17	BIOUG36518-G12	GMP#07943	BOLD:ACA6131	BIOUG36518-G12	588[0n]	1			No				16-Aug-2015	Coccinella	A		Vouchered:Registered Collection	Centre for Biodiversity Genomics
BARSM	BARSM808-17	BARS_2016_41_155	2016_41O1_COL_32	BOLD:ABX8929		658[0n]	2	MG060317		Yes				02-Aug-2016	Pityophthorus lautus	A			Centre for Biodiversity Genomics
SSJAA	SSJAA874-13	BIOUG05148-B04	L#12BIOBUS-0302	BOLD:AAY9988	BIOUG05148-B04	628[0n]	2	KM846686		Yes				14-Jun-2012	Nebria gebleri		Jasper NP	Vouchered:Registered Collection	Centre for Biodiversity Genomics	1 pan disturbed, 1 missing and replaced
SWPTP	SWPTP381-15	BIOUG24679-C07	L#15BIOBUS-0382	BOLD:AAU7167	BIOUG24679-C07	658[0n]	2	MG058467		Yes				06-Jul-2015	Ptenidium	A	Point Pelee NP	Vouchered:Registered Collection	Centre for Biodiversity Genomics
HEAPR	HEAPR2802-12	BIOUG02603-H06	L#PHPUS-002a	BOLD:ABX0672	BIOUG02603-H06	633[0n]	1	KR483915		No				11-Apr-2010	Contacyphon			Vouchered:Registered Collection	Centre for Biodiversity Genomics	April 5-11
NGNAA	NGNAA353-13	BIOUG07047-F08	GMP#01945	BOLD:ADI8154	BIOUG07047-F08	538[3n]	1		1	No				13-Jun-2013	Agronus carri			Vouchered:Registered Collection	Centre for Biodiversity Genomics	collected June 6 - June 13, 2013
CNFNR	CNFNR2866-14	BIOUG11910-E08	GMP#01450	BOLD:ACM8777	BIOUG11910-E08	658[0n]	1	KR128008	1	No				15-Jul-2013	Eusphalerum carolinensis	A	Forillon NP	Vouchered:Registered Collection	Centre for Biodiversity Genomics
SSPAB	SSPAB5148-13	BIOUG05859-G06	L#12BIOBUS-0959	BOLD:ACI4498	BIOUG05859-G06	582[1n]	1	KM846115		No				14-Jul-2012	Tachinus addendus		Prince Albert NP	Vouchered:Registered Collection	Centre for Biodiversity Genomics
TZOTA	TZOTA1217-17	BIOUG36406-E02	GMP#10884	BOLD:AAO1521	BIOUG36406-E02	658[0n]				No				04-Sep-2017	Chilocorus renipustulatus	A		Vouchered:Registered Collection	Centre for Biodiversity Genomics
SSJAF	SSJAF9144-13	BIOUG09624-B12	L#12BIOBUS-1096	BOLD:AAP7870	BIOUG09624-B12	658[0n]	3	KM843965		Yes				20-Jul-2012	Scolytus piceae		Jasper NP	Vouchered:Registered Collection	Centre for Biodiversity Genomics
BPCCA	TTCFW251-08	08BBCOL-0024	L#08GRLS-001	BOLD:AAH2369		658[0n]	2	KR488699	1	Yes				28-Jun-2008	Agriotes fucosus	A			Centre for Biodiversity Genomics	Night UV sheet
BPCCA	TTCFW250-08	08BBCOL-0023	L#08GRLS-001	BOLD:AAB6421		658[0n]	2	KR485286	1	Yes				28-Jun-2008	Anthophylax attenuatus	A			Centre for Biodiversity Genomics	Night UV sheet
BPCCA	TTCFW249-08	08BBCOL-0022	L#08GRLS-001	BOLD:AAB6421		658[0n]	2	KR484600	1	Yes				28-Jun-2008	Anthophylax attenuatus	A			Centre for Biodiversity Genomics	Night UV sheet
BPCCA	TTCFW248-08	08BBCOL-0021	L#08GRLS-001	BOLD:AAC2599		658[0n]	2	KR480136	1	Yes				28-Jun-2008	Necrodes surinamensis	A			Centre for Biodiversity Genomics	Night UV sheet
JSCOL	JSCOL010-11	BIOUG00873-G09	L#JSETM-001	BOLD:ABW1289	BIOUG00873-G09	658[0n]	6	KR482538	1	Yes				22-Apr-2010	Anthonomus signatus	A			Centre for Biodiversity Genomics	April 19-22, 2010
OPPOG	OPPOG2362-17	BIOUG34547-C03	GMP#03745	BOLD:ADF7265	BIOUG34547-C03	658[0n]				No				15-Aug-2014	Elonus gruberi	A	SEQUELBIN-2184|Ferris PP|Read:1	Vouchered:Registered Collection	Centre for Biodiversity Genomics
JSCOL	JSCOL008-11	BIOUG00873-G07	L#JSETM-001	BOLD:ABA9947	BIOUG00873-G07	658[0n]	2	KR481666	1	Yes				22-Apr-2010	Dibolia borealis	A			Centre for Biodiversity Genomics	April 19-22, 2010
BPCCA	TTCFW243-08	08BBCOL-0016	L#08GRLS-001	BOLD:AAI3796		658[0n]	2	KR488908	1	Yes				28-Jun-2008	Cephaloon lepturoides	A			Centre for Biodiversity Genomics	Night UV sheet
OPPFO	OPPFO5274-17	BIOUG35108-F05	GMP#03335	BOLD:ADI6792	BIOUG35108-F05	658[0n]			1	No				09-Jul-2014	Trichapion	A	SEQUELBIN-10423|Ojibway Prairie PP|Read:8	Vouchered:Registered Collection	Centre for Biodiversity Genomics
SMTPI	SMTPI4725-14	BIOUG16015-F11	GMP#05785	BOLD:AAN6210	BIOUG16015-F11	588[0n]	1	KR481187		No				03-Oct-2014	Ischnopterapion virens	A	Brockville, St. Francis Catholic School	Vouchered:Registered Collection	Centre for Biodiversity Genomics
USCOL	USCOL758-09	09BBCOL-0378	MI090618-18	BOLD:AAH0144		658[0n]	2	HM433712	2	Yes				18-Jun-2009	Melanotus communis	A			Centre for Biodiversity Genomics	UV sheet
JSCOL	JSCOL001-11	BIOUG00873-F12	L#JSETM-001	BOLD:ABW8729	BIOUG00873-F12	658[0n]	6	KR490493	1	Yes				22-Apr-2010	Catapastus conspersus	A			Centre for Biodiversity Genomics	April 19-22, 2010
BPCCA	TTCFW236-08	08BBCOL-0009	L#08GRLS-001	BOLD:AAI3796		658[0n]	2	KR480532	1	Yes				28-Jun-2008	Cephaloon lepturoides	A			Centre for Biodiversity Genomics	Night UV sheet
BPCCA	TTCFW235-08	08BBCOL-0008	L#08GRLS-001	BOLD:AAH2380		658[0n]	2	KR489844	1	Yes				28-Jun-2008	Cardiophorus convexus	A			Centre for Biodiversity Genomics	Night UV sheet
SSEIB	SSEIB8455-13	BIOUG05881-F02	L#12BIOBUS-0718	BOLD:ACI6929	BIOUG05881-F02	661[0n]	1	KM850161	1	No				29-Jun-2012	Baeocera		Elk Island NP	Vouchered:Registered Collection	Centre for Biodiversity Genomics
OPPHK	OPPHK775-17	BIOUG33528-F02	GMP#03347	BOLD:ACC7604	BIOUG33528-F02	658[0n]				No				14-May-2014	Colopterus truncatus	A	SEQUELBIN-2219|Pinery PP - Site 2|Reads:9	Vouchered:Registered Collection	Centre for Biodiversity Genomics
SMTPC	SMTPB9366-13	BIOUG05599-E08	GMP#00792	BOLD:ABW7167	BIOUG05599-E08	658[0n]	3	KR483753	1	Yes				03-May-2013	Gabrius appendiculatus	A	Ethel, North Woods ES	Vouchered:Registered Collection	Centre for Biodiversity Genomics	Malaise 22-Apr-13 to 03-May-13
RBGBB	MPCAN761-17	BIOUG34211-A01	L#17BIOBUS-0098	BOLD:ADI4527	BIOUG34211-A01	636[0n]	1		1	No				21-Jul-2017	Scymnus	A		Vouchered:Registered Collection	Centre for Biodiversity Genomics
GMGSG	GMGSG398-12	BIOUG03086-B05	GMP#00037	BOLD:ABA6358	BIOUG03086-B05	658[0n]	3		1	Yes				17-Jul-2012	Dromaeolus cylindricollis		Great Smoky Mountains National Park	Vouchered:Registered Collection	Centre for Biodiversity Genomics
OPPFO	OPPFO4932-17	BIOUG35105-A08	GMP#03335	BOLD:AAH3298	BIOUG35105-A08	657[0n]				No				09-Jul-2014	Brachiacantha albifrons	A	SEQUELBIN-2221|Ojibway Prairie PP|Read:1	Vouchered:Registered Collection	Centre for Biodiversity Genomics
BARSF	BARSF289-16	BARS_2015_34_289	2015_34B_COL_13	BOLD:AAO1279		525[0n]	1	MG058028		No				30-May-2015	Rhinoncus perpendicularis	A			Centre for Biodiversity Genomics
ELPCG	ELPCG6822-17	BIOUG35411-C01	L#17PHCOT-0216	BOLD:ADJ1669	L#17PHCOT-0216	658[0n]			1	No				12-Jul-2017	Athous brightwelli	A		Vouchered:Registered Collection	Centre for Biodiversity Genomics
GMGSG	GMGSG390-12	BIOUG03086-A09	GMP#00037	BOLD:AAU7333	BIOUG03086-A09	612[0n]	1			No				17-Jul-2012	Calopteron reticulatum		Great Smoky Mountains National Park	Vouchered:Registered Collection	Centre for Biodiversity Genomics
SMTPP	SMTPP3426-15	BIOUG25616-G01	GMP#08414	BOLD:ACF9724	BIOUG25616-G01	648[0n]	2	MG060708		Yes				02-Oct-2015	Gabrius picipennis	A	Two Hills School	Vouchered:Registered Collection	Centre for Biodiversity Genomics
JSYKA	JSYKA253-10	JSYKB-159	L#JSYKB-159	BOLD:AAK1928		658[0n]	2	HQ961912	2	Yes				02-Jul-2009	Callidium cicatricosum	A	Cerambycidae1		Centre for Biodiversity Genomics	Blue pan trap
ALSTA	ALSTA1181-17	BIOUG36239-B09	GMP#10826	BOLD:AAP6953	BIOUG36239-B09	658[0n]				No				11-Jul-2017	Mordellina ancilla	A		Vouchered:Registered Collection	Centre for Biodiversity Genomics	Trap 1
CNGCC	CNGCC059-15	BIOUG19984-E12	GMP#05082	BOLD:AAQ0076	BIOUG19984-E12	576[0n]	1	MF640724		No				15-Jul-2014	Pseudanostirus nigricollis	A	Glacier NP	Vouchered:Registered Collection	Centre for Biodiversity Genomics
CNGCC	CNGCC058-15	BIOUG19984-E11	GMP#05082	BOLD:ACA4130	BIOUG19984-E11	658[0n]	2	MF634969		Yes				15-Jul-2014	Liotrichus sagitticollis	A	Glacier NP	Vouchered:Registered Collection	Centre for Biodiversity Genomics
CNJAG	CNJAG1026-12	BIOUG03582-C02	GMP#00399	BOLD:ACU9950	BIOUG03582-C02	630[0n]	1	KM846749	1	No				22-Aug-2012	Caenocara scymnoides	A	Jasper NP	Vouchered:Registered Collection	Centre for Biodiversity Genomics
OPPOE	OPPOE2842-17	BIOUG34055-B06	GMP#03743	BOLD:ACZ1867	BIOUG34055-B06	658[0n]				No				18-Jul-2014	Pseudotolida arida	A	Ferris PP|Reads:3	Vouchered:Registered Collection	Centre for Biodiversity Genomics
CNGCC	CNGCC050-15	BIOUG19984-E03	GMP#05082	BOLD:AAB9228	BIOUG19984-E03	579[1n]	1	MF633452		No				15-Jul-2014	Evodinus monticola	A	Glacier NP	Vouchered:Registered Collection	Centre for Biodiversity Genomics
OPPQM	OPPQM1873-17	BIOUG35543-E06	GMP#03253	BOLD:ADJ2595	BIOUG35543-E06	658[0n]			1	No				09-Jun-2014	Contacyphon	A	SEQUELBIN-10441|Short Hills PP|Read:2	Vouchered:Registered Collection	Centre for Biodiversity Genomics
CNBRH	CNBRH230-14	BIOUG10519-C07	GMP#01332	BOLD:ACL8877	BIOUG10519-C07	658[0n]	3	KR127888	1	Yes				06-Sep-2013	Scaphisoma	A	Cape Breton Highlands NP	Vouchered:Registered Collection	Centre for Biodiversity Genomics
BPCCA	TTCFW522-08	08BBCOL-0295	L#08RIDMO-021	BOLD:AAB7401	08BBCOL-0295	658[0n]	4	KM849722	1	Yes				08-Jul-2008	Trachysida mutabilis	A	Riding Mountain NP	Vouchered:Registered Collection	Centre for Biodiversity Genomics
BPCCA	TTCFW521-08	08BBCOL-0294	L#08RIDMO-021	BOLD:AAH2394	08BBCOL-0294	658[0n]	2	KM843212	1	Yes				08-Jul-2008	Sylvanelater mendax	A	Riding Mountain NP	Vouchered:Registered Collection	Centre for Biodiversity Genomics
COLON	COLON096-17	BIOUG33729-H11		BOLD:ACX5730	BIOUG33729-H11	589[0n]	1		1	No				20-Jul-2017	Osmoderma eremicola	A			Centre for Biodiversity Genomics
BPCCA	TTCFW520-08	08BBCOL-0293	L#08RIDMO-021	BOLD:AAH2391	08BBCOL-0293	658[0n]	2	KM850148	1	Yes				08-Jul-2008	Selatosomus appropinquans	A	Riding Mountain NP	Vouchered:Registered Collection	Centre for Biodiversity Genomics
SMTPR	SMTPR5181-16	BIOUG31082-E01	GMP#09498	BOLD:ADE2155	BIOUG31082-E01	555[0n]	1	MG056968	1	No				30-Sep-2016	Bledius coulteri			Vouchered:Registered Collection	Centre for Biodiversity Genomics
CNGSB	CNGSB053-15	BIOUG20377-G09	GMP#03882	BOLD:AAG4418	BIOUG20377-G09	579[0n]	1	MF641046		No				29-May-2014	Disonycha xanthomelas	A	Grasslands NP	Vouchered:Registered Collection	Centre for Biodiversity Genomics
CAARC	CAARC034-10	08WOLVES-00414	L#08WOLVES-0262	BOLD:AAN5416	08WOLVES-00414	658[0n]	4	HQ938127	1	Yes				09-Jul-2008	Pterostichus barryorum				Centre for Biodiversity Genomics
BPCCA	TTCFW320-08	08BBCOL-0093	L#08GRAS-001	BOLD:AAH6802	08BBCOL-0093	658[0n]	2	KM844913	1	Yes				14-Jul-2008	Xenochodaeus simplex	A	Grasslands NP	Vouchered:Registered Collection	Centre for Biodiversity Genomics
BPCCA	TTCFW518-08	08BBCOL-0291	L#08RIDMO-083	BOLD:AAG5198	08BBCOL-0291	384[0n]	4	KM845888	1	No				12-Jul-2008	Otiorhynchus ovatus	A	Riding Mountain NP	Vouchered:Registered Collection	Centre for Biodiversity Genomics	|ETOH
SSFDA	SSFDA100-14	BIOUG13437-C11	L#13BIOBUS-0040	BOLD:ACO5219	BIOUG13437-C11	658[0n]	1	KR481800	1	No				30-May-2013	Gymnusa grandiceps	A	Fundy NP	Vouchered:Registered Collection	Centre for Biodiversity Genomics	May 25, trap flooded and relocated, May 27 trap flooded
SSBRA	SSBRA3622-14	BIOUG13218-E12	L#13BIOBUS-0512	BOLD:ACI7537	BIOUG13218-E12	621[2n]	1	KR481642		No				29-Jun-2013	Hormorus undulatus		Cape Breton Highlands NP	Vouchered:Registered Collection	Centre for Biodiversity Genomics	June 29, 3 pans flipped
JSJUL	JSJUL2225-11	BIOUG01484-G06	L#11JSETM-014	BOLD:AAR3352		575[3n]	2	KR481754	1	Yes				26-Jul-2011	Anotylus insecatus				Centre for Biodiversity Genomics	July 20-26, 2011
GMNZV	GMNZV238-14	BIOUG15558-C03	GMP#00591	BOLD:AAO0037	BIOUG15558-C03	522[1n]	1			No				25-Mar-2013	Clambus simsoni			Vouchered:Registered Collection	Centre for Biodiversity Genomics
JSJUL	JSJUL2224-11	BIOUG01484-G05	L#11JSETM-014	BOLD:AAO2301		658[0n]	2	KR481350	1	Yes				26-Jul-2011	Stelidota geminata				Centre for Biodiversity Genomics	July 20-26, 2011
BPCCA	TTCFW592-08	08BBCOL-0365	L#08WATL-018	BOLD:AAG2530	08BBCOL-0365	658[0n]	2	KM847505	1	Yes				23-Jul-2008	Bromius obscurus	A	Waterton Lakes NP	Vouchered:Registered Collection	Centre for Biodiversity Genomics
SSBAF	SSBAF7829-13	BIOUG07203-C06	L#12BIOBUS-1224	BOLD:AAU6890	BIOUG07203-C06	611[2n]	1	KM843571		No				25-Jul-2012	Chrysomela	A	Banff NP	Vouchered:Registered Collection	Centre for Biodiversity Genomics
SSROB	SSROB5185-14	BIOUG13925-F05	L#13BIOBUS-2512	BOLD:AAN1494	BIOUG13925-F05	576[0n]	1	KR482651		No				09-Jun-2013	Omalium rivulare	A	Rouge NP	Vouchered:Registered Collection	Centre for Biodiversity Genomics
SSBAF	SSBAF7824-13	BIOUG07203-C01	L#12BIOBUS-1224	BOLD:AAU6890	BIOUG07203-C01	573[0n]	1	KM848223		No				25-Jul-2012	Chrysomela	A	Banff NP	Vouchered:Registered Collection	Centre for Biodiversity Genomics
CNPPE	CNPPE1529-12	BIOUG03375-H06	GMP#00175	BOLD:AAU7124	BIOUG03375-H06	639[0n]	1	KJ163434		No				04-Jul-2012	Horistonotus curiatus	A	Point Pelee NP	Vouchered:Registered Collection	Centre for Biodiversity Genomics
MPCAN	MPCAN262-17	BIOUG34205-F12	L#17BIOBUS-0075	BOLD:ACA6322	BIOUG34205-F12	409[0n]	1			No				10-Jun-2017	Carpophilus	A		Vouchered:Registered Collection	Centre for Biodiversity Genomics
SSJAC	SSJAC204-13	BIOUG05910-D05	L#12BIOBUS-0306	BOLD:ACG5513	BIOUG05910-D05	658[0n]	3	KM844577	1	Yes				14-Jun-2012	Bisnius		Jasper NP	Vouchered:Registered Collection	Centre for Biodiversity Genomics
BBCCA	BBCCA3780-12	BIOUG02283-A08	L#11BIOBUS-2573	BOLD:AAL8066	BIOUG02283-A08	658[0n]	2		1	Yes				07-Aug-2011	Pachybrachis	A	Anza-Borrego State Park		Centre for Biodiversity Genomics	night collecting|clear and warm
RRMFE	RRMFE3007-15	BIOUG22570-B12	GMP#07728	BOLD:AAC3543	BIOUG22570-B12	613[0n]	1	KT608741		No				27-May-2015	Dicerca divaricata	A		Vouchered:Registered Collection	Centre for Biodiversity Genomics
SSROB	SSROB2775-14	BIOUG13531-D06	L#13BIOBUS-2522	BOLD:ACO4433	BIOUG13531-D06	343[1n]	1	MF634201		No				07-Jun-2013	Nedyus apicalis	A	Rouge NP	Vouchered:Registered Collection	Centre for Biodiversity Genomics
CNTIG	CNTIG180-15	BIOUG21837-H03	GMP#03794	BOLD:ACL9554	BIOUG21837-H03	657[1n]	2	MF633393		Yes				08-Aug-2014	Mycetoporus lucidulus	A	Thousand Islands NP	Vouchered:Registered Collection	Centre for Biodiversity Genomics
MPCAN	MPCAN250-17	BIOUG34205-E12	L#17BIOBUS-0076	BOLD:ACZ0553	BIOUG34205-E12	579[0n]	1			No				11-Jun-2017	Triplax flavicollis	A		Vouchered:Registered Collection	Centre for Biodiversity Genomics
BBCEC	BBCEC169-09	09BBECO-0169	L#09KJ-117	BOLD:AAG4324	09BBECO-0169	658[0n]	2	HM411853	2	Yes				01-Aug-2009	Tachinus fimbriatus	A	Kejimkujik NP	Vouchered:Registered Collection	Centre for Biodiversity Genomics
SSROB	SSROB2770-14	BIOUG13531-D01	L#13BIOBUS-2522	BOLD:ACL1518	BIOUG13531-D01	658[0n]	2	KR486900		Yes				07-Jun-2013	Sumitrosis	A	Rouge NP	Vouchered:Registered Collection	Centre for Biodiversity Genomics
SSWLA	SSWLA2044-13	BIOUG04805-H04	L#12BIOBUS-0653	BOLD:ACF6294	BIOUG04805-H04	576[0n]	1	KM845815		No				27-Jun-2012	Atheta keeni		Waterton Lakes NP	Vouchered:Registered Collection	Centre for Biodiversity Genomics	June 25, 1 pitfall found destroyed, was replaced|June 27, 1 pitfall found destroyed on end date
BPCCA	TTCFW436-08	08BBCOL-0209	L#08BHPP-003	BOLD:AAH6803		658[0n]	2	KR484456	1	Yes				04-Jul-2008	Dichelonyx kirbyi	A		Vouchered:Registered Collection	Centre for Biodiversity Genomics	Night UV sheet
CNTIH	CNTIH3250-15	BIOUG21288-A06	GMP#03813	BOLD:ACV0643	BIOUG21288-A06	657[0n]	2	MF633645	1	Yes				04-Sep-2014	Euconnus	A	Thousand Islands NP	Vouchered:Registered Collection	Centre for Biodiversity Genomics	3 week collection due to ethanol shortage
BPCCA	TTCFW435-08	08BBCOL-0208	L#08BHPP-003	BOLD:AAH6660		658[0n]	2	KR489685	1	Yes				04-Jul-2008	Pyractomena angulata	A			Centre for Biodiversity Genomics	Night UV sheet
MPCAN	MPCAN222-17	BIOUG34205-C08	L#17BIOBUS-0074	BOLD:ABW1290	BIOUG34205-C08	576[2n]	1			No				10-Jun-2017	Anthonomus nebulosus	A		Vouchered:Registered Collection	Centre for Biodiversity Genomics
GMCTX	GMCTX947-17	BIOUG36324-B04	GMP#10490	BOLD:AAP7314	BIOUG36324-B04	658[0n]				No				10-Jul-2017	Axinotarsus pulicarius			Vouchered:Registered Collection	Centre for Biodiversity Genomics
USCOL	USCOL350-09	09BBCOL-0730	MI090618-01	BOLD:AAH0321		658[0n]	2	HM433364	2	Yes				18-Jun-2009	Rhagonycha excavata				Centre for Biodiversity Genomics	freehand
MPCAN	MPCAN215-17	BIOUG34205-C01	L#17BIOBUS-0074	BOLD:AAH0179	BIOUG34205-C01	594[0n]	1			No				10-Jun-2017	Baliosus nervosus	A		Vouchered:Registered Collection	Centre for Biodiversity Genomics
GMFID	GMFID084-12	BIOUG04087-G12	GMP#00460	BOLD:ABW4548	BIOUG04087-G12	661[0n]	3		1	Yes				07-Jul-2012	Trixagus carinifrons			Vouchered:Registered Collection	Centre for Biodiversity Genomics
ELPCG	ELPCG5200-17	BIOUG32597-G04	L#17PHCOT-0201	BOLD:ACJ3145	L#17PHCOT-0201	595[0n]	1			No				28-Jun-2017	Ptilinus ruficornis	A		Vouchered:Registered Collection	Centre for Biodiversity Genomics
CNGBD	CNGBD042-13	BIOUG09671-F10	GMP#01532	BOLD:ACL5199	BIOUG09671-F10	601[0n]	3	KR124802	1	No				11-Jun-2013	Asclera ruficollis	A	Georgian Bay Islands NP	Vouchered:Registered Collection	Centre for Biodiversity Genomics
MPCAN	MPCAN204-17	BIOUG34205-B02	L#17BIOBUS-0074	BOLD:AAB3221	BIOUG34205-B02	594[0n]	1			No				10-Jun-2017	Trypodendron lineatum	A		Vouchered:Registered Collection	Centre for Biodiversity Genomics
JSMAY	JSMAY009-11	BIOUG01593-H10	L#11JSETM-002	BOLD:AAO1019		623[0n]	2	KR480058	1	No				28-May-2011	Atomaria nigrirostris				Centre for Biodiversity Genomics	May 21-28, 2011
MPCAN	MPCAN200-17	BIOUG34205-A10	L#17BIOBUS-0074	BOLD:ADH8544	BIOUG34205-A10	589[0n]	1		1	No				10-Jun-2017	Aglyptinus laevis	A		Vouchered:Registered Collection	Centre for Biodiversity Genomics
MPCAN	MPCAN197-17	BIOUG34205-A07	L#17BIOBUS-0074	BOLD:ACZ0951	BIOUG34205-A07	588[0n]	1			No				10-Jun-2017	Ceracis singularis	A		Vouchered:Registered Collection	Centre for Biodiversity Genomics
SSBRC	SSBRC3116-14	BIOUG13564-B06	L#13BIOBUS-0496	BOLD:AAO3881	BIOUG13564-B06	560[1n]	3	KR481940	1	No				29-Jun-2013	Cymindis neglecta		Cape Breton Highlands NP	Vouchered:Registered Collection	Centre for Biodiversity Genomics
MPCAN	MPCAN193-17	BIOUG34205-A03	L#17BIOBUS-0074	BOLD:ACA9001	BIOUG34205-A03	591[0n]	1			No				10-Jun-2017	Laemophloeus fasciatus	A		Vouchered:Registered Collection	Centre for Biodiversity Genomics
OPPHQ	OPPHQ994-17	BIOUG35075-B12	GMP#03353	BOLD:ABY0745	BIOUG35075-B12	658[0n]				No				06-Aug-2014	Canifa pallipes	A	SEQUELBIN-10426|Pinery PP - Site 2|Read:8	Vouchered:Registered Collection	Centre for Biodiversity Genomics
POBGD	POBGD320-15	BIOUG26581-H09	GMP#04695	BOLD:AAD1195	BIOUG26581-H09	565[3n]	1	MG056857		No				26-Sep-2014	Scolytus multistriatus	A	Port of Montreal	Vouchered:Registered Collection	Centre for Biodiversity Genomics
CNGBB	CNGBB280-13	BIOUG09360-G04	GMP#01524	BOLD:ACF8270	BIOUG09360-G04	661[2n]	3	KR130954		No				12-May-2013	Ophraella conferta	A	Georgian Bay Islands NP	Vouchered:Registered Collection	Centre for Biodiversity Genomics
GMCBA	GMCBA065-16	BIOUG28836-G11	GMP#06011	BOLD:ACL4479	BIOUG28836-G11	561[0n]	1	MG058143		No				09-May-2015	Xestobium affine	A		Vouchered:Registered Collection	Centre for Biodiversity Genomics
OPPQO	OPPQO692-17	BIOUG35569-G02	GMP#03255	BOLD:ADJ2453	BIOUG35569-G02	658[0n]			1	No				07-Jul-2014	Epitrix hirtipennis	A	SEQUELBIN-10432|Short Hills PP|Read:6	Vouchered:Registered Collection	Centre for Biodiversity Genomics
BBCEC	BBCEC155-09	09BBECO-0155	L#09GM-093	BOLD:AAH2393	09BBECO-0155	658[0n]	2	HM411840	2	Yes				16-Jul-2009	Setasomus nitidulus	A	Gros Morne NP	Vouchered:Registered Collection	Centre for Biodiversity Genomics	|http://www.gigapan.org/viewGigapan.php?id=29259
BBCCA	BBCCA3686-12	BIOUG02282-A09	L#11BIOBUS-2360	BOLD:AAH0258	BIOUG02282-A09	658[0n]	2		1	Yes				23-Jul-2011	Monoxia	A	San Clemente State Beach		Centre for Biodiversity Genomics	hand collecting|sunny and hot
JSJUL	JSJUL2340-11	BIOUG01593-A07	L#11JSETM-014	BOLD:ACG2756		647[1n]	2	KR486819	1	Yes				26-Jul-2011	Monotoma longicollis				Centre for Biodiversity Genomics	July 20-26, 2011
BARSM	BARSM174-17	BARS_2016_26_196	2016_26I1_COL_25	BOLD:ADF7015		658[0n]	2	MG061701	1	Yes				21-Jun-2016	Zeadolopus egenus	A			Centre for Biodiversity Genomics
USCOC	USCOC752-10	10BBCOL-0752	L#2010TX-001	BOLD:AAN6106	10BBCOL-0752	658[0n]	2	HQ984317	2	Yes				03-Apr-2010	Rhagonycha oriflava				Centre for Biodiversity Genomics	UV light trap|Very warm and humid, clear sky
USCOC	USCOC751-10	10BBCOL-0751	L#2010TX-001	BOLD:AAN6106	10BBCOL-0751	658[0n]	2	HQ984316	2	Yes				03-Apr-2010	Rhagonycha oriflava				Centre for Biodiversity Genomics	UV light trap|Very warm and humid, clear sky
USCOC	USCOC750-10	10BBCOL-0750	L#2010TX-001	BOLD:AAN6106	10BBCOL-0750	658[0n]	2	HQ984315	2	Yes				03-Apr-2010	Rhagonycha oriflava				Centre for Biodiversity Genomics	UV light trap|Very warm and humid, clear sky
JSAUG	JSAUG1576-11	BIOUG01593-F08	L#11JSETM-018	BOLD:ABA1660		658[0n]	2	KR481901	1	Yes				23-Aug-2011	Longitarsus rubiginosus				Centre for Biodiversity Genomics	Aug 14-23, 2011
JSAUG	JSAUG1575-11	BIOUG01593-F07	L#11JSETM-018	BOLD:ABA5313		635[0n]	2	KR489724	1	Yes				23-Aug-2011	Amischa				Centre for Biodiversity Genomics	Aug 14-23, 2011
BPCCA	TTCFW421-08	08BBCOL-0194	L#08PUK-054	BOLD:AAG9110	08BBCOL-0194	658[0n]	2	KM844857	1	Yes				02-Jul-2008	Dictyoptera aurora	A	Pukaskwa NP	Vouchered:Registered Collection	Centre for Biodiversity Genomics
OPPMO	OPPMO011-17	BIOUG34754-F05	GMP#03319	BOLD:ADI6893	BIOUG34754-F05	658[0n]			1	No				08-Jul-2014	Athous	A	SEQUELBIN-10558|Rondeau PP - Site 1|Read:3	Vouchered:Registered Collection	Centre for Biodiversity Genomics
OPPQE	OPPQE125-17	BIOUG34035-B12	GMP#03719	BOLD:AAE6659		658[0n]				No				17-Jul-2014	Aegomorphus modestus	A	SEQUELBIN-10547|Frontenac PP|Read:3	Vouchered:Registered Collection	Centre for Biodiversity Genomics
BBCCA	BBCCA3652-12	BIOUG02278-F10	L#11BIOBUS-2335	BOLD:ABX2491	BIOUG02278-F10	618[0n]	2		1	Yes				22-Jul-2011	Liodessus obscurellus	A	Crystal Cove State Park		Centre for Biodiversity Genomics	hand collecting|sunny and hot, overcast
OPPEO	OPPEO5456-17	BIOUG35538-H11	GMP#03703	BOLD:ACC7122	BIOUG35538-H11	658[0n]				No				17-Jul-2014	Nematodes penetrans	A	SEQUELBIN-10562|Murphys Point PP|Read:1	Vouchered:Registered Collection	Centre for Biodiversity Genomics
OPPQE	OPPQE121-17	BIOUG34035-B08	GMP#03719	BOLD:AAU7149		658[0n]				No				17-Jul-2014	Athous cucullatus	A	SEQUELBIN-1788|Frontenac PP|Read:3	Vouchered:Registered Collection	Centre for Biodiversity Genomics
OPPEO	OPPEO5453-17	BIOUG35538-H08	GMP#03703	BOLD:ACH4140	BIOUG35538-H08	658[0n]				No				17-Jul-2014	Nematodes penetrans	A	SEQUELBIN-10435|Murphys Point PP|Read:6	Vouchered:Registered Collection	Centre for Biodiversity Genomics
BPCCB	BPCCB063-10	08OEC-126	L#OEC-004	BOLD:AAL8073		658[0n]	2	HM905928	1	Yes				26-May-2008	Rugilus rufipes	A			Centre for Biodiversity Genomics	daytime netting and free hand
OPPEE	OPPEE5948-17	BIOUG34019-B09	GMP#03415	BOLD:AAU7291	BIOUG34019-B09	658[0n]				No				10-Jul-2014	Mordellina pustulata	A	SEQUELBIN-3193|Bayview Escarpment PP|Reads:8	Vouchered:Registered Collection	Centre for Biodiversity Genomics
BBCCA	BBCCA3635-12	BIOUG02278-E05	L#11BIOBUS-2316	BOLD:ABX2506	BIOUG02278-E05	658[0n]	2		1	Yes				21-Jul-2011	Anthicus nanus	A	San Mateo Campground		Centre for Biodiversity Genomics	hand collecting|cloudy and hot
BBCCA	BBCCA3629-12	BIOUG02278-D11	L#11BIOBUS-2180	BOLD:ABX2490	BIOUG02278-D11	658[3n]	2		1	Yes				12-Jul-2011	Psylliodes	A	Dead Horse Ranch State Park		Centre for Biodiversity Genomics	night sheet|cloudy and mid-warm
USCOC	USCOC702-10	10BBCOL-0702	L#2010CO-083	BOLD:AAN6092	10BBCOL-0702	658[0n]	2	HQ984270	1	Yes				14-May-2010	Meloe niger		Pawnee Nat Grassland		Centre for Biodiversity Genomics	Freehand sampling|partly cloudy, windy
BARSM	BARSM121-17	BARS_2016_2_161	2016_2O1_COL_51	BOLD:AAA9073		658[1n]	2	MG055778		Yes				02-Aug-2016	Optioservus	A			Centre for Biodiversity Genomics
BPCCA	TTCFW413-08	08BBCOL-0186	L#08PUK-054	BOLD:AAH2383	08BBCOL-0186	658[0n]	2	KM850228	1	Yes				02-Jul-2008	Limonius aeger	A	Pukaskwa NP	Vouchered:Registered Collection	Centre for Biodiversity Genomics
USCOC	USCOC697-10	10BBCOL-0697	L#2010AR-042	BOLD:AAH0109	10BBCOL-0697	632[0n]	2	HQ984265	1	Yes				19-May-2010	Photinus indictus				Centre for Biodiversity Genomics	Freehand sampling|warm, partly cloudy
SSPRC	SSPRC534-15	BIOUG22348-H09	L#14BIOBUS-0296	BOLD:AAD4910	BIOUG22348-H09	579[0n]	1	MF635607	1	No				01-Jul-2014	Pidonia quadrata		Pacific Rim NP	Vouchered:Registered Collection	Centre for Biodiversity Genomics
BPCCA	TTCFW411-08	08BBCOL-0184	L#08PUK-054	BOLD:AAH2386	08BBCOL-0184	658[0n]	2	KM846648	1	Yes				02-Jul-2008	Pseudanostirus propolus	A	Pukaskwa NP	Vouchered:Registered Collection	Centre for Biodiversity Genomics
USCOC	USCOC684-10	10BBCOL-0684	L#2010CO-001	BOLD:AAE3430	10BBCOL-0684	658[0n]	2	HQ984255	1	Yes				09-May-2010	Dendroctonus valens				Centre for Biodiversity Genomics	Freehand sampling|warm and sunny
BPCCA	COSO466-08	08SOCOL-0466	08SOCOL-0466	BOLD:AAC5900		654[0n]	2	KR487062	1	Yes				21-Jun-2008	Hydrobius fuscipes				Centre for Biodiversity Genomics	night UV Sheet
NGAAD	NGAAD1848-14	BIOUG12822-A12	GMP#01974	BOLD:ACN8008	BIOUG12822-A12	658[0n]	2	KR483297	1	Yes				15-Aug-2013	Acidota crenata			Vouchered:Registered Collection	Centre for Biodiversity Genomics	collected August 8-15, 2013
PLATY	COSO463-08	08SOCOL-0463	08SOCOL-0463	BOLD:AAY4533		658[0n]	2	KR489028	1	Yes				21-Jun-2008	Platynus hypolithos				Centre for Biodiversity Genomics	pitfall traps
CNSLD	CNSLD499-12	BIOUG02756-A09	GMP#00131	BOLD:ABX7717	BIOUG02756-A09	673[2n]	3	KM848251	1	No				15-Jun-2012	Ampedus		Thousand Islands NP	Vouchered:Registered Collection	Centre for Biodiversity Genomics
BPCCA	COSO460-08	08SOCOL-0460	08SOCOL-0460	BOLD:AAH2775		658[0n]	2	KR482493	1	Yes				21-Jun-2008	Harpalus affinis				Centre for Biodiversity Genomics	pitfall traps
BPCCA	COSO459-08	08SOCOL-0459	08SOCOL-0459	BOLD:AAH2774		631[0n]	2	KR482513	1	Yes				21-Jun-2008	Agonum muelleri				Centre for Biodiversity Genomics	pitfall traps
JSCOL	JSCOL173-11	BIOUG00971-H07	L#JSETM-022	BOLD:AAO4782	BIOUG00971-H07	658[0n]	2	KR487209	1	Yes				27-Jun-2010	Nanophyes marmoratus	A			Centre for Biodiversity Genomics	June 24-27 2010
BPCCA	COSO454-08	08SOCOL-0454	08SOCOL-0454	BOLD:ACI6375		658[0n]	2	KR482425	1	Yes				20-Jun-2008	Dendroides concolor				Centre for Biodiversity Genomics	night UV sheet
USCOC	USCOC670-10	10BBCOL-0670	L#2010CO-001	BOLD:AAG4441	10BBCOL-0670	658[0n]	2	HQ984241	1	Yes				09-May-2010	Chrysomela				Centre for Biodiversity Genomics	Freehand sampling|warm and sunny
RRSSA	RRSSA2612-15	BIOUG22838-F07	L#15RARE-0142	BOLD:ABV1545	BIOUG22838-F07	576[0n]	1	KT605634		No				31-May-2015	Cercyon haemorrhoidalis	A		Vouchered:Registered Collection	Centre for Biodiversity Genomics
BPCCA	TTCFW408-08	08BBCOL-0181	L#08PUK-054	BOLD:AAG0759	08BBCOL-0181	658[0n]	2	KM849000	1	Yes				02-Jul-2008	Schizotus cervicalis	A	Pukaskwa NP	Vouchered:Registered Collection	Centre for Biodiversity Genomics
SWBAC	SWBAC231-15	BIOUG24566-B09	L#15BIOBUS-0392	BOLD:ACZ0303	BIOUG24566-B09	658[0n]	2	MG054298	1	Yes				13-Jul-2015	Euconnus	A	Backus Heritage CA	Vouchered:Registered Collection	Centre for Biodiversity Genomics
SSGBB	SSGBB4050-14	BIOUG14220-A04	L#13BIOBUS-0656	BOLD:AAG7260	BIOUG14220-A04	564[0n]	1	KR481272		No				20-Jul-2013	Contacyphon obscurellus		Gros Morne NP	Vouchered:Registered Collection	Centre for Biodiversity Genomics
BPCCA	COSO446-08	08SOCOL-0446	08SOCOL-0446	BOLD:AAG4441		658[0n]	2	KR480582	1	Yes				20-Jun-2008	Chrysomela				Centre for Biodiversity Genomics	daytime netting
JSCOL	JSCOL171-11	BIOUG00971-H05	L#JSETM-021	BOLD:ABA9099	BIOUG00971-H05	658[0n]	2	KR490508	1	Yes				24-Jun-2010	Scaphisoma rubens	A			Centre for Biodiversity Genomics	June 19-24, 2010 (bottle 2)
BPCCA	COSO444-08	08SOCOL-0444	08SOCOL-0444	BOLD:AAG4435		642[0n]	2	KR490244	1	Yes				20-Jun-2008	Plateumaris rufa				Centre for Biodiversity Genomics	daytime netting
BPCCA	COSO443-08	08SOCOL-0443	08SOCOL-0443	BOLD:AAG4440		658[0n]	2	KR483569	1	Yes				20-Jun-2008	Plateumaris pusilla				Centre for Biodiversity Genomics	daytime netting
BPCCA	COSO442-08	08SOCOL-0442	08SOCOL-0442	BOLD:AAG4440		658[0n]	2	KR481116	1	Yes				20-Jun-2008	Plateumaris pusilla				Centre for Biodiversity Genomics	daytime netting
BPCCA	COSO440-08	08SOCOL-0440	08SOCOL-0440	BOLD:AAW1955		658[0n]	2	KR489859	1	Yes				20-Jun-2008	Agriotes pubescens				Centre for Biodiversity Genomics	daytime netting
BPCCA	COSO439-08	08SOCOL-0439	08SOCOL-0439	BOLD:AAH0183		658[0n]	2	KR487076	1	Yes				20-Jun-2008	Pedilus elegans				Centre for Biodiversity Genomics	daytime netting
BPCCA	COSO438-08	08SOCOL-0438	L#08BNP-061	BOLD:AAH2751	08SOCOL-0438	658[0n]	2	KM842996	1	Yes				15-Jun-2008	Bembidion carinula		Bruce Peninsula NP	Vouchered:Registered Collection	Centre for Biodiversity Genomics
SWFRN	SWFRN047-15	BIOUG23951-H11	L#15BIOBUS-0147	BOLD:ACL9757	BIOUG23951-H11	658[0n]	2	MG055585		Yes				23-Jun-2015	Euconnus	A	Frontenac PP	Vouchered:Registered Collection	Centre for Biodiversity Genomics
SWBRP	SWBRP836-18	BIOUG36826-G07	L#15BIOBUS-0476	BOLD:ACA1981	BIOUG36826-G07	589[0n]	1			No				20-Jul-2015	Gyrinus marginellus	A	Bruce Peninsula NP	Vouchered:Registered Collection	Centre for Biodiversity Genomics	Microinvertebrates A, sample 3
BARSM	BARSM064-17	BARS_2016_2_145	2016_2J2_COL_35	BOLD:ABW5502		658[0n]	2	MG060681		Yes				30-Jun-2016	Phyllodrepa	A			Centre for Biodiversity Genomics
SSWLA	SSWLA703-13	BIOUG03898-F07	L#12BIOBUS-0652	BOLD:ACF6082	BIOUG03898-F07	658[0n]	3	KM845068	1	Yes				27-Jun-2012	Zyras obliquus		Waterton Lakes NP	Vouchered:Registered Collection	Centre for Biodiversity Genomics	June 26, intercept found destroyed likely by deer, put up a new trap
RBGBB	RBGBB492-17	BIOUG35449-H06	L#17RBGBB-03	BOLD:ADJ3368	L#17RBGBB-03	658[0n]			1	No				21-Jul-2017	Neandra brunnea	A	Read:20	Vouchered:Registered Collection	Centre for Biodiversity Genomics
SSWLA	SSWLA700-13	BIOUG03898-F04	L#12BIOBUS-0652	BOLD:ACF9169	BIOUG03898-F04	658[0n]	3	KM845176	1	Yes				27-Jun-2012	Tachinus luridus		Waterton Lakes NP	Vouchered:Registered Collection	Centre for Biodiversity Genomics	June 26, intercept found destroyed likely by deer, put up a new trap
BPCCA	COSO418-08	08SOCOL-0418	L#08BNP-067	BOLD:AAG5193	08SOCOL-0418	658[0n]	2	KM843962	1	Yes				15-Jun-2008	Otiorhynchus singularis		Bruce Peninsula NP	Vouchered:Registered Collection	Centre for Biodiversity Genomics
BPCCA	COSO416-08	08SOCOL-0416	L#08BNP-067	BOLD:AAH0918	08SOCOL-0416	658[0n]	4	KM841683	1	Yes				15-Jun-2008	Dichelotarsus nr. fumiganus		Bruce Peninsula NP	Vouchered:Registered Collection	Centre for Biodiversity Genomics
CNKJL	CNKJL962-14	BIOUG11948-G09	GMP#01266	BOLD:AAH6863	BIOUG11948-G09	528[0n]	1	KR123178	1	No				20-Jun-2013	Dichelonyx subvittata	A	Kejimkujik NP	Vouchered:Registered Collection	Centre for Biodiversity Genomics
SSPCC	SSPAC10762-13	BIOUG08508-B11	L#12BIOBUS-0945	BOLD:ACI7099	BIOUG08508-B11	658[0n]	3	KM847483	1	Yes				14-Jul-2012	Proteinus pseudothomasi		Prince Albert NP	Vouchered:Registered Collection	Centre for Biodiversity Genomics
BBCEC	BBCEC132-09	09BBECO-0132	L#09KC-047	BOLD:AAH2908	09BBECO-0132	658[0n]	2	HM411820	2	Yes				16-Aug-2009	Hydrochara obtusata	A	Kouchibouguac NP	Vouchered:Registered Collection	Centre for Biodiversity Genomics
BPCCA	COSO408-08	08SOCOL-0408	L#08BNP-048	BOLD:AAH0919	08SOCOL-0408	658[0n]	2	KM843584	1	Yes				14-Jun-2008	Podabrus		Bruce Peninsula NP	Vouchered:Registered Collection	Centre for Biodiversity Genomics
BBCEC	BBCEC228-09	09BBECO-0228	L#09TN-027	BOLD:AAH2829	09BBECO-0228	658[0n]	2	HM411900	2	Yes				05-Jul-2009	Sericoda quadripunctata	A	Terra Nova NP	Vouchered:Registered Collection	Centre for Biodiversity Genomics	|http://www.gigapan.org/viewGigapan.php?id=29214
GMFRP	GMFRP067-15	BIOUG20856-E04	GMP#03144	BOLD:ABA6332	BIOUG20856-E04	588[0n]	1			No				19-May-2014	Pedilus terminalis			Vouchered:Registered Collection	Centre for Biodiversity Genomics
NGAAE	NGAAE1172-14	BIOUG12861-A03	GMP#02078	BOLD:ACN4977	BIOUG12861-A03	658[0n]	2	KR483076		Yes				30-Aug-2013	Epuraea linearis			Vouchered:Registered Collection	Centre for Biodiversity Genomics	collected August 22-30, 2013
BPCCA	COSO401-08	08SOCOL-0401	L#08BNP-048	BOLD:AAG5193	08SOCOL-0401	658[0n]	2	KM845452	1	Yes				14-Jun-2008	Otiorhynchus singularis		Bruce Peninsula NP	Vouchered:Registered Collection	Centre for Biodiversity Genomics
SWLNP	SWLNP019-15	BIOUG24684-D12	L#15BIOBUS-0414	BOLD:ACN5724	BIOUG24684-D12	561[0n]	1	MG055635		No				14-Jul-2015	Acupalpus nanellus	A	Long Point PP	Vouchered:Registered Collection	Centre for Biodiversity Genomics
BPCCA	COSO399-08	08SOCOL-0399	L#08BNP-048	BOLD:ACF4942	08SOCOL-0399	658[0n]	2	KM846882	1	Yes				14-Jun-2008	Dichelonyx subvittata		Bruce Peninsula NP	Vouchered:Registered Collection	Centre for Biodiversity Genomics
BPCCA	COSO395-08	08SOCOL-0395	L#08BNP-048	BOLD:AAH0376	08SOCOL-0395	635[1n]	2	KM848921	1	Yes				14-Jun-2008	Melanotus similis		Bruce Peninsula NP	Vouchered:Registered Collection	Centre for Biodiversity Genomics
SSWLF	SSWLF3772-13	BIOUG09566-F11	L#12BIOBUS-1613	BOLD:ACE1400	BIOUG09566-F11	598[0n]	1	KM846065	1	No				11-Aug-2012	Atheta terranovae		Waterton Lakes NP	Vouchered:Registered Collection	Centre for Biodiversity Genomics
ELPCG	ELPCG474-17	BIOUG32546-C07	L#17PHCOT-0006	BOLD:ACL8158	L#17PHCOT-0006	586[0n]	1	MG054859		No				02-Apr-2017	Lathrobium othioides	A		Vouchered:Registered Collection	Centre for Biodiversity Genomics
CNKJE	CNKJE053-14	BIOUG11404-G10	GMP#01270	BOLD:AAE6801	BIOUG11404-G10	550[0n]	1	KR128384		No				11-Jul-2013	Pedostrangalia plebeja	A	Kejimkujik NP	Vouchered:Registered Collection	Centre for Biodiversity Genomics
MPCAN	MPCAN932-17	BIOUG34208-G05	L#17BIOBUS-0100	BOLD:ACR9707	BIOUG34208-G05	582[0n]	1			No				12-Aug-2017	Hymenorus obesus	A		Vouchered:Registered Collection	Centre for Biodiversity Genomics
BPCCA	COSO389-08	08SOCOL-0389	08SOCOL-0389	BOLD:AAH0182		658[0n]	2	KR483606	1	Yes				16-Jun-2008	Triplax frosti				Centre for Biodiversity Genomics	free-hand sampling
NGNAB	NGNAB1304-13	BIOUG07215-A01	GMP#01947	BOLD:ACI2749	BIOUG07215-A01	661[0n]	3	KR487282		Yes				27-Jun-2013	Listrus quadricollis			Vouchered:Registered Collection	Centre for Biodiversity Genomics	collected June 20 - June 27, 2013
BPCCA	COSO387-08	08SOCOL-0387	08SOCOL-0387	BOLD:AAB3401		658[0n]	2	KR485675	1	Yes				16-Jun-2008	Cicindela sexguttata				Centre for Biodiversity Genomics	free-hand sampling
BPCCA	COSO386-08	08SOCOL-0386	08SOCOL-0386	BOLD:AAW8715		658[1n]	2	KR488493	1	Yes				18-Jun-2008	Callimoxys sanguinicollis				Centre for Biodiversity Genomics	daytime netting
BBCEC	BBCEC128-09	09BBECO-0128	L#09CB-106	BOLD:AAH2828	09BBECO-0128	658[0n]	2	HM411816	2	Yes				24-Jul-2009	Sphaeroderus nitidicollis brevoorti	A	Cape Breton Highlands NP	Vouchered:Registered Collection	Centre for Biodiversity Genomics
CNSLP	CNSLP1101-13	BIOUG07203-G02	GMP#00142	BOLD:AAF3276	BIOUG07203-G02	573[0n]	1	KM850262		No				07-Jul-2012	Strangalia luteicornis		Thousand Islands NP	Vouchered:Registered Collection	Centre for Biodiversity Genomics
RARBB	MPCAN851-17	BIOUG34211-H07	L#17RAREBB-031	BOLD:ADH8958	BIOUG34211-H07	603[0n]	1			No				15-Jul-2017	Hyperaspis bigeminata	A		Vouchered:Registered Collection	Centre for Biodiversity Genomics
RARBB	MPCAN850-17	BIOUG34211-H06	L#17RAREBB-031	BOLD:AAU6928	BIOUG34211-H06	591[0n]	1			No				15-Jul-2017	Ampeloglypter ampelopsis	A		Vouchered:Registered Collection	Centre for Biodiversity Genomics
RARBB	MPCAN849-17	BIOUG34211-H05	L#17RAREBB-031	BOLD:ADF7265	BIOUG34211-H05	589[0n]	1			No				15-Jul-2017	Elonus gruberi	A		Vouchered:Registered Collection	Centre for Biodiversity Genomics
RARBB	MPCAN848-17	BIOUG34211-H04	L#17RAREBB-031	BOLD:AAU7341	BIOUG34211-H04	614[1n]	1			No				15-Jul-2017	Ormiscus walshii	A		Vouchered:Registered Collection	Centre for Biodiversity Genomics
NGAAD	NGAAD1761-14	BIOUG12821-B08	GMP#01974	BOLD:ACJ9716	BIOUG12821-B08	658[0n]	2	KR487230		Yes				15-Aug-2013	Scaphisoma commune			Vouchered:Registered Collection	Centre for Biodiversity Genomics	collected August 8-15, 2013
SSJEE	SSJAE5602-13	BIOUG08404-E04	L#12BIOBUS-1114	BOLD:ACK0018	BIOUG08404-E04	664[0n]	3	KM843569	1	Yes				21-Jul-2012	Gabrius		Jasper NP	Vouchered:Registered Collection	Centre for Biodiversity Genomics
SSWLF	SSWLF3752-13	BIOUG09566-E03	L#12BIOBUS-1613	BOLD:ACI6800	BIOUG09566-E03	661[0n]	3	KM843932	1	Yes				11-Aug-2012	Cryptophagus difficilis		Waterton Lakes NP	Vouchered:Registered Collection	Centre for Biodiversity Genomics
RARBB	MPCAN842-17	BIOUG34211-G10	L#17RAREBB-030	BOLD:AAU7151	BIOUG34211-G10	632[0n]	1			No				15-Jul-2017	Sculptotheca puberula	A		Vouchered:Registered Collection	Centre for Biodiversity Genomics
BARSM	BARSM009-17	BARS_2016_2_132	2016_2F2_COL_22	BOLD:ACZ1976		658[0n]	2	MG061634		Yes				03-Jun-2016	Alisalia	A			Centre for Biodiversity Genomics
BPCCA	COSO369-08	08SOCOL-0369	08SOCOL-0369	BOLD:AAG4439		658[0n]	2	KR483993	1	Yes				19-Jun-2008	Chrysolina hyperici				Centre for Biodiversity Genomics	daytime sweep net
BPCCA	COSO368-08	08SOCOL-0368	08SOCOL-0368	BOLD:AAG5717		658[0n]	2	KR490579	1	Yes				19-Jun-2008	Trichodes nutalli				Centre for Biodiversity Genomics	daytime sweep net
RARBB	MPCAN835-17	BIOUG34211-G03	L#17RAREBB-029	BOLD:ACZ0794	BIOUG34211-G03	591[0n]	1			No				15-Jul-2017	Nephus flavifrons	A		Vouchered:Registered Collection	Centre for Biodiversity Genomics
POBGD	POBGD123-15	BIOUG26579-E06	GMP#04695	BOLD:AAZ0388	BIOUG26579-E06	612[0n]	1	MG059934	1	No				26-Sep-2014	Quedius curtipennis	A	Port of Montreal	Vouchered:Registered Collection	Centre for Biodiversity Genomics
BPCCA	COSO364-08	08SOCOL-0364	08SOCOL-0364	BOLD:AAG4427		658[0n]	2	KR489977	1	Yes				18-Jun-2008	Calligrapha vicina				Centre for Biodiversity Genomics	daytime netting
SSKJC	SSKJC2527-15	BIOUG19508-E03	L#13BIOBUS-0383	BOLD:AAD4344	BIOUG19508-E03	576[0n]	1	MF639769		No				22-Jun-2013	Ilybius discedens		Kejimkujik NP	Vouchered:Registered Collection	Centre for Biodiversity Genomics	June 22, 1 pitfall dried out
BPCCA	COSO362-08	08SOCOL-0362	08SOCOL-0362	BOLD:AAG4427		658[0n]	2	KR485125	1	Yes				18-Jun-2008	Calligrapha vicina				Centre for Biodiversity Genomics	daytime netting
RARBB	MPCAN830-17	BIOUG34211-F10	L#17RAREBB-028	BOLD:ACB1036	BIOUG34211-F10	600[0n]	1			No				15-Jul-2017	Choragus sayi	A		Vouchered:Registered Collection	Centre for Biodiversity Genomics
USCOC	USCOC577-10	10BBCOL-0577	L#2010FL-372	BOLD:AAN6062	10BBCOL-0577	658[5n]	2		2	Yes				20-Mar-2010	Calopteron discrepans		Myakka River SP		Centre for Biodiversity Genomics	Freehand Sampling|Hot and sunny, low winds
USCOC	USCOC576-10	10BBCOL-0576	L#2010FL-372	BOLD:AAN6062	10BBCOL-0576	658[0n]	2		2	Yes				20-Mar-2010	Calopteron discrepans		Myakka River SP		Centre for Biodiversity Genomics	Freehand Sampling|Hot and sunny, low winds
USCOC	USCOC575-10	10BBCOL-0575	L#2010FL-372	BOLD:AAN6062	10BBCOL-0575	658[0n]	2		2	Yes				20-Mar-2010	Calopteron discrepans		Myakka River SP		Centre for Biodiversity Genomics	Freehand Sampling|Hot and sunny, low winds
SSWLF	SSWLF3735-13	BIOUG09566-C10	L#12BIOBUS-1613	BOLD:ACI6972	BIOUG09566-C10	661[0n]	3	KM849175	1	Yes				11-Aug-2012	Cryptophagus difficilis		Waterton Lakes NP	Vouchered:Registered Collection	Centre for Biodiversity Genomics
BPCCA	COSO356-08	08SOCOL-0356	L#PEL-079	BOLD:AAG2932	08SOCOL-0356	658[0n]	2	KM844700	1	Yes				05-Jun-2008	Phengodes plumosa		Point Pelee NP	Vouchered:Registered Collection	Centre for Biodiversity Genomics
BPCCA	COSO355-08	08SOCOL-0355	L#08BNP-035	BOLD:AAG4438	08SOCOL-0355	630[0n]	2	KM846222	1	Yes				14-Jun-2008	Plateumaris germari		Bruce Peninsula NP	Vouchered:Registered Collection	Centre for Biodiversity Genomics
RARBB	MPCAN823-17	BIOUG34211-F03	L#17RAREBB-028	BOLD:ADJ3860	BIOUG34211-F03	594[0n]	1			No				15-Jul-2017	Mordellistena errans	A		Vouchered:Registered Collection	Centre for Biodiversity Genomics
SSJAB	SSJAB3245-13	BIOUG05375-A08	L#12BIOBUS-0299	BOLD:ACI4714	BIOUG05375-A08	661[0n]	3	KM843783		Yes				14-Jun-2012	Bledius confusus		Jasper NP	Vouchered:Registered Collection	Centre for Biodiversity Genomics
BPCCA	COSO351-08	08SOCOL-0351	L#08BNP-035	BOLD:AAH3458	08SOCOL-0351	658[0n]	2	KM841888	1	Yes				14-Jun-2008	Mononychus vulpeculus		Bruce Peninsula NP	Vouchered:Registered Collection	Centre for Biodiversity Genomics
SSJAB	SSJAB3243-13	BIOUG05375-A06	L#12BIOBUS-0299	BOLD:ACA3877	BIOUG05375-A06	661[0n]	3	KM843468		Yes				14-Jun-2012	Kuschelina vians		Jasper NP	Vouchered:Registered Collection	Centre for Biodiversity Genomics
BPCCA	COSO349-08	08SOCOL-0349	L#08BNP-035	BOLD:AAH0187	08SOCOL-0349	658[0n]	2	KM849619	1	Yes				14-Jun-2008	Rhagonycha		Bruce Peninsula NP	Vouchered:Registered Collection	Centre for Biodiversity Genomics
BPCCA	COSO348-08	08SOCOL-0348	L#08BNP-035	BOLD:AAH3458	08SOCOL-0348	658[0n]	2	KM843723	1	Yes				14-Jun-2008	Mononychus vulpeculus		Bruce Peninsula NP	Vouchered:Registered Collection	Centre for Biodiversity Genomics
BBCCA	BBCCA234-12	BIOUG02009-D08	L#11BIOBUS-2829	BOLD:ABW6185	BIOUG02009-D08	658[0n]	6		1	Yes				25-Aug-2011	Merinus laevis	A	Brazos Bend State Park		Centre for Biodiversity Genomics	night collecting|clear and hot
BBCCA	BBCCA233-12	BIOUG02009-D07	L#11BIOBUS-2090	BOLD:AAG3221	BIOUG02009-D07	658[0n]	2		1	Yes				04-Jul-2011	Alobates pensylvanicus	A	Caddo Lake State Park		Centre for Biodiversity Genomics	mercury vapor|after rain and cloudy
SSWLF	SSWLF3723-13	BIOUG09566-B10	L#12BIOBUS-1613	BOLD:AAP7020	BIOUG09566-B10	600[0n]	1	KM848229	1	No				11-Aug-2012	Atheta pseudoklagesi		Waterton Lakes NP	Vouchered:Registered Collection	Centre for Biodiversity Genomics
BBCCA	BBCCA231-12	BIOUG02009-D05	L#11BIOBUS-2829	BOLD:ABW6185	BIOUG02009-D05	658[0n]	2		1	Yes				25-Aug-2011	Merinus laevis	A	Brazos Bend State Park		Centre for Biodiversity Genomics	night collecting|clear and hot
CNWLE	CNWLE067-12	BIOUG03377-C07	GMP#00283	BOLD:ACE2633	BIOUG03377-C07	664[0n]	3	KM842397	1	Yes				17-Jul-2012	Oxypoda lacustris		Waterton Lakes NP	Vouchered:Registered Collection	Centre for Biodiversity Genomics	Gap in dates due to bear issues: trap moved to new location
BPCCA	COSO342-08	08SOCOL-0342	L#08BNP-029	BOLD:AAG4436	08SOCOL-0342	658[0n]	2	KM844237	1	Yes				13-Jun-2008	Labidomera clivicollis		Bruce Peninsula NP	Vouchered:Registered Collection	Centre for Biodiversity Genomics
BPCCA	COSO341-08	08SOCOL-0341	L#08BNP-029	BOLD:AAD5565	08SOCOL-0341	658[0n]	2	KM843027	1	Yes				13-Jun-2008	Sciaphilus asperatus		Bruce Peninsula NP	Vouchered:Registered Collection	Centre for Biodiversity Genomics
BPCCA	COSO340-08	08SOCOL-0340	L#08BNP-029	BOLD:AAG4435	08SOCOL-0340	658[0n]	2	KM847971	1	Yes				13-Jun-2008	Plateumaris rufa		Bruce Peninsula NP	Vouchered:Registered Collection	Centre for Biodiversity Genomics
RARBB	MPCAN808-17	BIOUG34211-D12	L#17RAREBB-028	BOLD:ACA2912	BIOUG34211-D12	588[0n]	1			No				15-Jul-2017	Agrilus putillus	A		Vouchered:Registered Collection	Centre for Biodiversity Genomics
BPCCA	COSO337-08	08SOCOL-0338	L#08BNP-026	BOLD:AAC2412	08SOCOL-0338	653[0n]	2	KM849984	1	Yes				13-Jun-2008	Cicindela duodecimguttata		Bruce Peninsula NP	Vouchered:Registered Collection	Centre for Biodiversity Genomics
CNFDF	CNFDF369-14	BIOUG10834-A06	GMP#01232	BOLD:AAH0918	BIOUG10834-A06	531[2n]	1	KR125927		No				23-Jul-2013	Dichelotarsus nr. fumiganus	A	Fundy NP	Vouchered:Registered Collection	Centre for Biodiversity Genomics
CNGBH	CNGBH652-14	BIOUG10389-B08	GMP#01548	BOLD:ACL5932	BIOUG10389-B08	658[0n]	3	KR126279	1	Yes				10-Sep-2013	Omalium repandum	A	Georgian Bay Islands NP	Vouchered:Registered Collection	Centre for Biodiversity Genomics
SSJAF	SSJAF8145-13	BIOUG09466-A04	L#12BIOBUS-1111	BOLD:ABX3740	BIOUG09466-A04	574[5n]	1	KM848659		No				21-Jul-2012	Tachyporus		Jasper NP	Vouchered:Registered Collection	Centre for Biodiversity Genomics
BBCCN	BBCCN198-10	10PCCOL-0103	L#PC2010JP-334	BOLD:AAP7042	10PCCOL-0103	658[0n]	2	JF887861	1	Yes				05-Aug-2010	Caenoscelis subdeplanata	A	Jasper NP	Vouchered:Registered Collection	Centre for Biodiversity Genomics
MPCAN	MPCAN801-17	BIOUG34211-D05	L#17BIOBUS-0096	BOLD:ACK1636	BIOUG34211-D05	595[1n]	1			No				18-Jul-2017	Oryzaephilus mercator	A		Vouchered:Registered Collection	Centre for Biodiversity Genomics
BPCCA	COSO330-08	08SOCOL-0331	L#08BNP-015	BOLD:AAH0918	08SOCOL-0331	633[0n]	2	KM846093	1	Yes				12-Jun-2008	Dichelotarsus nr. fumiganus		Bruce Peninsula NP	Vouchered:Registered Collection	Centre for Biodiversity Genomics
BPCCA	COSO329-08	08SOCOL-0330	L#08BNP-015	BOLD:AAH6801	08SOCOL-0330	633[0n]	2	KM849543	1	Yes				12-Jun-2008	Dichelonyx linearis		Bruce Peninsula NP	Vouchered:Registered Collection	Centre for Biodiversity Genomics
CNWLE	CNWLE052-12	BIOUG03377-B04	GMP#00283	BOLD:ACC6577	BIOUG03377-B04	664[0n]	3	KM844582		Yes				17-Jul-2012	Malthodes intricatus		Waterton Lakes NP	Vouchered:Registered Collection	Centre for Biodiversity Genomics	Gap in dates due to bear issues: trap moved to new location
BPCCA	COSO326-08	08SOCOL-0327	L#08BNP-015	BOLD:AAF3428	08SOCOL-0327	614[2n]	2	KM846388	1	Yes				12-Jun-2008	Melanotus similis		Bruce Peninsula NP	Vouchered:Registered Collection	Centre for Biodiversity Genomics
SSWLF	SSWLF3703-13	BIOUG09566-A02	L#12BIOBUS-1613	BOLD:ACF6293	BIOUG09566-A02	571[0n]	1	KM848072	1	No				11-Aug-2012	Atheta godini		Waterton Lakes NP	Vouchered:Registered Collection	Centre for Biodiversity Genomics
BPCCA	COSO324-08	08SOCOL-0325	L#08BNP-015	BOLD:AAE5031	08SOCOL-0325	633[0n]	2	KM848203	1	Yes				12-Jun-2008	Lebia grandis		Bruce Peninsula NP	Vouchered:Registered Collection	Centre for Biodiversity Genomics
EMTST	EMTST414-16	BIOUG31199-C10	GMP#07690	BOLD:ADG1495	BIOUG31199-C10	589[0n]	1		1	No				11-Jun-2015	Melanotus trapezoideus			Vouchered:Registered Collection	Centre for Biodiversity Genomics
SSJAF	SSJAF4368-13	BIOUG09172-F04	L#12BIOBUS-1108	BOLD:ACK6024	BIOUG09172-F04	658[1n]	3	KM846613	1	Yes				21-Jul-2012	Corticaria rubripes		Jasper NP	Vouchered:Registered Collection	Centre for Biodiversity Genomics
RBGBB	MPCAN788-17	BIOUG34211-C04	L#17BIOBUS-0097	BOLD:AAY3200	BIOUG34211-C04	591[0n]	1			No				21-Jul-2017	Eugnamptus angustatus	A		Vouchered:Registered Collection	Centre for Biodiversity Genomics
JSJUL	JSJUL1565-11	BIOUG01502-F12	L#11JSETM-014	BOLD:ABA9076		552[1n]	2	KR480817	1	No				26-Jul-2011	Cartodere constricta				Centre for Biodiversity Genomics	July 20-26, 2011
CNSIB	CNSIB884-15	BIOUG19195-C05	GMP#04828	BOLD:ACA8932	BIOUG19195-C05	588[0n]	1	KR915071		No				14-Jul-2014	Nacerdes melanura	A	Sable Island NP	Vouchered:Registered Collection	Centre for Biodiversity Genomics
CNGBI	CNGBI1048-14	BIOUG10390-H08	GMP#01522	BOLD:ACF8197	BIOUG10390-H08	664[0n]	3	KR130599		Yes				03-May-2013	Melanophthalma picta	A	Georgian Bay Islands NP	Vouchered:Registered Collection	Centre for Biodiversity Genomics
BPCCA	COSO314-08	08SOCOL-0315	L#08BNP-015	BOLD:AAH6793	08SOCOL-0315	658[0n]	2	KM849878	1	Yes				12-Jun-2008	Diplotaxis tristis		Bruce Peninsula NP	Vouchered:Registered Collection	Centre for Biodiversity Genomics
JSCOL	JSCOL149-11	BIOUG00971-F07	L#JSETM-012	BOLD:ABA9081	BIOUG00971-F07	658[0n]	2	KR481922	1	Yes				02-Jun-2010	Canifa pallipes	A			Centre for Biodiversity Genomics	May 30-June 2, 2010
RBGBB	MPCAN780-17	BIOUG34211-B08	L#17BIOBUS-0098	BOLD:AAU7170	BIOUG34211-B08	594[0n]	1		1	No				21-Jul-2017	Atomaria pumilio	A		Vouchered:Registered Collection	Centre for Biodiversity Genomics
BPCCA	COSO310-08	08SOCOL-0311	L#08BNP-045	BOLD:AAG4427	08SOCOL-0311	658[0n]	2	KM843590	1	Yes				14-Jun-2008	Calligrapha vicina		Bruce Peninsula NP	Vouchered:Registered Collection	Centre for Biodiversity Genomics
BPCCA	COSO309-08	08SOCOL-0310	L#08BNP-045	BOLD:AAE2697	08SOCOL-0310	658[0n]	2	KM844466	1	Yes				14-Jun-2008	Cicindela purpurea		Bruce Peninsula NP	Vouchered:Registered Collection	Centre for Biodiversity Genomics
RBGBB	MPCAN777-17	BIOUG34211-B05	L#17BIOBUS-0098	BOLD:ACC9974	BIOUG34211-B05	591[0n]	1			No				21-Jul-2017	Baeocera picea	A		Vouchered:Registered Collection	Centre for Biodiversity Genomics
CNWAA	CNWAA701-14	BIOUG17638-A06	GMP#03992	BOLD:ACA9204	BIOUG17638-A06	618[1n]	1	KR487440		No				22-Jun-2014	Quedius simulator	A	Wapusk NP	Vouchered:Registered Collection	Centre for Biodiversity Genomics
RBGBB	MPCAN772-17	BIOUG34211-A12	L#17BIOBUS-0098	BOLD:ADI2808	BIOUG34211-A12	614[1n]	1			No				21-Jul-2017	Carpelimus	A		Vouchered:Registered Collection	Centre for Biodiversity Genomics
BPCCA	COSO301-08	08SOCOL-0302	L#08BNP-021	BOLD:AAH0919	08SOCOL-0302	645[0n]	2	KM849246	1	Yes				12-Jun-2008	Podabrus		Bruce Peninsula NP	Vouchered:Registered Collection	Centre for Biodiversity Genomics
BPCCA	COSO300-08	08SOCOL-0301	L#08BNP-021	BOLD:AAH0919	08SOCOL-0301	658[0n]	2	KM841783	1	Yes				12-Jun-2008	Podabrus		Bruce Peninsula NP	Vouchered:Registered Collection	Centre for Biodiversity Genomics
BPCCA	COSO299-08	08SOCOL-0300	L#08BNP-021	BOLD:AAH0919	08SOCOL-0300	658[0n]	2	KM847445	1	Yes				12-Jun-2008	Podabrus		Bruce Peninsula NP	Vouchered:Registered Collection	Centre for Biodiversity Genomics
BPCCA	COSO298-08	08SOCOL-0299	L#08BNP-021	BOLD:AAH0918	08SOCOL-0299	636[0n]	2	KM843981	1	Yes				12-Jun-2008	Dichelotarsus nr. fumiganus		Bruce Peninsula NP	Vouchered:Registered Collection	Centre for Biodiversity Genomics
USCOC	USCOC514-10	10BBCOL-0514	L#2010AZ-165	BOLD:AAG3217	10BBCOL-0514	407[0n]	6		2	No				25-Apr-2010	Eleodes obscura		Deadhorse Ranch SP		Centre for Biodiversity Genomics	UV Light Trap|Clear night, bright|
USCOC	USCOC513-10	10BBCOL-0513	L#2010AZ-258	BOLD:AAG3217	10BBCOL-0513	658[0n]	6	JN311443	2	Yes				29-Apr-2010	Eleodes obscura		Deadhorse Ranch SP		Centre for Biodiversity Genomics	Freehand Sampling|cloudy, very windy, scattered showers
BBCCA	BBCCA182-12	BIOUG02008-H03	L#11BIOBUS-2166	BOLD:AAN6130	BIOUG02008-H03	658[0n]	2		1	Yes				10-Jul-2011	Batyle suturalis suturalis	A	Palo Duro Canyon State Park		Centre for Biodiversity Genomics	hand collecting|cloudy and warm
BPCCA	COSO294-08	08SOCOL-0295	L#08BNP-021	BOLD:ACF4941	08SOCOL-0295	648[0n]	2	KM846709	1	Yes				12-Jun-2008	Dichelonyx subvittata		Bruce Peninsula NP	Vouchered:Registered Collection	Centre for Biodiversity Genomics
BPCCA	COSO293-08	08SOCOL-0294	L#08BNP-021	BOLD:AAH2378	08SOCOL-0294	658[2n]	4	KM848337	1	Yes				12-Jun-2008	Melanotus castanipes		Bruce Peninsula NP	Vouchered:Registered Collection	Centre for Biodiversity Genomics
BPCCA	COSO292-08	08SOCOL-0293	L#08BNP-021	BOLD:AAF3428	08SOCOL-0293	658[0n]	2	KM849122	1	Yes				12-Jun-2008	Melanotus similis		Bruce Peninsula NP	Vouchered:Registered Collection	Centre for Biodiversity Genomics
BPCCA	COSO291-08	08SOCOL-0292	L#08BNP-021	BOLD:AAH2378	08SOCOL-0292	658[0n]	2	KM849760	1	Yes				12-Jun-2008	Melanotus castanipes		Bruce Peninsula NP	Vouchered:Registered Collection	Centre for Biodiversity Genomics
BPCCA	COSO290-08	08SOCOL-0291	L#08BNP-021	BOLD:AAF3428	08SOCOL-0291	658[0n]	2	KM843853	1	Yes				12-Jun-2008	Melanotus similis		Bruce Peninsula NP	Vouchered:Registered Collection	Centre for Biodiversity Genomics
BBCCA	BBCCA176-12	BIOUG02008-G09	L#11BIOBUS-0039	BOLD:AAF6389	BIOUG02008-G09	658[0n]	2		1	Yes				04-May-2011	Ecyrus dasycerus	A	Kissimmee Prairie Preserve SP		Centre for Biodiversity Genomics	UV light|humid, partially cloudy
BPCCA	COSO288-08	08SOCOL-0289	L#08BNP-021	BOLD:AAH2378	08SOCOL-0289	657[2n]	2	KM844131	1	Yes				12-Jun-2008	Melanotus castanipes		Bruce Peninsula NP	Vouchered:Registered Collection	Centre for Biodiversity Genomics
BBCCA	BBCCA173-12	BIOUG02008-G06	L#11BIOBUS-0108	BOLD:AAF6389	BIOUG02008-G06	658[0n]	2		1	Yes				06-May-2011	Ecyrus dasycerus	A	Kissimmee Prairie Preserve SP		Centre for Biodiversity Genomics	UV llight|clear, 80F
ELPCG	ELPCG5149-17	BIOUG32597-C01	L#17PHCOT-0046	BOLD:AAY0146	L#17PHCOT-0046	589[0n]	1			No				28-Jun-2017	Drusilla canaliculata	A		Vouchered:Registered Collection	Centre for Biodiversity Genomics
BPCCB	TTCFW878-08	08MZPP-099	08MZPP-099	BOLD:AAX6466		658[0n]	2	KR480409	1	Yes					Nicagus obscurus	A			Centre for Biodiversity Genomics	June
BPCCB	TTCFW877-08	08MZPP-098	08MZPP-098	BOLD:AAG3482		658[0n]	2	KR482483	1	Yes					Buprestis striata	A			Centre for Biodiversity Genomics	June
BPCCB	TTCFW876-08	08MZPP-092	08MZPP-092	BOLD:AAH0216	08MZPP-092	658[0n]	2	KM848272	1	Yes				23-Aug-2008	Altica subplicata	A	Point Pelee NP	Vouchered:Registered Collection	Centre for Biodiversity Genomics
BPCCB	TTCFW875-08	08MZPP-091	08MZPP-091	BOLD:AAH0216	08MZPP-091	658[0n]	2	KM847979	1	Yes				23-Aug-2008	Altica subplicata	A	Point Pelee NP	Vouchered:Registered Collection	Centre for Biodiversity Genomics
BPCCB	TTCFW874-08	08MZPP-090	08MZPP-090	BOLD:AAH0216	08MZPP-090	658[0n]	2	KM850173	1	Yes				23-Aug-2008	Altica subplicata	A	Point Pelee NP	Vouchered:Registered Collection	Centre for Biodiversity Genomics
BPCCB	TTCFW873-08	08MZPP-087	08MZPP-087	BOLD:AAG2066	08MZPP-087	334[1n]	4	KM845507	1	No				04-Jul-2008	Necrophila americana	A	Point Pelee NP	Vouchered:Registered Collection	Centre for Biodiversity Genomics
BPCCB	TTCFW869-08	08MZPP-079	08MZPP-079	BOLD:AAF6064	08MZPP-079	658[0n]	2	KM845975	1	Yes				04-Jul-2008	Photuris quadrifulgens	A	Point Pelee NP	Vouchered:Registered Collection	Centre for Biodiversity Genomics
BPCCB	TTCFW868-08	08MZPP-076	08MZPP-076	BOLD:AAH6809	08MZPP-076	658[0n]	2	KM844365	1	Yes				23-Jul-2008	Pelidnota punctata	A	Point Pelee NP		Centre for Biodiversity Genomics
BPCCA	TTCFW652-08	08BBCOL-0425	L#08BANFF-060	BOLD:AAH6808	08BBCOL-0425	658[0n]	2	KM848679	1	Yes				02-Aug-2008	Agoliinus anthracus	A	Banff NP	Vouchered:Registered Collection	Centre for Biodiversity Genomics
BPCCB	TTCFW865-08	08MZPP-071	08MZPP-071	BOLD:AAJ2876	08MZPP-071	658[0n]	2	KM849139	1	Yes				23-Jul-2008	Megalodacne fasciata	A	Point Pelee NP	Vouchered:Registered Collection	Centre for Biodiversity Genomics
SSPPA	SSPPA1464-15	BIOUG26074-C01	L#14BIOBUS-2375	BOLD:ACI5752	BIOUG26074-C01	591[0n]	1	MF640843		No				22-Jun-2014	Stictolinus flavipes	A	Point Pelee NP	Vouchered:Registered Collection	Centre for Biodiversity Genomics	June 18, 2 pitfalls dug out
BPCCB	TTCFW862-08	08MZPP-067	08MZPP-067	BOLD:AAH0214	08MZPP-067	658[0n]	2	KM844563	1	Yes				23-Jul-2008	Donacia piscatrix	A	Point Pelee NP	Vouchered:Registered Collection	Centre for Biodiversity Genomics
BPCCB	TTCFW861-08	08MZPP-064	08MZPP-064	BOLD:AAD6865	08MZPP-064	658[0n]	2	KM844939	1	Yes				23-Jul-2008	Saperda vestita	A	Point Pelee NP	Vouchered:Registered Collection	Centre for Biodiversity Genomics
BPCCB	TTCFW860-08	08MZPP-063	08MZPP-063	BOLD:AAG3481	08MZPP-063	658[0n]	2	KM847081	1	Yes				23-Jul-2008	Spectralia gracilipes	A	Point Pelee NP	Vouchered:Registered Collection	Centre for Biodiversity Genomics
JSCOL	JSCOL170-11	BIOUG00971-H04	L#JSETM-019	BOLD:AAP8586	BIOUG00971-H04	407[0n]	4	MG054940	1	No				19-Jun-2010	Hadrobregmus notatus	A			Centre for Biodiversity Genomics	June 17-19, 2010
BPCCB	TTCFW857-08	08MZPP-046	08MZPP-046	BOLD:AAG0713	08MZPP-046	658[0n]	2	KM847711	1	Yes				23-Jun-2008	Dineutus hornii	A	Point Pelee NP	Vouchered:Registered Collection	Centre for Biodiversity Genomics
SMTPI	SMTPI9508-14	BIOUG16122-A06	GMP#05693	BOLD:AAN9744	BIOUG16122-A06	591[0n]	1	KR489774		No				03-Oct-2014	Hypera postica		Black Diamond, Oilfields High School	Vouchered:Registered Collection	Centre for Biodiversity Genomics
COCHU	TWCOL421-10	09PROBE-CV041	L#09PROBE-1437	BOLD:AAH6818	09PROBE-CV041	658[0n]	4	HQ582381	1	Yes				17-Jul-2007	Aegialia lacustris	A		Museum Vouchered	Centre for Biodiversity Genomics	beating sheet<VERBATIM LOCALITY>Twin Lakes Terminal Moraine||58.6323|-93.7878|22</VERBATIM LOCALITY>|
OPPFC	OPPFC245-17	BIOUG32910-B12	GMP#04659	BOLD:ACI5717	BIOUG32910-B12	658[0n]				No				18-Jun-2014	Ampedus evansi	A	SEQUELBIN-14713|Bell Bay PP|Read:11	Vouchered:Registered Collection	Centre for Biodiversity Genomics
BPCCB	TTCFW849-08	08MZPP-022	08MZPP-022	BOLD:AAH0212	08MZPP-022	658[0n]	2	KM849317	1	Yes				04-Jul-2008	Lebia fuscata	A	Point Pelee NP	Vouchered:Registered Collection	Centre for Biodiversity Genomics
AGAKE	AGAKE025-17	BIOUG31766-E06	GMP#07668	BOLD:ABA4841	BIOUG31766-E06	567[0n]	1	MG061795		No				29-May-2015	Agriotes mancus			Vouchered:Registered Collection	Centre for Biodiversity Genomics
COCHU	TWCOL411-10	09PROBE-CV031	L#09PROBE-1437	BOLD:AAM6031	09PROBE-CV031	658[1n]	4	HQ582377	1	Yes				12-Jun-2007	Patrobus foveocollis	A		Museum Vouchered	Centre for Biodiversity Genomics	pitfall<VERBATIM LOCALITY>Churchill Firing Range||58.7597|-93.962|5</VERBATIM LOCALITY>|
BPCCB	TTCFW844-08	08MZPP-005	08MZPP-005	BOLD:AAF0405	08MZPP-005	658[0n]	2	KM845401	1	Yes				04-Aug-2008	Bolitotherus cornutus	A	Point Pelee NP	Vouchered:Registered Collection	Centre for Biodiversity Genomics
EBCCH	EBCCH454-11	BIOUG01006-G02	L#10PROBE-1419	BOLD:AAY6640	BIOUG01006-G02	658[0n]	2	KC016881	1	Yes				15-Jun-2010	Helophorus oblongus	A	AFRM-WDOM-1	museum vouchered	Centre for Biodiversity Genomics	Sub: Large rocks and sand: Veg: Reed: Depth: 44cm
SSGBB	SSGBB6553-14	BIOUG14509-F10	L#13BIOBUS-0657	BOLD:ACP3323	BIOUG14509-F10	658[0n]	2	KR481261	1	Yes				20-Jul-2013	Stenus alexanderi		Gros Morne NP	Vouchered:Registered Collection	Centre for Biodiversity Genomics
SMTPP	SMTPP3764-15	BIOUG25606-G12	GMP#08416	BOLD:AAM9619	BIOUG25606-G12	567[0n]	1	MG059443	1	No				02-Oct-2015	Tachyporus nitidulus	A	Maple Ridge Secondary	Vouchered:Registered Collection	Centre for Biodiversity Genomics
SSBCA	SSBCA6122-15	BIOUG25128-B03	L#14BIOBUS-0309	BOLD:AAG3656	BIOUG25128-B03	579[3n]	1	MG058208		No				06-Jul-2014	Altica tombacina	A	Burnt Cabin Bog ER	Vouchered:Registered Collection	Centre for Biodiversity Genomics
COCHU	TWCOL399-10	09PROBE-CV019	L#09PROBE-1437	BOLD:AAG4608	09PROBE-CV019	658[0n]	4	HQ582370	1	Yes				20-Jun-2007	Thanatophilus trituberculatus	A		Museum Vouchered	Centre for Biodiversity Genomics	<VERBATIM LOCALITY>Nestor 1|aquatic|58.6079|-93.22|</VERBATIM LOCALITY>|
USCOL	USCOL759-09	09BBCOL-0379	MI090617-01	BOLD:AAH0144		644[0n]	2	HM433713	2	Yes				17-Jun-2009	Melanotus communis	A			Centre for Biodiversity Genomics	UV sheet
EBCCH	EBCCH444-11	BIOUG01006-F04	L#10PROBE-9526	BOLD:AAY6639	BIOUG01006-F04	658[0n]	2	KC017090	1	Yes				22-Aug-2010	Hygrotus picatus	A	BLFD-ACRD-3	museum vouchered	Centre for Biodiversity Genomics	Sub: Decaying organic material: Veg: Reed, willow and aquatic plants: Depth: 20cm: Fish
MPCAN	MPCAN679-17	BIOUG34210-B02	L#17BIOBUS-0092	BOLD:ACE2008	BIOUG34210-B02	630[0n]	1			No				05-Jul-2017	Odontosphindus denticollis	A		Vouchered:Registered Collection	Centre for Biodiversity Genomics
NGNAN	NGNAN3046-14	BIOUG10101-A06	GMP#01951	BOLD:ACL3086	BIOUG10101-A06	664[0n]	3	KR488821	1	Yes				25-Jul-2013	Scymnus caurinus			Vouchered:Registered Collection	Centre for Biodiversity Genomics	collected July 18-25, 2013
SSFDA	SSFDA2176-14	BIOUG13538-A06	L#13BIOBUS-0036	BOLD:ACO1929	BIOUG13538-A06	576[0n]	1	KR485192		No				29-May-2013	Altica	A	Fundy NP	Vouchered:Registered Collection	Centre for Biodiversity Genomics
SSJAC	SSJAC1397-13	BIOUG06180-D01	L#12BIOBUS-0295	BOLD:ACI5424	BIOUG06180-D01	616[1n]	3	KM848248	1	Yes				14-Jun-2012	Atomaria munda		Jasper NP	Vouchered:Registered Collection	Centre for Biodiversity Genomics
ELPCG	ELPCG2265-17	BIOUG25734-C06	L#17PHCOT-0026	BOLD:ADH3834	L#17PHCOT-0026	528[0n]	1		1	No				30-May-2017	Cymindis platicollis	A		Vouchered:Registered Collection	Centre for Biodiversity Genomics
ELPCG	ELPCG7722-17	BIOUG34953-G04	L#17PHCOT-0050	BOLD:AAV0892	L#17PHCOT-0050	592[0n]	1			No				12-Jul-2017	Isomira	A		Vouchered:Registered Collection	Centre for Biodiversity Genomics
ELPCG	ELPCG7162-17	BIOUG34967-H02	L#17PHCOT-0218	BOLD:ACY8427	L#17PHCOT-0218	580[1n]	1			No				12-Jul-2017	Elonus basalis	A		Vouchered:Registered Collection	Centre for Biodiversity Genomics
SSJAC	SSJAC1388-13	BIOUG06180-C04	L#12BIOBUS-0295	BOLD:ACI4329	BIOUG06180-C04	646[0n]	3	KM847087	1	Yes				14-Jun-2012	Atheta		Jasper NP	Vouchered:Registered Collection	Centre for Biodiversity Genomics
SSJAC	SSJAC1385-13	BIOUG06180-C01	L#12BIOBUS-0295	BOLD:ACI4809	BIOUG06180-C01	646[0n]	3	KM849214	1	Yes				14-Jun-2012	Atheta		Jasper NP	Vouchered:Registered Collection	Centre for Biodiversity Genomics
GMONH	GMONH014-15	BIOUG25011-G11	GMP#03876	BOLD:ACX3673	BIOUG25011-G11	588[3n]	1	MG061170		No				31-Jul-2014	Contacyphon fuscescens		BC - Naikoon PP	Vouchered:Registered Collection	Centre for Biodiversity Genomics
CNGLD	CNGLD533-13	BIOUG05822-A05	GMP#00344	BOLD:ACA9015	BIOUG05822-A05	632[0n]	1	KM843656		No				31-May-2012	Dendrophagus cygnaei	A	Mount Revelstoke NP	Vouchered:Registered Collection	Centre for Biodiversity Genomics
ELPCG	ELPCG2250-17	BIOUG25734-B03	L#17PHCOT-0026	BOLD:ACM3766	L#17PHCOT-0026	564[0n]	1			No				30-May-2017	Olisthopus parmatus	A		Vouchered:Registered Collection	Centre for Biodiversity Genomics
CNGLD	CNGLD529-13	BIOUG05822-A01	GMP#00344	BOLD:ACM1452	BIOUG05822-A01	632[0n]	1	KM841476		No				31-May-2012	Atrecus macrocephalus	A	Mount Revelstoke NP	Vouchered:Registered Collection	Centre for Biodiversity Genomics
MPCAN	MPCAN674-17	BIOUG34210-A09	L#17BIOBUS-0093	BOLD:ACS0708	BIOUG34210-A09	561[0n]	1			No				06-Jul-2017	Gyrophaena socia	A		Vouchered:Registered Collection	Centre for Biodiversity Genomics
GMOSK	GMOSK842-15	BIOUG22381-D10	GMP#04114	BOLD:ACY1650	BIOUG22381-D10	576[0n]	2	MG062075		No				08-Aug-2014	Xestoleptura crassicornis		BC - Skaha Bluffs PP	Vouchered:Registered Collection	Centre for Biodiversity Genomics
GMOSK	GMOSK841-15	BIOUG22381-D09	GMP#04114	BOLD:AAF2123	BIOUG22381-D09	555[0n]	1	MG057179	1	No				08-Aug-2014	Xestoleptura crassicornis		BC - Skaha Bluffs PP	Vouchered:Registered Collection	Centre for Biodiversity Genomics
MPCAN	MPCAN673-17	BIOUG34210-A08	L#17BIOBUS-0093	BOLD:ABX0586	BIOUG34210-A08	588[0n]	1			No				06-Jul-2017	Sphindus	A		Vouchered:Registered Collection	Centre for Biodiversity Genomics
NCCG	NCCG079-11	BIOUG01807-F02	L#11NCC-08	BOLD:AAB5640	BIOUG01807-F02	673[6n]	2	KR490327		No				05-Oct-2011	Harmonia axyridis	A	Scheck Nature Reserve	museum voucher	Centre for Biodiversity Genomics	Collected Sept 21-Oct 5 2011
USCOC	USCOC266-10	10BBCOL-0266	L#2010FL-363	BOLD:AAN5942	10BBCOL-0266	658[0n]	2	HQ983970	1	Yes				19-Mar-2010	Scymnus securus	A	Myakka River SP		Centre for Biodiversity Genomics	Freehand Sampling|warm (20s) sunny, low wind
MPCAN	ELPCG2235-17	BIOUG34061-H11	L#17BIOBUS-0070	BOLD:ADI0015	BIOUG34061-H11	573[0n]	1			No				27-May-2017	Pityokteines sparsus	A		Vouchered:Registered Collection	Centre for Biodiversity Genomics
OPPWA	OPPWA1222-17	BIOUG33689-B04	GMP#03307	BOLD:ACI6024	BIOUG33689-B04	658[0n]				No				13-May-2014	Rhinosimus viridiaeneus	A	SEQUELBIN-6958|John E Pearce PP|Reads:6	Vouchered:Registered Collection	Centre for Biodiversity Genomics
AGMPN	AGMPN222-18	BIOUG37041-F01	L#17AGAS2-18E	BOLD:ADL2821	BIOUG37041-F01	658[0n]			1	No				06-Sep-2017	Chaetocnema	A	AS2	Vouchered:Registered Collection	Centre for Biodiversity Genomics
ELPCG	ELPCG2226-17	BIOUG34061-H02	L#17BIOBUS-0067	BOLD:ACN8757	BIOUG34061-H02	588[0n]	1			No				16-May-2017	Ptenidium	A		Vouchered:Registered Collection	Centre for Biodiversity Genomics
CNYOC	CNYOC1392-15	BIOUG19121-E06	GMP#04293	BOLD:AAP7821	BIOUG19121-E06	627[0n]	1	KR916388		No				16-Jul-2014	Eusphalerum thayeranum	A	Yoho NP	Vouchered:Registered Collection	Centre for Biodiversity Genomics
OPPWA	OPPWA1230-17	BIOUG33689-B12	GMP#03307	BOLD:AAB2754	BIOUG33689-B12	658[4n]				No				13-May-2014	Xyleborinus attenuatus	A	John E Pearce PP|Reads:1	Vouchered:Registered Collection	Centre for Biodiversity Genomics
CNPAF	CNPAF478-13	BIOUG03168-H02	GMP#00266	BOLD:ACF8586	BIOUG03168-H02	658[0n]	3	KM844712	1	Yes				21-Aug-2012	Lordithon longiceps	A	Prince Albert NP	Vouchered:Registered Collection	Centre for Biodiversity Genomics
EBCCH	EBCCH379-11	BIOUG01005-H10	L#10PROBE-1982	BOLD:AAD3632	BIOUG01005-H10	658[0n]	2	KC017028	1	Yes				13-Jul-2010	Hydroporus notabilis	A	BLFC-LGRP-2-3	museum vouchered	Centre for Biodiversity Genomics	Sub: Rock and decaying organic material: Veg: Reed: Depth: 29cm
BPCCA	TTCFW616-08	08BBCOL-0389	L#08WATL-091	BOLD:AAD7174	08BBCOL-0389	634[0n]	2	KM850108	1	No				27-Jul-2008	Saperda calcarata	A	Waterton Lakes NP	Vouchered:Registered Collection	Centre for Biodiversity Genomics
USCOC	USCOC242-10	10BBCOL-0242	L#2010FL-490	BOLD:AAN5931	10BBCOL-0242	658[0n]	2	HQ983947	1	Yes				24-Mar-2010	Contacyphon	A	Little Manatee River SP		Centre for Biodiversity Genomics	UV Light Trap|Clear still night
ELPCG	ELPCG2212-17	BIOUG34061-F12	L#17BIOBUS-0067	BOLD:ACD0202	BIOUG34061-F12	588[0n]	1			No				16-May-2017	Monarthrum mali	A		Vouchered:Registered Collection	Centre for Biodiversity Genomics
EBCCH	EBCCH367-11	BIOUG01005-G10	L#10PROBE-1864	BOLD:AAD3633	BIOUG01005-G10	658[0n]	2	KC017033	1	Yes				11-Jul-2010	Hydroporus notabilis	A	GCCB-TPND-2	Vouchered:Registered Collection	Centre for Biodiversity Genomics	Sub: Decaying organic material: Veg: Aquatic reeds: Depth: 19cm
JSCOL	JSCOL434-11	BIOUG00993-F07	L#JSETM-026	BOLD:ABA6320	BIOUG00993-F07	658[0n]	2	KR916757	1	Yes				16-Jul-2010	Toramus pulchellus	A			Centre for Biodiversity Genomics	July 14-16 2010
USCOC	USCOC230-10	10BBCOL-0230	L#2010TX-164	BOLD:AAG4319	10BBCOL-0230	658[0n]	2	HQ983935	1	Yes				16-May-2010	Nitops pallipennis	A			Centre for Biodiversity Genomics	Freehand sampling|warm, sunny
MPCAN	MPCAN666-17	BIOUG34210-A01	L#17BIOBUS-0093	BOLD:ABX8886	BIOUG34210-A01	591[0n]	1			No				06-Jul-2017	Agathidium fawcettae	A		Vouchered:Registered Collection	Centre for Biodiversity Genomics
MBIOI	MBIOI1206-13	BIOUG09515-D07	GMP#00966	BOLD:ADI5278	BIOUG09515-D07	661[0n]	3	KR482459		Yes				22-Aug-2013	Paria thoracica	A	Biodiversity Institute of Ontario	Vouchered:Registered Collection	Centre for Biodiversity Genomics	Collected Aug 15-22, 2013. Hot, sunny week. Weekly min: 9C max: 40C
SMTPM	SMTPM3382-15	BIOUG22031-E03	GMP#07340	BOLD:ACU7206	BIOUG22031-E03	658[0n]	2	MG055095	1	Yes				08-May-2015	Gabrius	A	Ardrossan, New Horizons School	Vouchered:Registered Collection	Centre for Biodiversity Genomics
TTCFW	TTCFW065-08	COLP 0073.02	COLP 0073.02	BOLD:AAQ1024		369[0n]	3	MG057803	1	No				29-Jun-2002	Rhinoncus bruchoides	A			Centre for Biodiversity Genomics
SSPPA	SSPPA723-15	BIOUG25680-C07	L#14BIOBUS-2375	BOLD:AAR3472	BIOUG25680-C07	588[0n]	1	MF637433	1	No				22-Jun-2014	Anisodactylus agricola	A	Point Pelee NP	Vouchered:Registered Collection	Centre for Biodiversity Genomics	June 18, 2 pitfalls dug out
EBCCH	EBCCH345-11	BIOUG01005-E12	L#10PROBE-1463	BOLD:AAF1062	BIOUG01005-E12	658[0n]	2	KC017001	1	Yes				17-Jun-2010	Hydroporus dentellus	A	GOLF-TPND-1	museum vouchered	Centre for Biodiversity Genomics	Sub: Decaying organic material: Veg: Reed & willow: Depth: 29cm
SSKUB	SSKUB12561-15	BIOUG27506-H06	L#14BIOBUS-0443	BOLD:AAI4217	BIOUG27506-H06	600[0n]	1	MF633510		No				24-Jul-2014	Patrobus stygicus		Kluane NP	Vouchered:Registered Collection	Centre for Biodiversity Genomics	July 17, 1 pan flipped| July 24, 2 pans flipped
SSKUB	SSKUB12559-15	BIOUG27506-H04	L#14BIOBUS-0443	BOLD:AAF3756	BIOUG27506-H04	588[0n]	1	MF636404		No				24-Jul-2014	Neoscutopterus hornii		Kluane NP	Vouchered:Registered Collection	Centre for Biodiversity Genomics	July 17, 1 pan flipped| July 24, 2 pans flipped
ELPCG	ELPCG2176-17	BIOUG34061-C12	L#17BIOBUS-0069	BOLD:ABA6324	BIOUG34061-C12	591[0n]	1			No				17-May-2017	Melanophthalma	A		Vouchered:Registered Collection	Centre for Biodiversity Genomics
SSPRC	SSPRC1838-15	BIOUG22391-F07	L#14BIOBUS-0296	BOLD:ACD0362	BIOUG22391-F07	564[1n]	1	MF640885		No				01-Jul-2014	Triarthron lecontei		Pacific Rim NP	Vouchered:Registered Collection	Centre for Biodiversity Genomics
MPCAN	MPCAN605-17	BIOUG34209-C11	L#17BIOBUS-0089	BOLD:AAP7001	BIOUG34209-C11	572[0n]	1			No				02-Jul-2017	Hemicoelus carinatus	A		Vouchered:Registered Collection	Centre for Biodiversity Genomics
USCOC	USCOC197-10	10BBCOL-0197	L#2010CO-006	BOLD:AAN5903	10BBCOL-0197	658[0n]	2	HQ983903	1	Yes				09-May-2010	Didion punctatum	A			Centre for Biodiversity Genomics	Freehand sampling|warm and sunny
JSSEP	JSSEP894-11	BIOUG01593-G09	L#11JSETM-021	BOLD:ABW2821		623[1n]	2	KR480444	1	No				20-Sep-2011	Loberus impressus				Centre for Biodiversity Genomics	Sep 9-20, 2011
CNNHA	CNNHA1986-14	BIOUG16987-E12	GMP#03975	BOLD:AAP7051	BIOUG16987-E12	567[1n]	1	KR916239		No				27-Jun-2014	Sphaeriestes virescens	A	Nahanni NP	Vouchered:Registered Collection	Centre for Biodiversity Genomics
CNNHA	CNNHA1984-14	BIOUG16987-E10	GMP#03975	BOLD:ACL3596	BIOUG16987-E10	552[0n]	1	KR485380		No				27-Jun-2014	Dinaraea pacei	A	Nahanni NP	Vouchered:Registered Collection	Centre for Biodiversity Genomics
BARSF	BARSF365-16	BARS_2015_34_365	2015_34J_COL_89	BOLD:AAI7918		525[0n]	1	MG057823		No				22-Jul-2015	Attagenus unicolor	A			Centre for Biodiversity Genomics
JSSEP	JSSEP888-11	BIOUG01593-G03	L#11JSETM-021	BOLD:ACJ0061		658[0n]	2	MG053655	1	Yes				20-Sep-2011	Gloeosoma fuscicornis				Centre for Biodiversity Genomics	Sep 9-20, 2011
CNKOD	CNKOD819-14	BIOUG11393-D10	GMP#01400	BOLD:ACM6029	BIOUG11393-D10	658[0n]	3	KR126904	1	Yes				24-Jun-2013	Scaphisoma		Kouchibouguac NP	Vouchered:Registered Collection	Centre for Biodiversity Genomics
RBINA	RBINA3069-13	BIOUG07917-D04	ON13-C0033	BOLD:AAU7125	BIOUG07917-D04	576[0n]	1	KR480160	1	No				15-Sep-2013	Calomycterus setarius	A	Rouge NP	Vouchered:Registered Collection	Centre for Biodiversity Genomics
CNKTC	CNKTC597-15	BIOUG18095-D09	GMP#04253	BOLD:AAH7080	BIOUG18095-D09	579[0n]	1	KR915235		No				09-Jul-2014	Dichelotarsus	A	Kootenay NP	Vouchered:Registered Collection	Centre for Biodiversity Genomics
EBCCH	EBCCH315-11	BIOUG01005-C06	L#10PROBE-1086	BOLD:AAH0451	BIOUG01005-C06	658[3n]	2	KC016963	1	Yes				09-Jun-2010	Hydroporus morio	A	BLFB-#314-1	museum vouchered	Centre for Biodiversity Genomics	Sub: Rock : Veg: Reed: Depth: 19cm
EBCCH	EBCCH314-11	BIOUG01005-C05	L#10PROBE-1083	BOLD:AAC3601	BIOUG01005-C05	658[0n]	2	KC017037	1	Yes				09-Jun-2010	Hydroporus nigellus	A	BLFB-P#03-1	museum vouchered	Centre for Biodiversity Genomics	Sub: Rock and mud: Veg: n/a: Depth: 56cm
EBCCH	EBCCH313-11	BIOUG01005-C04	L#10PROBE-1083	BOLD:AAC3602	BIOUG01005-C04	658[3n]	2	KC016973	1	Yes				09-Jun-2010	Hydroporus lapponum	A	BLFB-P#03-1	museum vouchered	Centre for Biodiversity Genomics	Sub: Rock and mud: Veg: n/a: Depth: 56cm
BARSF	BARSF353-16	BARS_2015_34_353	2015_34E_COL_77	BOLD:ADB1881		516[2n]	1	MG060887	1	No				18-Jun-2015	Platysoma gracile	A			Centre for Biodiversity Genomics
BARSF	BARSF352-16	BARS_2015_34_352	2015_34E_COL_76	BOLD:ACA6572		588[1n]	1	MG057914		No				18-Jun-2015	Stenus annularis	A			Centre for Biodiversity Genomics
USCOC	USCOC174-10	10BBCOL-0174	L#2010FL-635	BOLD:AAM7800	10BBCOL-0174	658[0n]	2	HQ582664	1	Yes				31-Mar-2010	Altica	A	Perdido Key SP		Centre for Biodiversity Genomics	Freehand Sampling|Clear, warm and breezy
EBCCH	EBCCH118-11	BIOUG01004-B11	L#10PROBE-8550	BOLD:AAH3813	BIOUG01004-B11	658[3n]	2	KC017228	1	Yes				24-Jul-2010	Oreodytes laevis	A	TWLE-LAKE-2	museum vouchered	Centre for Biodiversity Genomics	Sub: Sand: Veg: n/a: Depth: 10cm
BPCCA	TTCFW623-08	08BBCOL-0396	L#08WATL-051	BOLD:AAG0943	08BBCOL-0396	566[0n]	2	KM844098	1	No				25-Jul-2008	Trachysida aspera aspera	A	Waterton Lakes NP	Vouchered:Registered Collection	Centre for Biodiversity Genomics
EBCCH	EBCCH303-11	BIOUG01005-B06	L#10PROBE-9598	BOLD:AAL3435	BIOUG01005-B06	658[0n]	2	KC016791	1	Yes				23-Aug-2010	Gyrinus aeratus	A	DENE-TPND-3	museum vouchered	Centre for Biodiversity Genomics	Sub: Soil: Veg: Reed and aquatic plants: Depth: 11cm: Tadpoles present
BPCCA	TTCFW622-08	08BBCOL-0395	L#08WATL-051	BOLD:AAG4457	08BBCOL-0395	658[0n]	2	KM841539	1	No				25-Jul-2008	Syneta hamata	A	Waterton Lakes NP	Vouchered:Registered Collection	Centre for Biodiversity Genomics
USCOL	USCOL754-09	09BBCOL-0374	MI090618-18	BOLD:AAH0375		658[0n]	2	HM433708	2	Yes				18-Jun-2009	Synchroa punctata	A			Centre for Biodiversity Genomics	UV sheet
MPCAN	MPCAN425-17	BIOUG34206-D09	L#17BIOBUS-0072	BOLD:ACA3844	BIOUG34206-D09	589[0n]	1			No				03-Jun-2017	Magdalis armicollis	A		Vouchered:Registered Collection	Centre for Biodiversity Genomics
SMTPM	SMTPM6472-15	BIOUG22075-A10	GMP#07328	BOLD:ACU8085	BIOUG22075-A10	658[0n]	2	MG058019		Yes				08-May-2015	Heterhelus sericans		Queen Charlotte, Queen Charlotte SS	Vouchered:Registered Collection	Centre for Biodiversity Genomics
ELPCG	ELPCG964-17	BIOUG32551-F10	L#17PHCOT-0011	BOLD:AAE3092	L#17PHCOT-0011	588[0n]	1			No				02-May-2017	Bradycellus rupestris	A		Vouchered:Registered Collection	Centre for Biodiversity Genomics
EBCCH	EBCCH280-11	BIOUG01003-H06	L#10PROBE-8154	BOLD:AAF7950	BIOUG01003-H06	658[0n]	2	KC016836	1	Yes				18-Jul-2010	Gyrinus cavatus	A	TLFN-TPND-2	museum vouchered	Centre for Biodiversity Genomics	Sub: Decaying organic material (not loon): Veg: Reed & aquatic plants: Depth: 15cm: Fish present
SSPRC	SSPRC2942-15	BIOUG22155-G01	L#14BIOBUS-0298	BOLD:ACA6260	BIOUG22155-G01	555[0n]	1	MF633758		No				01-Jul-2014	Ilybius hypomelas		Pacific Rim NP	Vouchered:Registered Collection	Centre for Biodiversity Genomics	July 1, 1 trap damaged
SSKJB	SSKJB3867-14	BIOUG16760-B02	L#13BIOBUS-0388	BOLD:AAG4475	BIOUG16760-B02	402[2n]	1	MF633513		No				22-Jun-2013	Altica kalmiae		Kejimkujik NP	Vouchered:Registered Collection	Centre for Biodiversity Genomics
CNFNR	CNFNR3414-14	BIOUG11955-B11	GMP#01450	BOLD:ACE2245	BIOUG11955-B11	648[0n]	2	KR121074		Yes				15-Jul-2013	Rhinusa antirrhini	A	Forillon NP	Vouchered:Registered Collection	Centre for Biodiversity Genomics
SSGLC	SSGLC854-15	BIOUG22207-B02	L#14BIOBUS-0600	BOLD:ACV6557	BIOUG22207-B02	657[0n]	2	MF641957	1	Yes				10-Aug-2014	Veraphis		Glacier NP	Vouchered:Registered Collection	Centre for Biodiversity Genomics
COCHU	LDDBC072-10	10PROBE-27099	JW0908-07	BOLD:AAE5514	10PROBE-27099	658[0n]	2	HQ963006	1	Yes				27-Jul-2009	Laccobius cinereus columbianus	A		Museum voucher, Pinned specimen	Centre for Biodiversity Genomics
CNBRD	CNBRD904-14	BIOUG10131-D01	GMP#01314	BOLD:ACK1847	BIOUG10131-D01	658[0n]	3	KR123569	1	Yes				12-Jul-2013	Xyloterinus politus	A	Cape Breton Highlands NP	Vouchered:Registered Collection	Centre for Biodiversity Genomics
BPCCA	TTCFW615-08	08BBCOL-0388	L#08WATL-063	BOLD:AAG4455	08BBCOL-0388	658[2n]	2	KM845008	1	Yes				26-Jul-2008	Plateumaris flavipes	A	Waterton Lakes NP	Vouchered:Registered Collection	Centre for Biodiversity Genomics
SSBAB	SSBAB1765-12	BIOUG03521-H06	L#12BIOBUS-0457	BOLD:ACB0023	BIOUG03521-H06	658[0n]	3	KM844623	1	Yes				20-Jun-2012	Henotiderus lorna	A	Banff NP	Vouchered:Registered Collection	Centre for Biodiversity Genomics
CNBRD	CNBRD894-14	BIOUG10131-C03	GMP#01314	BOLD:ACK3946	BIOUG10131-C03	658[0n]	3	KR121178	1	Yes				12-Jul-2013	Caenoscelis cryptophaga	A	Cape Breton Highlands NP	Vouchered:Registered Collection	Centre for Biodiversity Genomics
EBCCH	EBCCH251-11	BIOUG01003-F01	L#10PROBE-1482	BOLD:AAY6637	BIOUG01003-F01	614[0n]	1	KC016850	1	No				18-Jun-2010	Haliplus cribrarius	A	WEIR-RIVR-1	museum vouchered	Centre for Biodiversity Genomics	Sub: Rock: Veg: n/a: Depth: 63cm
BARSF	BARSF291-16	BARS_2015_34_291	2015_34B_COL_15	BOLD:AAM7733		588[0n]	1	MG053719		No				30-May-2015	Calamosternus granarius	A			Centre for Biodiversity Genomics
CNYOJ	CNYOJ1190-15	BIOUG19483-G03	GMP#04291	BOLD:ACA9587	BIOUG19483-G03	579[0n]	1	KR916649		No				07-Jul-2014	Rhizophagus dimidiatus	A	Yoho NP	Vouchered:Registered Collection	Centre for Biodiversity Genomics
ELPCH	ELPCH1397-17	BIOUG35468-D01	L#17PHCOT-0267	BOLD:AAF7394	L#17PHCOT-0267	565[0n]	1		1	No				19-Sep-2017	Xylotrechus sagittatus	A		Vouchered:Registered Collection	Centre for Biodiversity Genomics
COCHU	LDDBC048-10	10PROBE-27073	JW0908-03	BOLD:AAB3815	10PROBE-27073	658[0n]	2	HQ962984	1	Yes				30-Jul-2009	Agabus arcticus	A	Tundra pond	Museum Vouchered	Centre for Biodiversity Genomics	<VERBATIM LOCALITY>Tundra Pond|CNSC-6|58.7608|-94.6078|</VERBATIM LOCALITY>|
BBCCM	BBCCM397-10	BIOUG00669-C11	L#10PCPP-0012	BOLD:AAG5060	BIOUG00669-C11	658[2n]	2	KM844839	2	No				21-Jun-2010	Atomaria fuscata	A	Point Pelee NP	Vouchered:Registered Collection	Centre for Biodiversity Genomics
EBCCH	EBCCH238-11	BIOUG01003-D12	L#10PROBE-1424	BOLD:AAD5422	BIOUG01003-D12	658[0n]	2	KC016855	1	Yes				16-Jun-2010	Haliplus falli	A	BLFD-P#37-1	museum vouchered	Centre for Biodiversity Genomics	Sub: Rock and decaying organic material: Veg: n/a: Depth: 19cm
ELPCH	ELPCH1390-17	BIOUG35468-C06	L#17PHCOT-0263	BOLD:AAZ1504	L#17PHCOT-0263	565[0n]	1			No				19-Sep-2017	Cymindis platicollis	A		Vouchered:Registered Collection	Centre for Biodiversity Genomics
RRBPD	RRBPD047-17	BIOUG35223-G07	L#15RARE-0046	BOLD:AAW4293	BIOUG35223-G07	658[0n]				No				27-Aug-2015	Carpelimus elongatulus		Read:5	Vouchered:Registered Collection	Centre for Biodiversity Genomics
EBCCH	EBCCH234-11	BIOUG01003-D08	L#10PROBE-9889	BOLD:AAD5421	BIOUG01003-D08	658[0n]	2	KC016862	1	Yes				07-Jun-2010	Haliplus falli	A	BLFC-PN21-1	museum vouchered	Centre for Biodiversity Genomics	Sub: Rock: Veg: Reed: Depth: 47cm
BPCCB	TTCBW086-09	08BBCOL-0792	L#08WATL-011	BOLD:AAH0272	08BBCOL-0792	633[0n]	2	KM846653	1	Yes				23-Jul-2008	Cercyon marinus	A	Waterton Lakes NP	Vouchered:Registered Collection	Centre for Biodiversity Genomics
JSCOL	JSCOL116-11	BIOUG00971-C10	L#JSETM-008	BOLD:ABA9094	BIOUG00971-C10	658[0n]	2	KR481741	1	Yes				18-May-2010	Atheta circulicollis	A			Centre for Biodiversity Genomics	May 14-18, 2010
SSEIA	SSEIA3360-13	BIOUG04954-E06	L#12BIOBUS-0784	BOLD:ADI5868	BIOUG04954-E06	624[0n]	3		1	Yes				03-Jul-2012	Trichiusa pseudopostica		Elk Island NP	Vouchered:Registered Collection	Centre for Biodiversity Genomics
CNWAA	CNWAA674-14	BIOUG17636-H11	GMP#03992	BOLD:ADE9599	BIOUG17636-H11	582[0n]	1	KR479938		No				22-Jun-2014	Cypha inexpectata	A	Wapusk NP	Vouchered:Registered Collection	Centre for Biodiversity Genomics
RBGBB	MPCAN747-17	BIOUG34210-G10	L#17BIOBUS-0098	BOLD:ACR8815	BIOUG34210-G10	591[0n]	1			No				21-Jul-2017	Helophorus lacustris	A		Vouchered:Registered Collection	Centre for Biodiversity Genomics
BPCCA	TTCFW379-08	08BBCOL-0152	L#08GRAS-035	BOLD:AAF9395	08BBCOL-0152	658[0n]	2	KM842484	1	Yes				17-Jul-2008	Epicauta ferruginea	A	Grasslands NP	Vouchered:Registered Collection	Centre for Biodiversity Genomics
[truncated: 1,864 more rows]

## Sheet: Voucher Info
Sample ID	Field ID	Museum ID	Collection Code	Institution Storing
[truncated: 3,744 more rows]

## Sheet: Taxonomy
Sample ID	Phylum	Class	Order	Family	Subfamily	Tribe	Genus	Species	Subspecies	Identifier	Identifier Email	Identification Method	Taxonomy Notes
[truncated: 3,744 more rows]

[truncated: 4 more sheets: Specimen Details, Collection Data, Custom, Tags]
